# Supplementary material for: Analysis of the Neuroproteome Associated With Cell Therapy After Intranigral Grafting in a Mouse Model of Parkinson Disease
Source: Front Neurosci. 2021 Mar 11;15:621121. doi: 10.3389/fnins.2021.621121 (PMC7991918; doi:10.3389/fnins.2021.621121)
Supplement: Supplementary file 1 [file Table_1.XLSX]

## Sheet: Sheet1
Supplementary Table 1. Normalized protomics dataset.
Protein Symbol	SHAM_CPU_I	SHAM_CPU_II	SHAM_CPU_III	SHAM_MFB_I	SHAM_MFB_II	SHAM_MFB_III	SHAM_Nacc_I	SHAM_Nacc_II	SHAM_Nacc_III	SHAM_Thal_I	SHAM_Thal_II	SHAM_Thal_III	SHAM_VM_I	SHAM_VM_II	SHAM_VM_III	SNLTD1_CPU_I	SNLTD1_CPU_II	SNLTD1_CPU_III	SNLTD1_MFB_I	SNLTD1_MFB_II	SNLTD1_MFB_III	SNLTD1_Nacc_I	SNLTD1_Nacc_II	SNLTD1_Nacc_III	SNLTD1_Thal_I	SNLTD1_Thal_II	SNLTD1_Thal_III	SNLTD1_VM_I	SNLTD1_VM_II	SNLTD1_VM_III	SNLTD7_CPU_I	SNLTD7_CPU_II	SNLTD7_CPU_III	SNLTD7_MFB_I	SNLTD7_MFB_II	SNLTD7_MFB_III	SNLTD7_Nacc_I	SNLTD7_Nacc_II	SNLTD7_Nacc_III	SNLTD7_Thal_I	SNLTD7_Thal_II	SNLTD7_Thal_III	SNLTD7_VM_I	SNLTD7_VM_II	SNLTD7_VM_III
1110004F10Rik	22.672	21.4406	22.5676	21.1397	21.4617	21.4668	22.1387	22.1103	21.644	21.2798	21.2924	21.6396	21.7894	21.6571	21.8518	21.6866	22.2925	21.7725	21.7644	22.3167	21.9453	22.0344	21.8794	22.347	21.953	22.3785	22.2983	22.1099	22.5155	21.5705	21.8056	22.0757	21.8266	21.9744	21.9719	21.6764	21.8309	21.8139	22.0226	21.7378	21.6584	21.6233	21.902	21.6493	21.4611
1700037H04Rik	21.8921	21.4473	21.4774	21.0802	23.9947	21.2333	22.0652	21.114	24.2536	21.7918	21.7976	21.2585	23.4059	23.6198	21.7373	21.378	21.2827	21.8435	21.8491	23.7267	21.8914	23.7589	23.7924	24.0499	22.1447	21.9538	22.0787	23.5985	22.2066	21.084	21.2573	22.067	21.9869	21.9731	21.8125	21.8663	23.7301	21.9609	22.7175	21.6714	22.3565	21.6549	23.8771	21.5936	21.5503
2310022B05Rik	21.5115	22.1126	22.0149	21.5284	23.0192	22.7497	21.6303	22.1325	22.526	22.0997	22.3761	21.7771	22.9005	22.1986	20.7214	21.7651	21.0337	22.2416	22.4585	23.2826	23.5394	22.5889	21.9177	22.2358	22.4555	21.8148	22.2531	22.8076	22.6432	22.1934	21.5091	22.1027	21.3712	22.1524	22.8457	21.9991	22.1435	22.1347	22.4343	21.9499	22.63	22.3574	23.299	22.4533	22.4915
2310035C23Rik	22.4985	22.8269	22.5801	22.1166	22.378	22.3578	22.4233	23.0265	22.7217	22.0672	22.2042	22.0871	22.245	22.2226	21.7461	22.4338	22.4655	23.3143	21.7598	22.4143	22.3592	22.6209	22.4472	22.6604	22.1399	22.3835	22.1482	22.4343	22.5609	22.0106	23.1482	22.4618	22.3195	23.3071	21.8315	22.8553	23.2353	22.8121	22.5117	21.7687	21.88	22.5742	22.6354	22.496	22.2186
2410015M20Rik	21.957	21.7567	21.665	23.2985	22.9419	23.7666	21.801	23.7041	21.2232	24.0815	23.4659	23.7451	23.5861	23.5498	22.3587	21.983	21.513	21.6704	22.2285	21.6911	21.6526	21.8598	21.5312	22.1281	23.5412	21.7621	22.3082	21.4572	22.2386	21.663	21.9704	22.5208	23.3183	21.4002	21.9809	21.5979	21.6347	22.0362	22.007	21.9612	21.9055	22.1553	21.6306	21.7902	21.8114
6430548M08Rik	21.5235	21.3092	21.12	24.1285	21.999	21.1324	23.8033	24.4718	24.3445	23.8439	24.0544	24.0302	21.7563	24.0053	21.2099	23.1609	21.2806	21.7772	23.9746	24.0994	23.8059	24.7785	24.3037	24.23	24.1386	24.2401	24.0776	23.8812	23.8684	22.3392	24.0142	24.2795	24.2055	24.0734	24.4552	24.0162	24.3379	24.3012	24.2553	24.1686	22.1723	24.0875	24.0171	21.8397	23.9294
Aars	25.1615	25.2396	25.0783	25.703	25.4928	25.6502	25.0112	25.439	25.3848	25.6572	25.6671	25.6522	25.6766	25.7323	25.7016	25.5336	25.1748	25.4442	25.7966	25.7986	25.6835	25.4973	25.7606	25.5577	25.8111	25.7654	25.913	25.9328	25.8924	25.992	25.434	25.3867	25.4187	25.8484	25.8839	25.9627	25.604	25.5336	25.558	25.9329	25.9241	25.9927	25.9722	25.829	26.1127
Abat	29.5723	29.5773	29.5676	30.0858	30.0865	30.0872	29.941	30.0961	30.217	29.6791	29.6929	29.8284	29.8809	30.0474	29.8784	29.5838	29.6217	29.5923	29.9662	30.0769	29.9644	30.0132	30.1639	30.1417	29.7966	29.7905	29.7953	29.8996	29.9814	30.041	29.5474	29.6274	29.6609	29.9539	29.972	29.9796	30.0768	29.9631	29.6801	29.7477	29.8196	29.6692	29.7941	29.9323	29.8179
Abcb7	21.7551	22.9097	21.8499	21.4193	21.7488	22.3976	21.4217	22.2432	21.3263	21.5783	21.23	22.1358	22.4216	21.8927	22.6168	21.453	21.4867	21.7584	22.0366	22.3743	21.9687	21.9884	22.0405	22.344	22.193	22.0025	21.9087	21.7476	22.0027	21.4782	21.7807	21.8669	22.3835	21.9656	22.3577	22.212	22.3854	21.9695	22.3519	21.5753	22.0173	21.6732	22.1226	21.9896	21.5978
Abcd2	21.5899	21.9421	21.8256	21.737	21.7351	21.4042	21.575	21.0702	21.8601	21.0931	21.5992	21.5519	22.2098	21.5201	21.8072	22.8645	22.6008	22.8033	22.5657	22.6797	21.7119	22.8565	22.1531	22.419	22.3951	22.9312	22.5226	22.8743	22.2172	22.3798	22.8344	22.675	22.8703	22.7815	22.6454	22.0942	22.6128	22.7358	22.5377	22.8266	22.7187	22.9336	21.8934	23.0795	22.7599
Abce1	22.1501	22.3731	22.5009	22.1202	21.7186	22.4	21.3453	22.2932	22.3511	22.4196	22.3832	22.234	21.9204	22.298	22.464	22.2713	21.6171	21.7822	22.0565	21.7158	21.739	21.5052	22.4431	22.287	21.8709	21.9814	21.8047	22.2514	22.2525	22.4098	21.6223	22.4362	22.3571	21.6435	22.2228	22.4072	21.7598	22.4601	22.1831	22.2942	21.4259	21.8594	22.439	21.7781	21.7453
Abhd12	23.3626	23.014	23.2877	23.1349	22.7367	23.2899	21.48	22.7195	22.7599	23.3293	23.0234	22.9065	22.94	23.1481	23.8354	23.2756	23.1407	22.8953	21.8602	22.9152	22.908	21.8388	23.1363	22.5341	23.2784	23.3922	23.3178	23.2921	23.6116	23.3379	23.1836	23.0654	23.084	23.2733	23.0495	23.0666	22.9867	22.8896	22.9295	23.5101	23.4255	23.5951	22.8305	23.4366	23.0575
Abi1	24.8603	24.4171	24.7734	24.01	24.0667	24.094	24.3192	24.2523	24.269	24.3006	24.4462	24.4379	23.9614	24.2813	23.958	24.5254	24.4492	24.6779	24.0383	23.7945	23.8427	24.5797	24.0674	24.277	24.1273	23.9813	23.8549	24.2006	23.8985	24.0802	24.7038	24.3949	24.2013	23.9744	23.9698	24.0827	24.0247	24.3806	24.2681	23.9366	23.9932	24.428	24.1925	24.1398	24.0086
Abi2	21.9325	23.8646	21.6676	23.5486	22.1324	23.6759	23.7167	24.0332	23.9147	23.9342	24.0368	23.8687	21.9725	23.7034	21.9491	21.8819	21.8466	23.887	21.9373	23.3571	23.614	23.8034	23.7017	23.6821	21.7489	22.4267	22.0814	22.0905	22.7077	21.7662	23.9644	22.0837	23.9706	23.7061	23.7194	23.6972	23.7627	24.0552	22.4149	21.812	21.7553	21.9649	21.8153	21.8467	21.9483
Ablim1	21.8513	21.6102	21.7446	21.9695	21.7922	21.5229	21.7797	21.6191	22.209	22.2708	22.4894	22.488	22.2657	21.6288	21.7287	21.8091	21.1945	22.7811	21.9012	22.4098	21.6195	21.7595	22.171	22.0997	22.5344	22.4598	22.5558	22.546	22.4099	22.3993	22.296	22.2967	21.6504	21.8717	22.0473	21.589	22.3001	22.3275	22.3411	22.6397	22.3563	21.5212	21.9244	21.4857	22.4295
Ablim2	22.9788	23.0597	22.8884	23.0752	23.4233	23.04	22.9084	21.0185	22.8248	23.0354	22.5715	23.063	21.7198	23.0396	23.2287	23.3516	23.4686	23.2206	22.105	23.5144	23.2416	23.6039	23.2561	21.7524	22.9608	23.3937	23.4151	22.8569	23.2082	23.309	23.3787	24.0755	23.9567	22.9129	22.5057	23.2254	23.0156	23.1963	23.422	23.3603	23.0511	23.5104	21.8312	23.4933	23.0973
Abr	21.9001	23.472	23.4576	23.8339	23.7759	23.7468	21.573	21.5609	23.4232	21.4491	21.7845	23.2357	21.6012	23.8029	22.1389	21.6771	21.6907	21.4212	23.3176	21.4732	23.7045	22.1096	21.6927	23.5521	22.0542	21.873	23.2983	21.8831	22.2411	21.5475	23.2091	22.0392	21.7867	21.5568	23.5723	23.3946	21.5073	22.0143	22.3916	21.2238	21.7597	21.7394	23.606	21.6219	21.9364
Acaa1b	23.4091	23.1779	21.1843	21.4603	23.3384	23.3048	21.7536	23.0388	23.3349	23.0765	22.9962	22.9197	23.0475	23.2699	23.7533	23.6243	21.6563	22.1304	22.9072	23.1241	21.8916	22.308	21.8736	23.012	21.7832	22.2139	23.5751	21.8634	22.3144	21.923	23.6569	21.9775	23.0066	23.2889	23.0365	22.1356	21.8612	22.9609	21.7873	23.3643	21.438	21.9908	22.9605	21.5342	23.3801
Acaa2	25.2824	25.0143	25.1454	25.6146	25.3439	25.7354	25.006	25.5841	25.8406	25.3736	25.518	25.4244	25.8282	25.572	25.6509	25.1107	25.1203	25.4336	25.3391	25.2948	25.3307	25.4906	25.6152	25.7895	25.1202	25.1164	25.1112	25.1927	25.4624	25.3916	25.0699	24.9542	25.1477	25.3741	25.2372	25.3161	25.5244	25.58	25.4964	25.258	25.5393	25.2056	25.4897	25.6916	25.7091
Acad9	21.8013	21.6543	21.4995	23.4153	23.1633	23.5496	21.4695	21.7945	21.2987	23.6177	23.6067	23.792	22.6054	23.5978	23.3672	21.8086	21.7513	22.0547	23.3988	21.6315	21.7567	21.8804	23.5426	21.7947	23.2184	23.5985	23.6217	23.3259	23.5579	21.8801	23.2936	23.6381	22.6161	23.6353	23.5313	21.7944	21.8489	23.2972	22.3945	23.6877	23.4695	22.1074	23.6685	23.6498	23.4886
Acadl	24.7495	25.1948	25.5788	25.7757	25.8213	25.8432	26.4845	25.9025	25.9577	25.4434	25.9154	25.5597	26.2046	26.4055	26.28	25.4252	25.264	24.8936	25.4781	25.6664	25.8172	25.6492	25.9202	25.8527	25.7887	25.6434	25.7111	25.76	25.9303	26.1395	24.9157	25.3686	25.1402	25.4196	25.8311	25.8944	25.6316	25.5197	25.3191	25.6816	25.8403	25.6078	25.4651	25.485	25.887
Acadsb	21.8928	21.3234	21.5163	22.3339	22.0572	22.053	21.1909	22.0613	22.1723	22.1107	21.2953	22.806	22.2757	22.4011	22.6	20.7474	21.6353	21.5702	21.9727	22.3741	21.6937	22.2383	22.0532	22.1076	21.9889	22.4604	22.2523	21.9088	22.5641	21.6921	21.9335	22.3814	22.166	22.145	22.5438	22.0416	22.0323	22.2658	22.2693	22.1033	21.637	22.3522	22.2115	22.0071	22.8703
Acan	22.1005	22.0622	22.0513	22.4457	22.4909	22.6372	23.2526	22.2233	22.5015	21.963	20.9968	22.1719	22.8341	22.8714	22.4765	21.4294	22.2344	21.4356	22.4271	22.7256	21.6657	22.3483	22.0739	21.7247	22.0358	22.1473	22.5938	22.6752	23.0747	22.5832	21.5308	22.1345	21.4758	22.3067	22.3361	21.736	22.3232	21.9729	21.9019	21.2797	22.6152	21.552	22.5894	21.8178	22.7839
Acat1	28.4039	28.3888	28.2875	28.1921	28.3467	28.3327	28.7693	28.3883	28.3258	28.3522	28.3242	28.2598	28.4008	28.2822	28.2976	28.2328	28.3277	28.4058	28.2393	28.1407	27.9257	28.382	28.2619	28.2572	28.1898	28.3303	28.2731	28.257	28.1114	28.2926	28.1754	28.3254	28.1787	28.263	28.4082	28.0669	28.1739	28.2753	27.9925	28.3008	28.1618	28.2757	28.3528	28.2055	28.2176
Acat2	23.7738	25.0134	21.3163	24.492	25.1729	24.1533	24.7162	21.5362	21.4464	21.2837	24.3592	24.5235	23.9008	21.8263	21.8737	23.9483	21.6483	21.9116	21.7769	22.249	21.2364	22.3944	21.6626	21.5458	21.9429	22.2883	21.8917	21.8435	22.1131	21.5054	21.8228	21.714	22.4125	22.0897	22.5973	21.4926	21.6427	21.9982	21.9466	21.8503	21.7697	21.5665	21.9397	21.8386	22.1403
Ache	23.509	21.7897	23.2718	21.833	21.4413	21.5242	21.0648	21.7992	21.345	21.7827	21.4989	21.9931	21.9442	21.2148	21.5821	21.6177	21.2779	23.4991	21.9628	21.7072	21.7004	21.6441	22.4087	21.7366	21.844	21.9489	22.1397	21.7966	22.2734	21.8749	23.4218	23.289	23.3679	21.7091	21.94	21.9294	23.1855	22.1936	22.1704	21.9143	21.6101	22.3946	21.76	21.4403	22.0514
Acly	26.8082	26.6979	26.5257	25.9135	25.923	26.1422	26.0527	26.2411	26.1984	26.356	26.2067	26.1754	26.3377	26.3155	26.3569	26.467	26.5104	26.7701	26.3127	26.2085	26.0694	26.4266	26.2515	26.3691	26.2745	25.7719	26.142	26.1568	26.4395	26.3911	26.7483	26.3936	26.5338	26.4994	26.1568	26.2874	26.2403	26.0065	25.8257	26.0128	25.9638	25.7625	26.2755	26.294	26.326
Aco1	22.3336	22.6517	22.5329	22.5582	21.7296	22.5066	22.192	22.4825	22.6836	22.3964	22.2779	22.4334	22.0931	22.7775	22.8221	21.4934	22.4125	21.4686	21.7452	22.6086	22.4077	22.1267	21.8164	22.2437	22.4626	22.2993	22.5451	22.4889	22.0233	22.547	22.5788	21.8878	22.3014	22.4105	21.9731	21.8856	22.5852	22.3105	22.7908	21.5333	22.3903	22.3368	22.5604	22.5565	22.6909
Aco2	30.9851	30.9478	30.9315	30.7787	30.8608	30.8609	30.4733	30.8737	30.8793	30.912	30.9902	30.8689	30.8471	30.9039	30.902	31.0307	31.1592	31.0306	30.8404	30.7561	30.5833	30.8549	30.8559	30.7893	30.9184	31.1003	31.0607	30.8374	30.8833	30.9904	31.0131	31.0214	30.9438	30.6345	30.6395	30.7585	30.9756	30.9916	30.7267	31.063	31.0804	31.0142	30.9021	30.8813	30.8945
Acot10	22.8078	22.4362	22.6581	22.6352	22.8495	22.6899	21.5444	21.4049	21.5409	22.8732	22.7468	22.6523	21.7365	22.6806	21.4722	21.5436	22.2122	21.6701	22.3607	22.2663	22.2324	21.6649	22.7078	22.2689	22.4304	22.3162	22.0163	22.2983	22.0705	21.6299	21.3973	22.0541	21.9804	21.8567	21.6417	21.9829	22.3308	22.4953	22.5137	21.6314	22.8236	22.5937	21.8603	21.6148	22.0725
Acot13	24.9754	25.0518	21.6175	24.7506	24.9909	24.961	25.0804	24.7731	24.8713	24.982	25.1787	25.2487	24.0402	24.4953	24.3788	25.0493	25.2348	25.178	25.1456	25.218	24.7706	25.2205	25.0695	25.3436	25.1474	25.3507	25.4182	25.1919	25.3937	25.0397	25.0547	25.0234	21.7463	24.9923	25.0886	25.0963	25.1083	24.987	24.7529	25.2668	25.0588	25.5149	24.9908	25.0165	25.1586
Acot7	27.5409	27.4583	27.7321	28.1562	28.1784	28.1482	28.0518	27.7111	27.6743	27.8304	27.8731	27.9853	27.8405	28.025	27.9918	27.5403	27.5338	27.2627	28.0672	28.1603	28.0494	27.7826	27.9561	27.8085	27.924	27.8766	28.0981	27.8504	28.0933	28.0627	27.4298	27.4307	27.3625	27.9962	28.055	28.0064	27.8024	27.6411	27.7248	27.8727	27.9975	27.8439	27.8854	27.8656	27.8187
Acp1	24.4921	24.1002	24.2745	24.3159	24.5295	24.2731	24.58	24.0732	24.1942	24.1489	24.1802	24.0738	24.5483	24.3448	24.3935	24.4093	24.6036	24.322	21.7493	24.4724	24.317	21.5112	24.2426	22.5912	24.4124	24.2031	24.2473	24.3486	24.2068	24.2505	21.6646	24.2031	22.2034	22.1531	22.0917	22.1583	21.7941	24.263	22.0858	24.3055	24.1734	24.2958	24.3209	24.3145	24.2958
Acsbg1	25.6161	25.1704	24.966	25.9395	25.8581	25.8978	25.6172	25.7714	25.7489	25.7841	25.8923	25.7559	26.0345	25.9166	26.3537	25.291	25.3059	24.9916	26.0044	26.0883	25.8629	25.4408	26.0104	25.786	25.6331	26.0903	26.0426	26.1425	26.0375	26.0007	25.6335	25.4017	25.1678	26.0583	26.0589	25.9868	25.7636	25.4355	25.5848	25.9604	25.8573	25.806	26.0967	26.3664	26.0335
Acsf2	23.6743	23.5153	23.7401	24.3449	24.0857	24.2932	23.3974	24.2536	24.1318	24.128	23.9937	24.2256	24.3462	24.5687	24.5306	23.498	23.5319	23.9126	23.8484	24.0886	24.2493	24.0107	24.2184	24.2291	23.8127	23.9376	24.0511	24.4551	24.3915	24.5074	23.6966	23.1725	23.8277	24.1865	24.1674	24.014	23.9462	23.9599	23.9645	24.1367	24.0711	23.8655	24.1839	24.6172	24.627
Acsl3	22.4508	21.7225	21.6061	22.8254	22.8708	20.8221	21.2397	22.2583	22.4123	22.9265	22.5886	22.9911	22.6901	22.7766	23.0238	22.529	21.066	21.8108	22.1153	22.5208	22.8203	22.5547	22.4661	22.7131	22.9197	22.8221	22.9082	21.7457	22.4906	22.8681	22.3719	22.935	22.8771	23.0208	22.9521	22.9624	22.1551	22.0553	21.9306	21.5354	22.7164	21.8656	23.1969	22.0347	21.7579
Acsl5	23.527	23.4794	23.539	23.383	23.1523	23.082	21.6025	23.1844	22.893	23.6441	22.8964	23.3345	23.3505	23.2489	22.9932	21.5021	21.1102	23.3777	23.2321	21.5257	23.048	21.7423	21.739	23.4289	21.6012	23.6204	23.312	23.5683	23.4021	21.5991	22.0777	23.4161	23.2338	23.5652	21.8603	23.549	23.063	23.3732	23.2988	21.186	23.4768	21.9129	23.3922	23.3459	23.5674
Acsl6	26.3856	26.1828	26.4637	26.7719	26.8706	27.0785	25.6726	26.4591	26.3997	27.1974	27.1239	27.0711	26.7208	26.9854	26.8608	26.38	26.4063	26.101	26.7222	26.8604	26.6316	26.4563	26.6641	26.4337	27.0548	27.156	27.2634	26.8233	27.1313	26.9843	26.2951	26.2229	26.2544	26.674	26.7964	27.0302	26.4752	26.286	26.1732	26.9477	27.0925	27.2428	26.8622	26.9434	27.1457
Acta1	30.33	30.5187	30.5228	29.9843	29.8785	29.9024	30.4726	29.9309	29.6972	29.8536	29.9541	30.0514	30.0417	29.9688	29.8006	29.5578	30.0574	29.3978	29.3144	28.5597	29.4743	28.8999	29.4641	29.7008	29.4613	29.0408	29.3418	29.2534	29.593	29.5782	29.1609	29.1387	28.9888	28.7454	28.6184	29.019	29.2987	29.2297	29.0374	28.8327	28.8673	29.0929	28.6227	28.911	29.0388
Actbl2	28.542	28.8669	28.6323	28.3657	28.5836	28.3435	29.1908	28.6865	28.7528	28.7061	28.8204	28.6469	28.4066	28.4915	28.4055	28.3697	28.7191	28.8003	28.118	27.8725	28.617	28.3652	28.5424	28.6803	28.6	22.0584	28.4804	28.3239	28.202	28.2904	28.6318	28.5175	28.3239	28.1822	28.1695	27.9841	28.0981	28.3377	28.1424	28.2457	28.2377	28.0745	27.895	27.7328	28.0259
Actg1	32.8518	32.9976	33.094	32.7247	32.8151	32.6525	33.4414	32.9193	33.0351	32.8363	32.9088	32.7385	32.5894	32.6395	32.6046	32.7438	32.8372	32.6615	32.5036	32.3192	32.6201	32.5567	32.6502	32.659	32.5758	32.4331	32.5423	32.3263	32.2546	32.3931	32.628	32.6656	32.4841	32.2835	32.3418	32.4195	32.5516	32.5721	32.5975	32.3509	32.3999	32.3619	32.1119	32.1513	32.3021
Actn1	29.4268	29.1353	29.3023	27.0672	26.9456	26.9278	28.3847	27.9171	28.0222	27.1901	27.2302	27.0291	27.7921	27.5081	27.556	29.4499	29.4054	29.3629	26.9466	26.8428	27.0194	28.0242	27.6043	28.0053	27.228	27.3544	27.528	27.4128	27.44	27.269	29.5121	29.6121	29.5594	26.8861	27.1908	27.0194	28.2151	28.4999	28.5487	27.288	27.2304	27.2833	27.3599	27.66	27.5568
Actn2	27.1474	26.876	27.0061	21.7449	21.7999	21.4612	25.1623	24.4676	24.6931	21.4983	21.5891	21.5348	22.3602	21.3373	21.7488	27.1089	27.0231	27.1355	22.5132	22.0957	22.5277	23.973	25.3929	24.2728	22.0613	22.0981	21.4629	25.1491	22.0246	21.7664	26.9627	26.493	26.5629	21.6335	21.9873	21.9361	24.4322	25.4407	24.8898	21.6277	21.6903	21.8996	21.8236	22.3384	22.2142
Actn4	25.2825	25.07	25.197	24.3844	24.7911	24.6016	24.8964	24.7903	24.901	25.2329	25.3609	25.0315	25.367	25.0463	25.0283	25.3982	24.8963	25.0525	24.5857	24.497	24.7571	24.8931	24.4922	24.6018	25.2734	25.2039	25.1073	24.8066	24.7961	24.8584	24.8756	24.3593	24.9721	24.3755	24.3454	24.5322	24.8746	24.9945	24.9628	25.1953	25.1328	25.1158	24.944	25.0287	25.2635
Actr10	22.2814	22.0804	21.3631	22.1294	22.0023	21.9932	21.3362	21.1674	21.4179	22.5129	21.7829	21.7954	21.9022	22.7542	22.2841	22.2555	21.0237	23.379	21.6623	22.4457	21.836	22.0657	22.0842	21.142	22.9573	22.2099	21.9366	22.713	21.8376	21.7189	21.8405	22.0581	22.2371	21.9169	22.5756	21.2337	22.3746	22.2195	22.3499	21.2082	22.694	22.9278	22.6785	21.7802	23.1037
Actr1a	25.0105	25.0146	24.6934	24.7902	25.0952	24.9358	25.001	24.9944	25.0149	25.0033	24.9678	25.1279	25.2548	25.18	25.1305	21.3855	24.8991	23.9707	24.7512	24.6416	24.5627	24.9777	24.9883	24.9733	24.9328	24.8605	25.0177	25.0725	25.098	25.1314	24.5192	24.5368	24.674	24.4881	24.9937	25.1196	24.5367	24.5274	24.7145	24.7022	24.8249	25.0295	24.7187	24.6479	24.9563
Actr1b	25.5504	25.5109	25.5612	25.5697	25.6338	25.6652	25.8287	25.6063	25.7876	25.7797	25.9174	25.6965	25.7524	25.8196	25.5681	25.7379	25.6076	25.8997	25.7609	25.7492	25.6911	25.5993	25.6135	25.6988	26.0632	25.9301	25.7809	25.6849	25.5642	25.6676	25.9404	25.7934	25.5748	25.6938	25.6186	25.8698	25.6232	25.6059	25.4597	25.7832	25.805	25.8486	25.71	25.917	25.7145
Actr2	27.1379	27.0352	27.1277	26.3278	26.4754	26.2651	27.1329	26.6702	26.9074	26.5165	26.6428	26.3511	26.3017	26.3	26.2958	26.6515	26.8969	26.4128	25.9843	25.8914	26.5589	26.4516	26.6648	26.6754	26.1347	25.7528	26.0793	25.942	25.7604	26.0203	26.546	26.4953	26.341	25.9305	26.1795	26.1766	26.2739	26.3017	26.2293	25.9541	26.0035	25.9907	25.1183	25.1606	25.6822
Actr3	27.7267	27.6162	27.6095	26.8724	26.7191	26.8112	27.1637	27.1054	27.3559	27.058	26.995	26.7469	26.5809	26.9258	26.8582	27.3612	27.4883	27.4073	26.8991	26.8901	27.0647	27.1869	26.7897	27.0103	26.8924	26.8274	26.6983	26.8534	26.6687	26.7387	27.4405	27.3915	27.3372	26.6503	26.6774	26.6121	27.3455	27.1345	27.1702	26.8256	26.783	26.9219	26.5739	26.7071	26.8703
Actr3b	23.8616	23.7263	24.1413	21.6283	21.634	21.3254	21.4884	23.6637	24.0521	23.8724	23.6342	21.0933	21.8972	23.8268	21.6743	24.8291	24.0061	23.8034	21.129	22.0961	21.9299	24.0727	22.0139	23.2351	23.8469	23.7919	23.6719	22.2181	22.2257	21.8032	24.7046	23.9439	24.3901	21.7872	22.0418	21.9369	23.7635	24.0905	24.121	24.1384	23.9147	24.0499	23.443	23.9233	21.5599
Acyp1	25.0939	25.0198	25.1148	24.7541	25.0085	24.9194	25.3833	24.7847	25.0078	25.1794	25.2952	25.0709	25.114	25.0868	25.1281	25.2338	25.1829	25.2488	25.0967	24.9241	25.2694	24.8036	24.6842	24.5943	25.3574	25.6365	25.3741	25.2625	25.288	25.0876	25.0876	24.9701	25.2157	25.1413	25.3037	25.4513	25.0749	24.9661	24.9978	25.3248	25.5201	25.4115	25.2115	25.0668	25.1933
Adam22	25.0521	24.6777	25.1386	25.2023	25.1715	25.1064	25.5944	24.9091	25.3304	24.9255	25.0814	24.8991	24.5874	24.8039	24.6155	24.7737	24.7994	24.8906	25.4024	25.3202	25.4004	25.0868	25.1273	25.196	25.1732	25.0335	25.6495	25.1756	24.8874	25.1338	25.0891	25.4402	25.4474	25.4946	25.6742	25.7495	25.2836	25.254	25.8438	25.2281	25.0297	25.3466	25.1114	25.4427	24.7061
Adam23	24.5629	24.4321	24.3422	24.4538	24.5755	24.6323	24.9651	24.106	24.5848	24.6193	24.8863	24.6466	25.1437	24.7832	24.9445	21.5264	24.6367	22.3174	24.621	24.4019	24.3888	24.9145	24.8364	24.3482	25.0311	24.9054	24.9879	24.4716	24.5233	24.3905	24.6144	24.591	24.2617	23.9711	24.6361	24.8809	24.2251	24.4109	24.6066	24.7028	24.6894	24.8866	24.5242	21.6243	24.9062
Adcy7	26.6733	26.5823	26.2778	23.5664	23.5824	22.9195	25.4276	25.0673	25.4604	22.679	21.5769	22.8083	22.8742	24.3369	23.9629	26.3121	26.5745	26.7905	23.189	23.8334	22.9532	25.3717	25.088	24.9216	22.8788	22.3798	22.5569	24.29	23.6197	24.5884	26.9448	27.0329	26.7524	23.4477	23.3928	24.2895	24.7126	25.9005	25.6385	21.4425	21.931	21.5262	24.3382	23.5773	23.9673
Adcy9	22.8048	22.494	22.4532	21.8717	21.9324	22.2099	21.9804	22.0245	21.4877	22.5431	22.5961	22.6229	21.9259	21.7538	21.7339	22.5381	21.4955	22.6432	22.055	21.2532	21.9935	22.2356	22.2157	22.139	22.5732	23.1396	22.1176	22.2241	21.7586	22.1161	21.8566	22.3054	22.2262	22.2572	21.9895	21.8359	22.6523	22.0337	22.8635	21.5416	23.0011	22.6202	22.7341	21.9697	21.9704
Adcyap1r1	21.6979	21.686	21.1452	22.5542	22.8074	23.1271	21.7269	21.4479	21.4026	21.6844	21.442	21.7564	22.0599	21.3888	22.8731	21.2057	21.5555	21.4684	21.9535	22.7573	22.8452	21.8433	21.8432	22.6348	21.531	22.1317	22.089	22.3506	21.6876	21.1657	22.1789	21.6429	22.12	21.6776	22.3944	22.0733	21.3979	21.7066	22.0285	22.032	21.7516	21.6588	22.2982	21.7574	22.1221
Add1	27.1606	27.1861	27.1367	26.9815	26.8107	26.7721	27.1356	27.0464	27.1573	26.7474	26.9355	26.8048	27.036	27.2053	26.8154	27.3203	27.28	27.2678	26.6489	26.8384	26.8137	26.8381	26.7505	27.0189	26.8746	26.9072	26.9535	26.8415	26.7647	26.7558	27.4354	27.317	27.5517	26.9168	26.9237	27.1449	27.1289	27.2323	27.2463	26.8024	26.7799	26.959	27.162	27.0208	27.0033
Add2	26.7994	27.2388	26.8489	26.3877	26.2843	26.3611	26.2226	26.2166	26.4481	26.4144	26.2844	25.9234	26.2083	26.2715	26.05	26.4191	26.5383	26.7033	26.2244	26.066	25.8619	26.5458	26.0627	26.2323	25.9473	25.483	26.1005	26.1642	25.5402	26.0123	26.6065	26.3872	26.6532	26.1998	25.9345	26.0517	26.2859	26.1499	26.2367	26.0454	25.9518	25.9507	25.7313	25.9331	26.2269
Add3	25.105	25.1994	25.3382	24.9519	25.1038	24.9601	24.9616	25.1507	24.6563	24.6965	24.8149	24.9652	25.1348	25.2071	25.2857	25.2378	25.3409	24.9663	25.0844	25.0252	24.6744	25.3186	25.0373	25.1449	25.0887	24.8528	25.0045	25.1892	24.9345	24.9794	25.2898	25.3012	25.3052	24.6609	24.9412	24.9926	25.2476	25.0499	25.2461	24.9595	24.782	24.8738	25.2951	25.0902	25.3509
Adgrl1	22.0691	22.2272	22.0875	21.4383	21.819	22.1112	22.3566	22.2088	22.3211	21.4557	22.1746	22.1318	22.0148	21.8083	21.923	22.0282	22.5776	22.6136	22.0818	21.9297	22.0863	21.6587	22.5331	22.4437	21.8099	22.0076	22.2581	21.9723	22.068	22.1647	22.314	22.2339	22.3055	21.9889	21.7743	22.2471	21.7794	22.3212	22.4388	21.8172	21.3629	22.1142	21.786	21.6918	21.4629
Adh5	25.7859	25.7882	25.8116	25.8124	25.9395	25.8958	25.6495	25.6835	25.7762	25.8756	25.9049	25.7978	25.9503	25.8619	26.1295	25.8117	25.8453	25.6912	25.8757	25.8428	25.9525	25.7315	25.7829	25.8323	26.0555	25.9026	26.0634	26.2315	26.2472	26.0619	25.7347	25.9611	26.0082	25.7748	25.7995	26.2621	25.7778	25.7771	26.0394	25.8375	26.0529	25.9931	25.9391	26.1364	26.129
Adk	24.3926	24.3373	24.4124	24.401	24.415	24.6455	24.9059	24.1142	24.0669	24.7868	24.7179	24.6043	24.7235	24.6735	24.876	24.3301	24.0506	24.1494	24.4424	24.335	24.5171	24.6198	24.2761	24.1879	24.9062	24.8455	24.5606	24.7658	24.7905	24.549	24.1128	24.3488	24.4133	24.3536	24.184	24.554	23.9089	24.096	24.3029	24.3347	24.7159	24.7671	24.2982	24.4498	24.8555
Adss	24.6785	24.3671	24.4634	24.5203	24.2822	24.5514	24.8772	24.2287	24.0173	24.1438	24.4747	24.3139	24.2117	24.2883	24.4469	24.6134	24.5461	24.284	24.5014	24.4986	24.4194	24.3797	24.2867	24.3691	24.6034	24.3368	24.3562	24.695	24.4969	24.7772	24.5121	24.2705	24.3685	24.5104	24.644	24.6753	24.3596	24.3	24.4612	24.3511	24.4424	24.4132	24.8432	24.3913	24.457
Adssl1	22.0816	23.4962	23.353	21.6806	23.3901	23.6559	22.2784	21.3386	21.378	23.8451	23.1636	23.5572	23.8009	24.1447	24.2782	23.7858	21.6619	21.6201	23.8063	23.8008	23.1849	23.7386	23.0217	23.0709	23.5043	23.6052	23.6843	24.0843	23.9604	23.9956	23.4661	23.264	21.7763	23.2733	23.822	23.6842	21.6768	21.7451	22.4268	23.5988	23.8606	23.5394	24.0024	24.0783	23.8252
Afg3l1	23.1147	23.1343	23.3006	23.1968	22.7121	22.9003	21.5986	23.2427	23.3652	22.8883	22.7174	22.8345	22.9813	23.0952	23.0175	21.3295	22.8882	21.6738	22.8966	21.6114	22.045	22.1889	21.7769	22.0232	22.1724	23.0256	22.7149	23.0555	22.1003	21.6305	21.5724	22.4136	22.0808	21.7978	21.8932	22.4737	22.8082	23.1246	21.9607	22.0078	23.0153	23.1001	22.0316	21.3387	22.0965
Agap2	23.7895	23.2555	22.9157	21.3029	21.6621	21.3999	21.4541	22.5639	22.5786	21.9305	21.6649	21.5434	21.7271	22.2163	21.8135	21.8377	23.7334	23.2576	21.3443	21.4778	21.7694	21.6028	22.2072	21.462	21.6032	22.3616	21.9148	22.0271	22.4238	21.8267	21.9286	21.598	23.4467	21.748	22.1177	21.7184	21.3606	23.0393	23.7358	21.5989	22.0128	22.0037	21.6535	21.9105	22.2164
Agk	24.6082	24.5356	24.4702	24.2632	24.8395	24.2731	23.6996	24.4781	24.5898	24.0351	24.1712	24.1975	24.0278	24.1274	24.0383	24.5323	24.5438	21.4943	22.0172	23.8349	24.2794	24.2311	21.7831	24.6463	24.1654	22.4436	21.7008	24.1565	23.6895	21.674	24.5094	24.0768	22.4587	21.5582	23.9645	24.0887	24.7679	24.3155	23.8689	21.7927	24.4365	23.8038	24.1608	24.4969	21.7184
Agpat1	22.0419	23.5113	23.0119	23.1266	22.9921	22.849	22.5888	23.1183	21.7729	21.5566	22.8261	22.099	22.1996	23.0158	22.1254	21.0406	22.5235	23.7734	22.9475	22.8593	22.597	23.0114	22.8907	22.641	22.9171	22.5403	22.4654	22.6054	22.5725	22.8432	21.6774	22.8466	22.9377	22.6338	22.2893	22.1736	21.7767	22.5789	22.3708	22.6375	22.7714	21.5865	22.6665	21.8502	22.6814
Agpat3	23.0755	21.459	21.6862	23.1213	23.1354	23.3879	22.7832	22.8485	21.0115	23.3124	23.0566	23.2705	23.032	21.9276	23.1663	22.1943	23.0148	22.8044	23.459	22.9624	23.0094	23.1984	23.3866	23.0105	23.4758	23.4595	23.435	23.3753	23.1191	22.9312	21.8126	21.8039	22.2963	21.9184	23.3193	21.2999	23.2197	23.002	22.5942	21.8944	23.4836	23.0872	23.3964	21.5837	23.3534
Agpat4	20.128	20.5213	20.7336	21.0739	20.9558	20.8638	21.7599	20.9102	21.4909	20.9675	20.7582	20.8552	22.0215	20.5328	21.812	21.6306	20.5123	20.086	22.3739	21.6562	21.7337	22.094	21.451	22.4169	22.135	22.3084	22.1914	20.7656	20.9693	20.9509	21.7522	21.7069	21.6727	22.0879	22.3812	22.2615	21.6802	21.7453	21.8291	22.0476	20.4717	21.4509	21.694	21.7523	20.6233
Ahcyl1	27.0729	27.0777	27.2378	27.8746	27.5909	27.6628	27.9024	27.2369	27.6204	27.8188	27.6487	27.4817	26.9886	27.7779	27.4927	26.7959	27.1864	27.2159	27.9081	27.5423	28.0977	27.4387	27.7115	27.5498	27.5261	27.6853	27.8617	27.6182	27.7774	27.5072	26.6513	27.2447	26.9475	27.5298	27.7341	27.6739	27.493	27.0949	27.1853	27.7908	27.6953	27.7273	27.5478	27.6523	27.6298
Ahcyl2	21.9598	23.7228	23.6356	24.2585	24.2332	24.1682	24.2268	24.1595	24.146	23.9699	24.3174	24.1975	22.1537	24.5331	24.3195	24.1734	21.3421	22.1463	24.0812	23.9441	24.1719	24.3161	24.4465	24.2118	22.012	21.779	21.7047	24.2031	24.3823	24.3658	21.6465	22.5387	21.593	24.173	24.2486	24.227	24.0076	23.8824	24.0202	23.6719	24.12	21.6251	22.6143	24.4153	24.3035
Ahsa2	24.2545	24.2721	23.9798	24.5635	24.7499	24.4762	24.5449	24.3632	24.4445	24.3614	24.3159	24.2426	24.714	24.7371	24.6556	24.3394	24.4332	24.2702	24.5884	24.5328	24.4631	24.3989	24.3864	24.3603	24.6827	24.4646	24.5237	24.488	24.4523	24.5862	24.3379	23.6501	24.4986	24.0443	24.4955	24.673	24.074	24.2184	24.5205	24.3177	24.2858	24.4642	24.3468	24.5508	24.5069
Ahsg	22.099	21.9039	21.3033	21.6989	22.0369	21.5242	21.7823	21.3455	21.46	21.5036	21.1352	21.3654	24.5475	23.4213	23.9599	21.6508	21.2944	22.5232	23.387	21.9951	22.4546	22.1882	21.6604	21.5872	22.4671	22.3921	21.9532	24.1305	24.2393	24.0357	21.6046	21.4585	22.1408	21.6196	21.7579	22.0945	21.6208	21.802	22.3754	22.1584	22.2303	21.9127	23.4336	23.7156	24.0847
Aifm1	24.0139	24.0987	24.1872	24.0483	24.0505	24.396	21.645	23.9245	24.1515	24.1504	24.419	24.0315	24.1567	24.0267	24.3425	24.3881	24.8536	24.331	24.3062	24.5009	24.3217	24.2732	22.2973	24.5395	23.8328	24.2253	24.192	24.3709	24.4979	24.6029	24.5982	24.3437	24.4707	24.2547	24.0213	24.3516	24.4412	23.8461	22.0552	24.832	24.6808	24.7048	24.4701	24.4605	24.1727
Aimp2	22.6759	22.4608	21.7107	22.3815	21.6851	21.7485	22.3079	21.4042	21.9516	22.2309	22.5608	22.1494	21.9626	21.6582	22.5472	21.8084	22.674	22.5876	22.1733	22.0338	21.9377	21.8853	22.2873	21.7044	22.1666	22.3748	22.3052	22.2577	22.3613	22.2598	21.6711	21.9743	22.3142	21.897	22.12	21.8705	22.5815	22.1793	22.1463	21.3679	22.2998	22.347	22.5	22.2163	22.5838
Ak1	26.423	26.471	26.2795	26.8365	26.5267	26.7997	26.3675	26.1145	26.8288	27.2724	26.2843	26.2989	26.7697	26.9718	27.0817	26.2308	25.9257	26.6081	26.3935	26.6695	26.0673	26.6751	25.8481	25.7359	26.9696	25.743	26.0301	27.2167	26.4698	26.8939	26.7054	26.756	26.4431	26.5669	26.5237	26.1802	26.8655	26.5649	26.4282	26.7374	27.1215	26.5538	27.0588	25.7975	26.9415
Ak3	21.8023	24.2822	21.2804	24.4873	23.938	24.1558	24.5411	24.2771	21.0911	24.5134	24.415	24.1723	24.6184	24.7311	24.5629	21.3512	21.4996	24.411	24.7236	21.8575	24.5722	22.0235	24.8269	25.0201	22.1214	22.5196	24.6159	24.6243	24.5249	24.6199	21.7245	24.4343	24.3619	22.1625	24.7227	24.6852	21.7538	24.9406	24.7165	21.6202	24.7274	24.7256	22.2611	21.8589	24.615
Ak4	23.9767	24.196	23.9692	23.971	24.0539	24.2181	23.2577	23.7322	23.7264	23.3263	23.9082	23.627	24.2262	24.0839	23.9439	22.0869	23.9247	21.9181	23.7744	22.5747	23.5491	23.4771	23.8019	23.89	23.6982	23.761	21.682	23.8233	23.6961	23.7381	21.87	23.8289	22.2782	21.7591	23.6969	21.8694	23.4824	23.6276	22.2375	23.8182	21.7295	23.6924	23.7458	23.6033	23.9704
Akap12	21.5785	22.8077	21.7066	23.5062	23.6379	23.5066	22.8318	22.6314	23.2595	21.7161	22.8844	23.0143	23.7341	23.3901	23.4068	22.5588	21.319	21.9063	23.4332	23.464	23.5331	23.2863	23.0464	23.3004	22.8788	23.0998	22.9319	23.5803	23.8762	23.4981	22.9956	22.601	22.9272	24.0095	23.8832	23.8177	21.4114	23.0681	22.6528	23.5278	23.5518	23.2022	23.5768	23.731	23.635
Akap5	27.7312	27.1629	27.7942	24.5056	25.6381	21.478	26.8701	27.303	27.3723	21.5335	22.7133	21.0578	24.2	22.586	21.3556	27.3974	28.6664	28.8149	23.9773	24.3697	21.8108	26.8259	25.7268	27.5732	22.0225	22.5323	23.3842	22.3504	21.856	25.364	27.7975	27.9717	27.7093	24.4105	22.2276	25.1162	26.8537	27.6178	27.9959	21.3464	21.6095	21.7614	21.9359	25.4602	21.7595
Akap7	21.7477	21.7314	21.4698	22.0164	23.0439	23.0818	21.3978	20.8801	21.4521	21.5296	23.2998	21.6687	21.9738	21.6731	21.913	21.9845	22.0345	21.7669	22.9977	21.6123	21.6306	22.3675	21.8136	23.0555	23.5003	22.2159	22.1024	21.978	22.1313	21.7286	22.6779	22.0528	21.9293	23.1697	23.3065	23.0992	21.4094	21.8107	22.2077	21.9066	22.1694	21.6254	22.0946	21.8768	21.9537
Akr1a1	26.6369	26.7062	27.052	26.6901	26.5112	26.6037	27.0525	26.5751	26.4683	26.4407	26.6251	26.5522	26.6212	26.5789	26.5481	26.2757	26.591	26.201	26.4376	26.6006	26.8083	26.3938	26.3768	26.4316	26.6456	26.439	26.4405	26.5621	26.601	26.5572	26.1125	26.4872	26.2843	26.3314	26.2379	26.2589	26.2674	26.3752	26.5207	26.4179	26.6363	26.406	26.5775	26.2665	26.3636
Akr1b3	26.0342	25.8871	25.947	25.4564	26.2448	21.7059	26.2082	26.2164	25.9239	24.4177	25.5388	25.2984	25.4828	21.5643	24.9392	21.8198	25.7205	25.8784	21.7639	25.6723	25.9412	26.2831	26.0533	26.3821	25.338	24.8059	25.6086	25.698	24.6514	25.6019	25.7845	25.9574	25.7889	25.1777	25.1997	25.155	24.8747	26.1382	25.7476	25.6481	25.1662	25.0711	25.5439	22.1318	25.46
Alad	23.3221	23.0319	23.2414	23.4091	23.4146	23.0491	23.8589	23.162	22.9613	22.8319	22.6653	22.6746	23.4882	23.1498	22.7383	22.7004	22.724	21.8334	23.3993	23.1642	23.144	23.2841	23.0644	22.9754	22.956	22.723	22.7233	23.2353	23.3079	23.2069	23.3629	23.0735	23.4794	23.2986	23.3993	22.6879	23.541	21.9093	21.8597	23.0744	23.2126	22.761	23.5055	23.4773	23.6121
Alb	29.034	28.7946	29.2134	28.4144	28.7177	29.0969	29.5456	28.3759	28.539	28.7156	28.8274	29.0983	30.6454	30.2383	31.0628	28.8412	28.6627	28.8234	30.0156	28.6278	28.9193	28.5992	28.9649	28.506	29.0736	28.9149	29.4184	30.9346	30.8692	30.7459	28.8448	28.957	28.705	29.162	28.8913	30.51	28.8127	28.591	28.7353	28.9522	29.216	28.8636	30.8085	30.9651	31.0183
Alcam	26.2224	26.0369	26.2772	26.2155	26.142	25.8809	27.3577	26.6036	26.7858	24.6777	24.7671	24.9141	26.2759	26.3858	26.1595	26.2186	26.5864	26.1391	25.9993	26.0316	26.0806	26.6624	26.8549	26.4426	24.832	24.7566	25.0587	25.7041	26.0756	26.0506	26.2561	26.81	26.6051	25.9545	26.0734	25.9055	26.6721	26.7382	26.703	24.6081	24.6349	24.6299	25.9669	26.4798	25.9077
Aldh18a1	21.8666	21.3407	21.4647	21.481	22.0819	21.0594	20.9759	21.4989	21.6832	22.9895	23.0407	22.8603	22.0499	21.8363	21.7894	21.508	21.795	21.4887	21.4476	21.9914	22.1182	21.5754	21.6396	21.9392	22.1019	21.4734	22.2629	21.8867	22.1469	22.2129	21.7827	22.5596	22.1989	21.6996	21.7432	21.9878	21.4353	22.0118	22.3374	21.2832	21.5637	21.7642	22.1636	21.8932	22.3046
Aldh1a1	24.9804	25.0405	25.0587	24.9604	24.9531	25.4279	25.4975	24.7032	24.3823	25.8095	25.9712	25.705	26.038	25.9017	26.1582	25.8965	25.1485	25.8919	24.8602	25.555	24.7516	24.766	24.1416	24.9221	25.7069	25.9757	25.362	25.901	26.4622	26.1982	25.9765	24.9268	25.0184	24.7865	24.922	25.2968	25.7381	25.6252	22.1921	25.6791	25.7208	25.432	25.8157	26.2857	26.1176
Aldh1a2	27.1987	27.0005	27.124	27.2254	27.2825	27.3127	26.742	27.0383	27.0382	26.9776	27.0345	27.1732	27.3521	27.3699	27.4957	27.1785	27.0485	26.9177	27.2182	27.2902	27.2921	27.1281	27.2059	27.0955	26.996	26.9897	27.1541	27.4319	27.3356	27.3195	26.8106	27.133	27.0995	27.2206	27.2317	27.2536	27.0973	27.1366	26.9592	27.0273	27.0571	26.9187	27.4813	27.4568	27.4032
Aldh1b1	23.6267	23.7458	21.4011	23.5348	23.2817	23.6406	21.402	23.8389	23.892	21.5836	21.4279	23.3218	22.9714	21.9697	21.9769	23.6202	21.677	24.3187	23.052	23.2495	22.1233	23.7586	23.7441	23.7561	22.8995	22.1723	21.9261	22.1648	22.0789	23.063	23.741	23.6727	23.5853	22.1017	23.5341	23.3506	21.8063	23.9528	23.3804	21.8398	21.5061	21.9047	23.3124	21.46	22.0448
Aldh1l2	26.3911	26.266	26.2209	26.5551	26.5105	26.8208	26.5679	26.4144	26.1781	26.5468	26.5237	26.6532	26.547	26.8517	27.0048	26.3834	26.3836	26.5682	26.586	26.6341	26.7905	26.5681	26.4963	26.4684	26.5588	26.7002	26.9535	27.0769	27.1649	26.8384	26.1846	26.231	26.3511	26.7157	26.5933	26.7228	26.1573	26.0279	26.1752	26.6653	26.6628	26.5456	26.775	27.0262	27.0425
Aldh3a1	21.4162	23.32	23.5246	23.3013	23.5014	23.6836	23.8322	23.6002	23.4926	23.4815	23.626	23.3908	22.2949	23.9599	23.5964	23.6206	23.2519	21.8592	23.4902	22.0304	23.092	21.8563	23.1567	23.6285	23.5443	23.5201	23.2126	22.3026	21.8914	23.4058	21.9011	21.6696	22.2158	23.4495	23.3939	21.667	21.8414	22.1829	22.1636	21.5326	21.7592	23.5775	23.4084	21.3621	21.7533
Aldh4a1	22.7514	21.7664	22.6513	22.8416	22.1293	22.8864	23.4329	22.6216	22.7352	22.7818	21.3855	22.7887	23.3717	23.1278	23.3645	22.7848	21.7675	22.9999	22.5485	22.7766	22.6803	23.0164	21.7855	23.0038	22.573	22.2214	22.563	22.7418	23.0887	22.7331	21.3723	22.5875	22.7459	22.6567	22.4599	22.6847	22.7815	22.9169	22.402	22.5299	22.7403	22.6295	23.0741	23.0444	23.145
Aldh5a1	27.4933	27.467	27.507	28.2433	28.0481	28.2018	28.3037	28.2667	28.1545	27.9135	27.9149	28.0059	27.958	28.0763	27.9323	27.4682	27.4588	27.5142	28.1011	28.1242	28.0741	27.9714	28.0647	28.1106	27.8897	27.7093	27.8913	27.9617	28.1122	28.1908	27.4809	27.5697	27.377	28.0552	28.1512	27.9978	28.145	27.9412	27.7768	27.7298	27.7928	27.6559	27.8678	28.0085	27.8838
Aldh6a1	25.7894	26.065	26.0608	26.5112	26.2535	26.4247	25.9906	26.1946	26.2617	26.4205	26.0961	26.2896	26.6252	26.4899	26.4628	25.9689	25.7146	25.799	26.4145	26.3485	26.3742	26.2778	26.1522	26.2078	26.2656	26.1395	26.413	26.5652	26.5483	26.37	25.7869	25.6342	25.8015	25.9688	26.7406	26.5282	26.4653	26.1311	25.952	26.2925	26.2404	26.1937	26.5694	26.66	26.6251
Aldh7a1	25.5398	25.3146	25.503	25.6333	25.8494	25.9647	26.1053	25.698	25.5586	25.9519	25.67	25.7933	25.7894	25.7933	25.9231	25.535	25.7282	25.3165	25.6705	25.6897	25.877	25.6795	25.6059	25.2072	25.9165	25.5272	25.7179	25.9933	25.0766	25.7854	25.2685	25.4331	25.1084	25.8939	25.667	25.6063	25.6038	25.535	25.1362	25.5723	25.7175	25.2598	25.7481	25.5457	25.8028
Aldh9a1	24.2336	24.1058	24.4664	24.847	25.0324	25.0513	24.3977	24.524	24.4129	24.4121	24.4412	24.5135	21.8795	24.8692	25.0574	24.4364	24.6309	24.3902	24.9625	24.9865	25.2091	24.7368	24.7835	24.9121	24.6263	24.7008	24.8457	25.0766	25.1036	24.8235	24.3138	24.5643	24.5633	25.0612	24.8567	24.9244	24.4536	24.9277	24.8963	24.8475	24.913	24.5004	25.1574	25.1782	24.9447
Aldoa	30.8117	30.6637	30.832	30.5386	30.815	30.5265	30.7364	30.6128	30.5899	30.6887	30.754	30.665	30.4977	30.5524	30.5063	30.5712	30.681	30.4492	30.5356	30.3512	30.8357	30.5313	30.5452	30.642	30.7142	30.6151	30.6119	30.4449	30.5225	30.5697	30.6326	30.4956	30.5621	30.5253	30.4627	30.5921	30.4785	30.6288	30.7221	30.5839	30.6068	30.5216	30.3893	30.4392	30.4837
Aldoc	29.6743	29.6964	29.6582	30.4035	30.4317	30.5058	29.99	29.691	29.5842	30.363	30.3287	30.5098	30.3544	30.3629	30.5242	29.7126	29.5783	29.6157	30.4437	30.3513	30.4397	29.7568	29.7701	29.6711	30.3961	30.4033	30.6619	30.4839	30.5295	30.4245	29.5746	29.4704	29.5327	30.2229	30.2965	30.3436	29.6468	29.4858	29.5008	30.3254	30.4829	30.2514	30.1899	30.3066	30.5954
Alg2	21.8869	21.5492	23.981	24.4034	24.5708	24.4744	21.0638	24.3601	24.0446	24.1373	24.0591	24.2062	24.3214	24.1528	24.2672	21.4568	21.1537	24.2666	24.3753	24.2432	24.184	23.9555	23.9869	23.9871	24.065	24.2443	24.178	21.9715	24.0057	24.3958	24.3189	24.0226	23.8659	24.3809	24.7037	24.2759	24.2706	24.1716	22.0145	23.9732	23.9582	24.0827	24.2398	24.3436	24.3697
Alyref	22.6533	22.661	23.0641	22.4521	22.4976	22.6549	22.753	22.6307	21.2649	22.3162	21.1216	21.6709	22.1046	21.6788	22.8116	22.5503	21.4111	22.6174	21.9374	22.1095	21.9274	21.9703	21.4952	22.2862	21.5889	22.3911	21.542	21.3628	22.1621	21.8032	21.2061	22.6122	21.7449	21.6985	21.8642	21.4635	21.7555	22.1129	22.7048	21.7606	21.5442	22.1109	22.0996	21.8024	22.3393
Amer2	21.9838	20.3185	20.9084	21.1511	21.8286	21.1219	21.2507	20.6839	20.9873	20.8653	20.9983	20.887	20.6248	21.0811	20.7472	22.1992	20.2257	20.886	21.5303	21.0755	21.5422	21.7796	20.913	22.1331	20.8519	20.7632	21.1737	20.8719	20.9188	21.8406	21.1853	21.0957	21.784	20.9178	22.1283	21.1149	22.0802	21.1628	21.0093	20.8982	21.0235	21.0304	20.8514	21.8763	21.7043
Ampd2	22.5434	22.0225	21.6233	22.3976	21.7858	21.5758	21.3867	23.4218	22.7173	21.5151	22.451	22.1427	22.2001	22.61	22.1895	21.3999	22.5371	21.5853	21.7236	22.4002	23.161	21.7648	22.459	21.9169	22.0438	21.7973	22.0192	22.1318	22.1755	22.3353	22.1629	21.9938	21.848	22.1761	21.8008	22.3569	21.5978	21.4785	21.9449	22.2393	21.7016	22.0474	21.7057	22.0775	21.6338
Amph	28.0046	27.981	27.9995	27.3773	27.5729	27.5218	27.8578	27.6154	27.5723	27.7376	27.8231	27.7048	27.3898	27.3131	27.2359	27.9982	28.1858	27.9896	27.4473	27.4186	27.4305	27.7404	27.6214	27.7485	27.7297	27.8235	27.8655	27.371	27.4827	27.3392	28.1568	28.0541	28.0905	27.5743	27.5797	27.4252	27.831	27.9516	27.9242	27.8304	27.8758	27.8772	27.5015	27.6095	27.3563
Ank1	23.1351	22.3886	22.6923	23.5063	23.27	23.1649	22.8252	22.557	21.8441	23.0779	22.7079	23.4652	23.203	23.0155	23.5724	21.6102	23.1148	22.8924	22.5425	23.0964	23.125	23.7094	23.507	23.425	23.4799	23.3821	23.3651	23.6931	24.2807	24.1874	23.4146	22.9687	23.4987	23.1847	23.6639	23.1209	21.9275	23.5938	23.4053	23.4495	23.8446	23.0641	24.1605	24.1401	24.0159
Ank2	28.1707	28.0656	28.1228	28.2355	28.3388	28.1548	28.1995	28.3971	28.4243	27.8771	28.0466	28.0353	28.1075	28.0709	27.9617	28.2344	28.169	28.0709	28.1187	28.2357	27.878	28.2555	28.324	28.2457	27.9377	27.9134	28.0057	28.1163	28.1314	28.2196	28.0308	28.1547	28.1093	28.1782	28.232	28.2849	28.2143	28.2462	28.1262	27.9744	27.9147	28.0648	28.1596	28.1757	28.1061
Ank3	24.5258	24.6696	24.4463	24.4754	24.6066	24.2478	23.9905	24.639	24.3946	24.4108	24.7003	24.4382	24.4164	24.334	24.362	24.2876	24.1044	24.1965	24.4443	24.197	23.9632	24.0784	24.4944	24.1554	24.4936	24.1725	24.2677	24.0621	24.201	24.3102	24.7344	24.4677	24.3433	24.3802	24.5523	24.2069	24.353	24.1288	24.041	24.3627	24.3632	24.6089	24.3429	24.1266	24.3561
Anks1b	24.4477	24.0214	24.241	21.7705	21.4338	21.9216	23.0294	22.9783	23.2108	23.7307	23.1258	23.3812	22.1636	21.3219	22.3617	24.2683	24.9124	24.2294	21.8913	21.5943	21.6615	23.5606	21.3671	23.418	23.5768	23.8898	23.4984	22.858	21.9953	21.5804	24.9097	24.7781	24.3959	23.0781	22.0631	22.2049	22.9938	23.7394	23.8661	23.5557	23.5476	23.9172	21.6686	21.4699	21.9887
Anln	23.2819	21.4751	23.5591	20.9447	23.2369	21.4716	21.656	23.158	21.1382	21.5674	23.8175	23.219	23.2383	22.9938	23.5865	23.1148	21.7001	23.0405	22.9222	21.7755	22.8674	22.0675	22.2589	22.0486	23.197	23.2892	21.8452	23.6698	21.6377	23.4499	21.8011	21.8756	22.0565	23.0469	22.9345	23.6748	22.0238	22.1978	23.0842	23.4946	23.6656	23.3769	23.2639	23.8098	23.9052
Anxa2	21.9726	22.1409	21.9528	21.7269	22.1202	21.4133	22.0945	21.3502	21.0677	21.5986	20.8986	21.6586	23.4815	23.1348	23.2541	21.554	21.6955	21.6091	21.8158	21.9552	21.5894	21.9395	22.0655	22.3835	21.9193	21.9481	22.1172	23.5254	22.2868	21.804	21.5709	22.0812	21.8998	21.8291	22.3353	22.0597	22.026	22.1447	22.6096	22.055	21.9036	22.1709	22.0185	21.4694	23.5206
Anxa3	21.5198	21.683	22.1814	22.0431	21.4442	22.2069	22.4582	21.4505	22.1589	22.0615	22.1987	21.948	22.53	22.5286	22.9824	21.8659	21.8415	22.109	21.3934	22.0001	21.9814	20.8748	22.1036	22.1946	21.7785	22.3576	22.0906	22.6758	22.2908	22.1247	21.6762	22.2356	22.2895	22.2083	21.7682	22.1204	22.0871	22.2453	22.6704	21.0205	21.5669	21.8151	22.4212	22.0782	22.6714
Anxa5	26.6996	27.03	26.7472	27.052	26.7149	27.2888	27.2283	26.4435	26.5019	27.4194	27.3242	27.5161	28.3504	28.0163	28.3002	26.8668	26.5113	27.0487	27.0856	26.8473	26.688	26.6729	26.8553	26.6657	27.3182	27.3124	27.2801	27.678	27.831	27.6785	26.689	26.4797	26.5004	27.0715	26.9461	27.4125	26.5456	26.0829	25.9293	27.3489	27.3994	27.175	27.8677	27.929	28.0632
Anxa6	26.7246	26.6277	26.6853	26.3862	26.2541	26.3172	26.9482	26.3164	26.1691	26.6074	26.3774	26.4276	26.5513	26.6125	26.5944	26.5748	26.3772	26.4798	26.3241	26.1	26.0155	26.1278	26.0925	26.185	26.576	26.4277	26.5934	26.3439	26.73	26.2578	26.3521	26.4563	26.6865	26.0047	26.1585	26.5853	26.1127	26.1624	26.1753	26.3937	26.4632	26.5527	26.2783	26.4314	26.5443
Anxa7	23.5613	23.9371	23.9286	23.4472	23.545	23.3869	23.8893	23.6933	23.282	24.1013	23.6307	23.6453	22.2136	23.5627	23.2861	23.6437	24.0001	23.4114	24.1103	23.6894	23.9761	23.5773	23.5244	23.9118	24.0659	23.6675	24.1251	23.457	23.4843	23.512	23.6206	23.9019	24.2952	24.0159	23.7236	23.795	23.5922	23.7461	23.9689	22.0839	23.8426	23.809	23.6662	23.7951	23.8886
Ap1b1	26.6604	26.9034	26.2483	26.6703	26.3195	26.7549	25.8009	26.2636	26.4622	27.0391	26.9395	26.7696	26.9122	26.764	26.5768	26.815	26.2542	27.4585	26.683	26.6832	26.555	26.9164	26.6247	26.533	27.106	26.5992	26.5928	26.9023	26.5512	26.5178	27.3001	26.9852	26.4785	26.9782	26.4528	26.4463	26.8572	26.8392	26.3236	26.9346	27.1392	26.7599	26.7238	26.5082	27.0176
Ap1g1	23.8329	24.0088	23.6797	23.8836	23.7171	23.7694	23.2649	23.9268	23.7847	23.842	23.6162	23.7811	23.7546	23.812	23.8218	24.0841	24.1247	23.6255	24.1039	24.1951	24.021	24.0145	24.0653	24.1989	23.8946	23.9562	23.9507	24.1209	23.8427	24.0743	24.3276	24.0283	24.2444	23.9083	24.0693	23.1012	24.0314	24.08	24.1555	23.8693	23.949	24.2035	24.135	24.2941	23.7809
Ap1s2	21.8066	21.6909	21.9437	21.5866	22.1714	22.8281	21.4839	22.5268	22.7686	21.7235	21.1853	21.8864	21.7478	22.8127	21.9061	21.9701	22.4904	22.2871	21.9375	22.1024	21.8737	21.5348	21.6281	22.3192	21.7025	22.0382	22.1555	22.2446	22.6979	22.2556	21.9877	22.1457	21.899	21.931	22.1203	21.7167	21.8472	21.7999	22.0154	21.3843	21.32	22.017	22.3874	22.0516	22.372
Ap2a1	29.1176	29.1085	29.0147	28.7299	28.9379	28.8046	28.166	28.894	28.9869	29.0936	29.1714	29.0186	28.6624	28.7895	28.6637	29.0659	29.0816	29.0501	28.8135	28.7981	28.7776	28.9138	28.8681	28.8107	29.0975	28.9384	28.9473	28.6277	28.5776	28.6675	29.185	29.1626	29.1319	28.852	28.8083	28.6862	29.001	28.8481	28.7215	29.0657	28.9678	29.0466	28.6945	28.6863	28.6016
Ap2a2	28.0845	28.0175	28.1382	27.4043	27.7413	27.6206	27.2619	27.8733	27.9043	27.8642	27.9003	27.8554	27.5117	27.5305	27.4749	28.0351	28.1307	27.9639	27.6468	27.6991	27.8056	27.832	27.6195	27.8423	27.9019	27.8706	27.7713	27.4368	27.2338	27.3618	28.1804	28.0717	28.0213	27.702	27.5756	27.2726	27.8955	28.105	27.9088	27.977	27.8797	27.9602	27.421	27.4813	27.4125
Ap2b1	29.7013	29.7555	29.8032	29.4532	29.3149	29.3873	28.7365	29.4526	29.5686	29.6449	29.5066	29.4913	29.2177	29.33	29.2054	29.6788	29.6542	29.8771	29.3693	29.2169	29.4502	29.5596	29.3721	29.399	29.6413	29.4313	29.4131	29.2406	28.9913	29.2227	29.8666	29.5325	29.5703	29.3712	29.173	29.0518	29.6596	29.5797	29.5226	29.6518	29.5391	29.3935	29.182	29.1218	29.1705
Ap2m1	28.1057	28.155	28.3841	27.7318	27.7858	27.739	27.2917	28.0326	28.0877	27.8933	28.0591	27.942	27.6159	27.8497	27.5352	28.1299	28.3971	28.4099	27.8532	27.8166	28.0558	27.9969	27.9424	27.9082	27.9723	28.0537	28.0279	27.6551	27.5252	27.7228	28.2502	28.1808	28.1593	27.8933	27.9959	27.7333	27.997	28.0712	28.1375	28.0576	27.9873	28.0795	27.6972	27.6808	27.5473
Ap2s1	26.2175	26.0414	26.3756	26.0894	26.1012	25.8168	25.5279	26.0888	26.3569	25.943	26.1278	26.2162	25.6406	25.8021	25.3895	21.6184	25.6821	25.9491	25.8511	25.8903	26.2277	25.8718	25.8421	25.7787	22.1042	22.0145	26.0247	24.8983	25.8367	25.7282	26.059	26.1327	25.8836	25.7063	25.5062	26.0019	25.608	25.8989	25.9068	26.0472	25.7849	25.7016	25.904	25.6229	25.607
Ap3b1	24.9082	25.0279	24.8416	24.9478	24.99	24.7969	24.4565	24.7644	24.9811	24.734	25.1035	25.1465	24.6073	24.5258	24.5276	24.9684	24.4405	24.7929	25.0346	24.5256	24.7677	24.8543	24.4659	24.7676	24.9556	24.2123	24.5967	24.6996	24.0177	24.5989	24.8605	24.8137	24.9247	24.9684	25.0851	24.9145	24.4952	24.9942	24.9375	24.8649	24.8795	24.8286	24.7982	25.0884	24.4749
Ap3d1	23.9284	23.9246	23.8819	23.9737	23.6842	23.4756	23.9349	24.0205	21.3129	24.0606	23.6629	23.9318	23.6694	23.6995	23.5535	23.9639	23.124	24.0912	23.5787	21.9802	23.7641	23.621	21.9772	23.6483	23.7013	22.2716	23.6708	24.1064	24.2845	24.0063	23.9877	23.4691	23.5365	23.6934	23.6979	23.7202	24.1319	23.7874	22.5622	24.008	23.7061	23.8843	23.9159	21.8375	23.7368
Ap3m2	23.7055	23.56	21.3298	21.7291	23.3707	23.6088	21.5494	23.6648	23.8396	23.5854	23.5219	23.4118	22.0109	21.8177	22.0008	23.8086	21.5907	23.3961	23.5097	21.8171	23.4171	21.8031	21.8291	22.0398	23.4467	22.0706	22.0485	23.4134	22.129	21.4474	23.9643	21.9243	23.8304	23.7529	23.7586	22.0498	23.8299	23.7854	23.6376	21.7812	21.336	21.7168	23.4955	21.8878	21.6426
Api5	21.8148	23.0456	21.3143	21.7709	21.3131	21.1001	21.4222	21.6378	21.4532	21.7075	21.3117	21.2883	22.7897	21.9065	22.1993	21.4149	21.4445	21.8181	22.2397	22.1618	21.8076	22.2017	21.7562	22.2341	22.2672	22.8868	21.5452	22.275	22.0519	21.6657	21.5509	22.0017	22.3359	22.5166	22.7398	21.6964	21.9088	21.9988	22.2113	21.2798	21.5211	21.4614	21.8559	21.5426	21.609
Apoa1	21.6621	22.5276	23.2874	23.2597	21.542	22.9181	23.317	22.3227	21.5115	23.0312	21.516	21.5321	25.8994	24.8131	25.2036	21.445	21.6579	23.5408	23.9531	22.0781	21.7534	22.7566	23.0864	21.814	22.5776	21.9726	24.1008	25.1735	26.1056	25.0385	22.8306	22.9565	21.8362	23.0073	21.6775	24.4309	21.8942	21.8735	22.2675	22.0921	21.5196	23.2838	24.9856	26.1696	25.5362
Apoo	25.6077	25.3314	25.381	25.3046	25.0323	25.3098	23.6329	25.29	25.2435	25.5317	25.3381	25.4261	25.2357	25.0892	25.0049	25.3794	25.692	25.5803	25.5971	25.3052	25.3684	25.553	25.4469	25.517	25.5019	25.4105	25.5964	24.7394	25.2891	25.211	25.6194	25.444	25.5332	25.3903	25.4129	25.4586	25.741	25.2759	25.3709	25.3442	25.4545	25.5851	25.2274	25.1461	25.1731
Apool	22.1336	22.5411	22.092	21.882	21.8678	21.976	21.5729	22.0313	22.5108	21.4697	22.1857	22.326	21.9374	22.0663	21.7954	21.6821	22.016	22.0524	21.5849	22.3065	21.9967	21.7488	21.8179	21.6817	21.8097	21.8555	21.8679	22.0249	22.6731	21.329	21.6175	21.6968	22.0082	22.1618	22.1669	22.1531	21.4145	22.5063	21.7287	21.5051	21.5661	22.0163	22.0066	21.4117	22.3952
App	23.5136	24.1994	24.4817	23.6401	24.1596	23.7252	24.1962	23.719	23.8932	24.3653	24.0416	23.7552	22.8755	23.5006	23.5618	22.0781	21.7051	24.3901	23.814	24.038	23.8727	23.7435	23.8695	23.8249	24.1071	24.1743	23.9694	23.9863	23.9237	23.9363	24.1245	24.3199	23.9955	23.8522	24.1002	24.3964	23.6084	23.8569	23.8246	24.2078	24.3854	24.1899	23.3981	23.9249	23.8506
Appl1	22.8646	22.7898	22.6532	22.4458	22.535	22.3867	22.457	22.5457	23.0473	22.5608	22.316	22.4436	22.786	22.5425	22.2072	22.7314	23.0733	22.8366	22.1161	22.771	22.7361	22.9079	21.775	22.1774	21.7201	22.7078	22.8561	22.4835	21.8697	22.718	23.0285	22.9864	22.8919	23.353	22.8924	21.8496	21.8254	22.7947	23.0131	22.4665	21.8603	22.6831	22.695	22.777	21.9232
Aqp4	21.7825	25.5869	21.6899	25.6354	25.6136	26.1636	24.5646	21.4827	24.4122	25.5663	25.4876	25.6842	26.5548	21.3004	26.7623	24.3982	21.6545	25.4023	24.6167	25.2648	25.158	24.388	24.9308	24.6415	21.8488	25.3	25.2561	26.3053	26.2718	26.1658	21.2102	24.4808	22.313	22.448	25.0647	25.4794	23.7853	24.3611	24.4186	24.9218	25.0095	25.2974	25.9235	25.2683	25.6279
Arcn1	22.1148	21.678	21.4914	23.2721	20.994	21.8727	21.5811	21.3445	22.7634	21.7867	22.4753	21.5745	23.2365	23.2398	23.288	21.5949	21.1803	21.3898	23.0384	23.1686	21.8603	22.5335	22.2216	22.5937	23.186	22.6732	22.6241	21.7298	21.6711	21.8164	23.1521	21.8898	21.8264	22.9288	22.1142	22.4909	21.9433	22.618	23.1208	23.2504	21.7666	23.3666	21.6285	22.9303	21.6913
Arf2	29.1384	29.3497	29.5339	28.8558	28.9397	28.9264	29.5262	28.9809	29.27	28.9253	28.7951	28.727	29.0866	28.9677	28.9857	29.2809	29.3533	28.9567	28.9524	28.9123	28.9838	29.0355	29.1125	29.0612	28.999	28.7969	28.735	28.5823	28.7366	28.6756	29.172	29.199	29.0751	28.6916	28.7754	28.8193	29.2562	29.2689	29.228	28.6164	28.7428	28.7701	28.5255	28.4478	28.5936
Arf4	21.7645	21.6927	23.2044	24.1342	23.5787	24.023	23.7549	24.0205	23.9805	23.8267	23.796	23.6017	22.455	21.6444	21.7506	23.8056	21.6987	21.6126	21.753	21.7444	24.1054	21.7248	21.5807	21.5727	23.2209	22.046	21.9539	21.7207	22.1995	21.5621	23.8106	23.2722	23.4229	22.4017	21.9478	21.7724	21.6075	23.6754	22.5118	21.2109	21.334	21.7289	22.1105	21.9152	22.1609
Arf6	23.8611	23.7777	23.8821	23.8339	23.8453	23.5961	24.3218	23.914	23.5392	23.8108	23.7787	23.7647	23.6894	23.6806	23.7755	23.995	24.2454	23.8843	23.8196	24.1011	24.1832	23.9063	23.9934	23.926	23.9412	23.8947	24.0611	24.0896	23.9741	21.584	22.1315	24.0551	24.3374	24.0131	24.145	23.784	23.7932	23.8382	23.784	23.9843	24.1033	24.0542	24.1147	23.9314	22.2311
Arfgap1	25.2609	24.9189	25.124	24.8303	24.8354	24.8276	24.652	25.0289	25.1732	24.6208	24.9405	24.7823	24.5407	24.5042	24.1579	24.8713	25.0736	25.0757	24.7531	24.8311	24.9803	24.7443	24.8575	24.8908	24.8083	24.8166	24.7927	24.4194	24.3355	24.4667	25.1842	24.9892	25.0899	25.2566	24.9719	24.9069	25.1951	25.1479	25.3012	24.9273	24.6403	24.9013	24.6356	24.5819	24.6358
Arfip2	21.6039	22.2147	22.1316	21.5766	22.6067	22.4696	21.4801	22.4108	22.1477	21.4349	22.3428	22.3944	22.4314	22.3124	21.9691	22.3248	21.5212	22.1615	22.6779	22.7294	22.5815	22.2252	22.6843	22.591	22.4014	21.6835	22.2907	22.4894	22.5338	22.6087	21.9327	22.401	21.8658	22.4731	22.531	22.4488	22.6203	22.6995	21.623	22.39	22.3882	22.2983	22.3583	21.6551	21.9339
Arhgap1	24.7977	24.4546	24.5423	24.7995	24.8426	24.8325	24.6987	25.0095	25.1271	24.8248	24.7313	24.5928	24.8175	24.7167	24.7311	25.3496	25.1313	25.1832	24.9371	25.0175	25.157	25.1671	25.308	25.2507	25.0612	25.0664	24.5955	24.8003	24.3461	24.5651	24.9775	24.777	24.805	24.9498	24.9691	24.3402	25.0467	25.1445	25.136	25.0425	24.8729	24.9624	24.4996	24.4365	24.1896
Arhgap44	22.9421	21.4116	21.4082	22.4376	22.0837	21.4492	21.5688	21.5598	20.8775	22.8317	22.3602	22.6064	22.0959	21.4876	21.651	21.5164	21.4099	21.4724	22.7561	22.7775	21.7773	22.6332	21.9471	22.3669	21.8081	22.4847	22.5371	22.04	22.5607	21.6301	21.2927	22.1918	22.2631	21.9323	21.9674	21.9433	21.6997	22.4936	22.13	22.9963	22.7602	22.8731	22.3413	21.5556	22.6335
Arhgdia	28.1118	28.2888	27.9976	28.4313	28.3762	28.2624	28.8658	28.187	28.3014	27.7588	28.0917	27.9599	28.4257	28.3916	28.365	28.4403	28.1798	28.1067	28.2227	28.1816	28.4839	28.2478	28.0327	27.8232	28.2673	28.1429	27.8483	28.4324	28.3031	28.1403	28.1329	28.0671	28.1748	28.447	28.4186	28.0711	28.646	28.2277	28.3045	28.4071	28.1588	28.0439	28.4957	28.3886	28.414
Arl3	21.9813	21.4659	21.0695	20.8634	21.92	22.7471	21.8445	21.6914	22.8257	22.6377	21.9555	22.8068	22.5263	22.9487	21.9546	21.7266	21.9977	21.803	22.983	23.1433	22.1726	22.8268	23.2066	23.053	22.7563	21.9578	21.5305	22.1614	22.7423	21.2253	22.588	22.8447	23.1158	21.6396	22.4349	23.6272	22.789	22.2655	23.1302	21.6057	22.6185	21.9413	23.0108	22.7686	22.0958
Arl6ip5	23.742	23.6562	23.7658	21.8359	23.4897	23.6104	21.7385	23.6657	23.7806	23.4776	23.4288	21.5794	23.5931	23.848	22.022	23.7977	23.6046	23.5297	23.4512	21.8782	22.0435	23.63	23.8831	21.7915	23.3826	23.4346	21.9662	22.0485	22.6339	23.5066	22.2964	23.7429	21.3632	23.6596	23.6141	23.1017	21.6909	23.5553	23.5486	21.8334	20.974	23.4312	21.8606	21.8237	21.8196
Arl8b	22.012	21.8895	22.4453	22.9552	22.5618	22.6157	23.4879	22.8692	22.7276	22.769	23.1207	22.7871	22.8533	23.0361	22.9025	22.7329	22.7267	22.44	22.9582	22.8618	22.9188	22.7419	22.796	22.7336	23.0871	23.3423	23.0029	22.8629	22.8198	22.7979	21.4764	22.7625	21.8791	22.903	22.6741	22.6119	22.7339	22.9355	22.6865	21.2403	22.0872	22.7664	22.4486	22.0729	22.8176
Arpc1b	26.9323	26.7312	26.9801	26.116	26.3204	26.1729	26.868	26.6685	26.6172	26.5054	26.5535	26.3501	25.8622	26.0758	25.9106	26.9237	27.0863	26.5762	26.1893	26.2434	26.4777	26.8094	26.5867	26.6613	26.4551	26.5079	26.3125	26.0132	25.8727	26.1841	26.9877	27.0543	26.7685	26.1177	26.283	26.3085	26.5531	26.9036	26.8842	26.3499	26.2569	26.4366	26.099	25.9983	26.0395
Arpc2	26.2267	26.1741	26.0552	25.7697	25.2525	25.5829	25.794	26.0099	26.3637	25.8173	25.7735	25.7755	25.825	25.9341	25.9777	26.3564	26.2924	26.217	25.5075	25.6216	25.8951	25.9514	25.9158	25.9499	25.9487	25.6964	25.6464	25.8332	25.5651	25.3782	26.3286	26.322	26.5129	25.66	25.3602	25.5416	26.4068	26.3236	26.1654	26.042	25.9551	25.7297	25.6715	25.7719	25.7711
Arpc3	25.5897	26.0309	25.6942	25.2519	25.054	25.112	26.1704	25.4118	25.8774	25.3542	25.5228	25.3951	25.0491	25.2245	24.9528	24.9627	25.4823	25.2718	24.9501	24.6514	25.6439	25.6288	25.4825	25.156	25.1721	25.1446	24.6419	24.9316	24.8193	24.632	25.3558	25.4137	24.7585	25.2361	24.6096	24.9475	25.2507	25.347	25.3105	24.7812	25.0666	24.6292	24.6389	25.1239	24.9813
Arpc4	26.5463	26.4572	26.5439	25.8942	25.9698	25.7778	26.5679	26.2209	26.2282	25.8745	26.0329	25.8668	25.7966	25.7763	25.7648	26.4686	26.5886	26.5579	25.9373	25.9558	26.0233	26.325	26.1549	26.1994	25.8881	26.1944	26.0947	25.8529	25.7542	25.6993	26.4965	26.563	26.7379	25.8015	25.7074	25.793	26.2699	26.5036	26.5076	26.4113	25.9663	26.2969	26.0163	26.0565	26.0019
Arpc5	23.7126	23.5514	23.3267	21.1644	21.8459	21.2739	24.1839	20.7904	23.5164	23.2234	23.3596	23.2998	23.5366	23.6226	23.7137	21.6195	23.7	23.6542	23.6493	22.0476	22.019	22.2068	22.2274	22.1231	21.9125	21.9704	22.4191	21.7523	22.5739	21.8591	21.5313	23.844	23.8679	23.3712	23.3043	23.3452	21.0989	24.1565	24.0871	23.2894	21.5532	21.9953	21.8186	21.3546	21.8782
Arpc5l	25.2764	25.0124	25.0432	24.6571	24.6915	24.4157	25.2297	21.3787	24.9451	24.7646	25.0633	24.7245	24.7684	24.6403	24.6709	25.2554	25.338	24.975	24.8317	24.7206	24.8304	24.9524	24.6555	24.6978	25.0197	22.3448	25.1145	21.9661	24.6833	24.8358	25.1628	25.2346	25.0989	24.552	21.8771	24.4163	24.7551	24.9988	25.1572	24.8911	24.9065	21.9083	24.7803	24.809	24.6097
Arpp19	21.407	22.2644	21.8264	21.4664	22.0303	21.2737	21.5289	22.9834	21.5757	23.0077	21.416	22.7522	21.849	21.9371	21.5964	21.7396	21.9175	21.9574	21.597	21.9043	22.8438	23.4044	23.2162	23.1009	21.679	21.9758	23.1525	22.7873	22.8656	21.9561	21.7104	22.0896	23.6769	22.2552	22.1033	23.1015	21.033	23.3791	23.5908	21.6572	21.7568	22.8324	22.9064	21.5647	21.6126
Arpp21	23.3393	23.1874	23.382	21.4763	21.9249	21.4708	23.765	22.8282	21.74	21.6108	21.4365	21.4669	21.5782	21.3697	22.2187	22.8451	23.3973	23.5765	21.6771	22.1792	22.0183	23.9399	22.9796	23.3465	21.7857	22.0118	22.2704	22.9268	21.9963	22.6927	23.7272	23.6755	23.691	22.7695	21.5905	22.2329	21.721	23.8035	23.2735	22.0241	22.7356	21.8266	21.5931	22.1033	22.7865
Arrb1	23.4657	23.3554	23.9346	23.7416	23.9527	23.5598	23.5864	23.4467	23.6297	23.2876	22.9967	22.737	23.196	23.637	23.3354	24.0957	23.4023	24.0508	24.0087	23.3588	23.0052	24.0173	23.6233	23.4788	23.0751	23.0631	22.0945	23.9574	23.5544	23.7346	23.8937	23.4063	23.7773	23.9548	23.7179	23.7814	24.3147	23.5897	23.3828	22.5003	23.3989	23.1706	23.6198	24.1739	23.8927
Asah1	23.2988	23.2449	23.2398	23.3234	23.6228	23.8818	24.001	23.3914	23.1232	23.2398	23.1638	23.4207	23.6871	23.7409	23.6926	22.9693	22.7532	22.9574	23.8976	23.409	22.948	23.5948	22.5066	22.7887	23.5545	23.5715	22.5416	23.3551	23.3223	23.5373	23.0079	22.8487	22.5386	23.5119	23.4216	23.4098	23.2506	22.8638	22.6209	23.3426	23.1836	23.1428	23.0593	23.1999	23.3252
Asna1	24.1839	24.0585	23.9203	24.1008	23.6159	23.9918	23.909	23.6264	21.4752	23.8724	23.9896	24.0577	24.1508	24.222	24.3313	24.0191	23.8844	23.8891	23.7645	23.9505	23.6197	24.0582	23.9227	24.2218	24.2756	24.3375	23.9486	24.3491	23.8323	24.0944	24.1561	23.9891	24.2762	24.3451	24.2229	24.0288	24.2218	24.0285	23.9196	24.1892	24.1654	24.1119	24.119	24.4638	24.2087
Asns	21.8415	21.7067	22.1462	22.3839	22.1602	21.1726	21.5829	21.8941	22.1499	21.8763	21.7561	21.6079	22.3767	22.4109	21.9085	21.2104	21.5361	21.6819	22.8996	22.885	22.1177	22.3675	22.2684	22.2047	21.273	22.3911	22.0172	21.6839	21.9671	21.1531	21.4879	22.1766	21.6855	22.1223	22.2954	22.0794	21.7414	22.4471	22.7161	21.8663	21.082	21.2205	21.8242	21.7045	21.4958
Aspa	23.9113	23.7104	24.0466	23.7257	23.8619	23.9334	23.8037	21.1825	21.2244	23.97	24.2376	24.2893	21.6232	24.1096	24.5106	23.6335	21.5219	22.1135	23.8683	22.0473	23.5965	21.8864	21.7178	21.7468	24.0682	24.5611	23.9357	22.1131	24.3183	24.2034	21.4696	21.8234	22.149	23.9199	24.1144	24.5559	21.9374	22.0457	22.3536	24.0723	24.5305	24.1477	23.8764	24.3098	24.3702
Asrgl1	26.4293	26.4943	26.4997	26.8511	26.6813	26.9187	26.9692	26.5386	26.6486	26.7161	26.6128	26.7683	26.8888	26.8696	26.8344	26.3622	26.5021	26.0528	26.5249	26.636	27.1656	26.422	26.5493	26.5578	26.5284	26.5442	26.8499	26.9327	26.6417	26.8672	26.0389	26.323	26.1805	26.4716	27.0042	26.8251	26.382	26.4859	26.4446	26.2074	26.7416	26.7004	26.6174	26.6867	26.6383
Ass1	24.7448	25.0414	24.8669	25.4958	25.5185	25.2183	25.7352	25.1591	25.3114	23.9651	24.3742	24.2094	24.9476	25.0007	24.4185	24.9558	24.864	25.1565	24.9775	25.7417	25.5806	25.5919	25.4541	25.4015	24.1819	24.2521	23.9891	25.1599	25.1196	25.1653	25.1661	25.197	25.1865	25.5886	25.5601	25.0762	25.6487	25.1282	25.1667	24.2699	24.1906	24.0132	25.1868	25.6526	25.0295
Astn1	21.5856	21.7947	22.001	21.4853	21.1692	21.4942	21.9836	21.2202	21.7822	21.481	21.622	21.363	21.3071	21.4747	21.896	21.6004	21.8486	21.9226	21.5152	22.2158	21.5164	22.1093	21.5902	21.436	21.6618	21.9107	21.6025	22.3608	21.8339	21.8832	21.907	22.042	21.9372	21.4293	22.3526	22.0428	21.4563	21.5738	21.8981	21.26	21.7983	21.5862	22.0261	22.1793	21.7456
Atad3a	21.4132	21.9607	22.5209	21.4843	21.5689	21.5193	20.8889	21.7193	21.7131	21.9397	21.6389	21.5831	21.6624	22.2134	22.0607	21.9188	21.5783	21.6945	21.7411	21.5527	21.5504	22.1045	21.9035	22.224	22.3277	21.7745	21.6291	21.4482	22.5442	21.4265	22.1628	21.9374	21.8734	21.8905	21.6657	21.4016	21.795	21.9392	22.3079	21.9989	22.1573	21.7692	21.9453	22.2622	21.4316
Atcay	22.1411	23.3242	21.4574	23.8282	23.8292	23.9762	23.5032	23.9378	24.0148	23.6737	23.5483	23.6234	23.8155	21.7881	23.7299	21.5335	21.8617	21.7153	23.6394	21.6773	23.9756	23.9185	22.2147	22.025	23.8606	21.9528	21.7777	21.4938	22.1229	21.3944	23.63	23.5022	21.8724	23.5996	23.9298	22.2322	24.0805	23.8873	23.6971	23.9137	23.8937	23.8892	23.8067	23.9685	21.7759
Atic	24.4523	24.4973	24.6028	25.0058	25.1815	25.1517	25.2344	24.8659	24.6782	24.3785	24.4222	24.5205	25.348	24.9883	25.0129	24.8753	24.4847	24.5114	25.1033	25.3057	25.1992	25.0234	24.9312	25.5425	24.4832	24.9234	24.6784	25.1722	25.0686	25.0233	24.8708	24.9411	24.8264	25.0422	24.9769	24.9362	25.074	24.7801	25.1795	24.9617	24.683	24.6766	25.2603	25.4326	25.0963
Atl1	28.1123	27.9287	27.6623	27.6853	27.6399	27.644	27.0787	27.3961	27.8087	27.4743	27.4336	27.6093	27.6359	27.643	27.666	27.9337	27.7314	28.0858	27.3957	27.3847	27.4466	27.7608	27.3884	27.4134	27.6489	27.5141	27.3826	27.502	27.3641	27.5319	27.9923	27.9836	28.1438	27.829	27.3629	27.4843	27.8307	27.7922	27.8842	27.6673	27.7494	27.4446	27.4411	27.6391	27.4829
Atox1	24.6442	24.3633	24.7826	24.5741	24.7731	24.0725	25.1919	24.5114	24.6278	24.3926	24.7917	24.4761	24.7856	24.652	24.5702	24.082	24.6039	21.2998	24.2632	24.3128	25.0317	24.5404	24.7935	24.8659	24.6339	24.5948	24.8589	24.6044	24.9565	25.1294	24.5378	24.6409	24.666	24.5008	24.8354	24.5112	24.6618	24.931	24.5211	24.6509	24.6355	24.8002	24.3389	24.6429	24.8624
Atp12a	29.399	29.2679	29.4651	30.3764	30.2879	30.4615	29.7758	29.8773	29.8641	30.3935	30.3567	30.3014	30.5207	30.4444	30.4627	29.2935	29.257	29.1413	30.279	30.077	30.1913	29.73	30.1269	29.8268	30.2359	30.2857	30.371	30.3252	30.4997	30.3067	28.9304	29.0801	29.2031	30.0468	30.1068	30.2587	29.6592	29.2868	29.2385	30.1381	30.2346	30.133	30.2351	30.2906	30.3501
Atp1a1	28.999	28.817	28.885	28.1308	28.15	28.0677	28.1172	28.1657	28.3913	28.4199	28.4972	28.3449	28.3317	28.374	28.3693	28.7707	28.9388	28.8557	28.3019	28.0325	28.2269	28.3804	28.3201	28.3519	28.538	28.6527	28.6329	28.3334	28.2629	28.1629	28.8125	28.9915	28.9326	28.2861	28.1883	28.41	28.406	28.471	28.6224	28.5517	28.4513	28.5023	28.3321	28.2346	28.4525
Atp1a3	32.4302	32.394	32.4815	32.929	32.9456	32.8659	32.506	32.6521	32.5107	32.9188	32.9365	32.8984	32.7998	32.8953	32.8542	32.5539	32.5357	32.5397	33.002	32.9023	32.9163	32.7508	32.8182	32.6421	32.9578	33.0089	33.0409	32.883	33.1439	33.0715	32.4141	32.4702	32.4718	32.9829	33.0041	33.1347	32.6424	32.5476	32.6265	33.0203	32.9633	32.9377	33.0018	32.964	33.0434
Atp1b1	30.6538	30.4721	30.5429	30.6752	30.8142	30.7841	30.715	30.6787	30.7143	30.8199	30.8904	30.7901	30.6936	30.8078	30.7609	30.5394	30.6978	30.5654	30.9405	30.7385	30.7695	30.6738	30.756	30.7021	30.7993	30.8499	30.9624	30.6715	30.8651	30.9143	30.4492	30.5163	30.5168	30.7633	30.8988	31.0307	30.6992	30.4983	30.5991	30.8087	30.7686	30.7789	30.678	30.7437	30.7731
Atp1b2	27.407	27.4962	27.3884	28.4967	28.4644	28.69	28.1831	28.0678	27.7978	28.5282	28.5616	28.4939	28.5485	28.6066	28.5685	27.6823	27.4607	27.2875	28.7132	28.7091	28.5834	28.2047	28.4941	28.2223	28.5346	28.6438	28.642	28.6478	28.9143	28.6904	27.3021	27.5612	27.5357	28.535	28.6626	28.7433	27.9988	27.6659	27.8175	28.7274	28.6738	28.7446	28.7442	28.7011	28.7773
Atp1b3	25.6827	25.48	25.8938	26.4118	26.0049	25.7769	25.6251	25.7735	25.5134	25.8793	25.7819	25.9852	26.2574	26.2383	26.2507	26.1046	25.3987	25.8183	26.0623	25.8872	25.5731	25.7422	25.7433	21.4745	26.1841	25.9187	26.337	25.8901	26.2411	26.1195	25.4077	25.8179	25.6461	25.7114	25.8259	25.9558	25.4412	22.0935	25.5441	25.4407	25.8152	26.1804	26.2873	26.0795	26.3592
Atp2a3	28.839	28.8188	28.8147	27.7663	27.7288	27.969	27.5273	27.828	28.0352	28.5348	28.6438	28.4927	27.6474	27.8213	27.8548	28.9447	28.8686	29.0302	27.9047	27.7453	28.0001	28.0459	27.9232	27.8878	28.664	28.5092	28.4417	27.7852	27.7004	27.8237	28.9074	28.9078	28.7819	27.7574	27.7335	27.815	28.1042	28.0964	27.9253	28.5073	28.4389	28.2819	27.7058	27.7287	27.8587
Atp2b1	29.5707	29.3215	29.3407	28.1493	28.1793	28.2088	28.3519	28.3079	28.4551	29.0756	29.3564	29.1425	27.822	27.9489	27.8653	29.3642	29.646	29.6432	28.4821	28.2539	28.5327	28.6158	28.4356	28.3889	29.2358	29.3819	29.1565	27.96	28.1024	28.0577	29.5107	29.7227	29.7206	28.3005	28.3881	28.2822	28.5606	28.6505	28.6695	29.336	29.2438	29.3417	28.0689	27.829	28.1369
Atp2b2	28.2387	28.0177	28.0539	27.2531	27.4388	27.4729	27.4604	27.2801	27.3274	28.2804	28.2586	28.2119	27.2744	27.3564	27.3804	28.1678	28.2013	28.2265	27.452	27.2656	27.22	27.5787	27.3943	27.2676	28.2176	28.3054	28.2704	27.5149	27.5164	27.5022	28.2904	28.2142	28.2938	27.4959	27.2297	27.7144	27.5232	27.6119	27.6086	28.3086	27.9997	28.2459	27.4183	27.477	27.5725
Atp2b4	24.8844	25.0326	25.0033	24.9573	25.2249	24.9232	25.2021	25.2352	25.7314	24.7473	24.6786	24.8769	24.2654	24.4904	24.4351	24.673	24.5373	24.235	25.2373	25.2995	25.553	25.5913	25.2652	25.2995	24.7005	24.966	24.831	24.9504	24.7958	24.8239	24.9843	24.3601	24.6673	25.1801	25.0732	24.6337	25.7696	25.4965	25.6652	25.0609	24.709	24.6143	24.9792	24.9404	24.0954
Atp5a1	31.4174	31.4451	31.3452	31.3717	31.2784	31.2819	29.0207	31.3229	31.2832	31.4657	31.3437	31.408	31.5509	31.5087	31.4902	31.4619	31.4336	31.4347	31.5169	31.4168	30.8768	31.4388	31.3405	31.3163	31.4412	31.424	31.4476	31.3328	31.3812	31.4142	31.5307	31.3659	31.3878	31.3434	31.2378	31.299	31.4617	31.4026	31.1556	31.3953	31.3722	31.3213	31.3429	31.276	31.4621
Atp5b	31.9234	32.147	32.0072	32.0305	32.0368	32.1133	31.3215	32.0211	32.0027	32.1168	32.1251	32.0408	32.1192	32.208	32.1589	31.7455	31.8635	31.7568	31.7798	31.593	31.6673	31.6655	31.8387	31.716	31.9129	31.7346	31.8959	31.5764	31.8077	31.948	31.7943	31.8496	31.5254	31.438	31.6206	31.5562	31.7565	31.7782	31.4561	31.7202	31.7724	31.7284	31.6114	31.5796	31.7478
Atp5c1	28.1267	28.0186	28.3337	28.3712	28.2448	28.166	25.8855	28.0686	27.8077	28.1761	27.973	28.096	27.709	27.7467	27.8663	28.1681	28.372	28.4888	28.4578	28.2012	28.2232	28.2924	28.4313	28.4496	28.1336	28.3185	28.3368	27.8645	28.218	28.1559	28.4652	28.4061	28.3137	28.0212	28.2406	28.257	28.2313	28.1792	27.9914	27.9427	28.2386	28.1383	28.0402	27.8939	28.0447
Atp5d	27.5691	27.3637	27.8091	25.9744	27.1866	27.4182	27.7147	27.9076	26.3994	27.7	27.1267	27.8788	25.8721	25.4174	25.6466	27.8217	27.6162	28.2863	27.8317	27.839	21.6312	28.3613	27.3839	27.4712	27.867	27.8574	27.9217	27.9687	28.2719	27.8991	28.049	27.9803	27.6871	27.6554	27.3671	27.6923	27.2182	27.7492	27.3817	27.7066	27.9407	27.813	27.9611	27.8294	28.1192
Atp5f1	27.251	27.5797	27.3552	27.547	27.2641	27.3785	25.3358	27.2969	27.5399	27.616	27.49	27.5901	27.8767	27.6873	27.7641	27.6259	27.273	27.6124	27.427	27.3822	27.4153	27.4825	27.6588	27.5252	27.3176	27.5358	27.6326	27.2522	27.5189	27.6668	27.7557	27.7944	27.7208	27.082	27.3263	27.5376	27.5954	27.6259	27.3776	27.5334	27.1999	27.4734	27.3233	27.776	27.5825
Atp5h	28.825	28.8534	28.7046	28.9085	28.2914	28.8455	28.0245	28.7868	28.7623	28.9627	28.9652	28.8944	28.8448	28.9736	28.8021	28.6888	28.9361	28.8741	28.6765	28.5719	28.3454	28.7532	28.7299	28.7657	28.7831	28.6437	28.7311	28.4963	28.5972	28.6105	28.8728	28.8403	28.8426	28.4414	28.5383	28.6632	28.7561	28.6314	28.5459	28.5653	28.6544	28.6343	28.6295	28.5044	28.7203
Atp5j	25.4779	25.9703	26.1353	26.1537	26.1757	26.0296	27.0356	26.3214	26.2612	26.3975	26.3901	26.3001	26.2352	26.3186	26.2835	26.1534	26.2432	26.2752	26.3853	26.5274	26.4221	26.5858	26.4386	26.7738	26.2755	26.5571	26.7267	26.4128	26.5382	26.5155	26.6171	26.8904	26.6399	26.4025	26.5577	26.4172	26.5079	26.3202	26.6042	26.4145	26.4697	26.3491	26.6452	26.5814	26.5159
Atp5j2	27.3873	27.3614	27.2833	27.013	27.2395	26.7677	25.4604	27.1903	27.0444	27.1536	27.357	27.0921	27.289	27.1496	27.22	26.5122	26.6233	26.4594	26.2325	26.2967	26.2894	26.1345	26.7247	26.5251	26.6531	26.1859	26.6591	26.2019	26.656	26.5368	26.2816	26.6127	26.3508	26.0087	26.1814	26.1622	26.1781	26.2109	26.0012	26.7028	26.3192	26.2163	26.2185	26.1115	26.1876
Atp5k	27.2459	27.0656	27.0972	27.1336	27.3061	27.2355	27.057	26.8977	26.8542	26.8388	26.9969	26.7488	27.0617	26.9842	26.9392	26.9766	27.1334	26.8867	27.0946	26.8512	27.0024	26.7956	27.1304	26.9727	27.0061	26.9434	27.0351	26.7717	27.0515	27.0622	26.8202	26.9951	27.1012	26.7119	26.822	26.9575	26.5084	26.8173	26.8852	27.1265	26.7164	26.8779	26.9662	26.8939	26.7831
Atp5l	26.6958	26.5193	26.2824	26.2522	26.5369	26.543	24.8067	26.5308	26.6053	26.4023	26.5343	26.6219	26.1989	26.3094	26.1111	26.5748	26.8834	26.5879	26.7305	26.9034	26.4088	26.6767	26.8634	26.8367	26.8989	26.7219	26.9539	26.5474	26.9236	26.8306	26.8563	26.9969	27.1084	26.6346	26.6481	26.2894	26.6947	26.5327	26.3624	26.5558	26.6234	26.7819	26.4987	26.6777	26.8443
Atp5o	29.0086	29.0776	29.1375	28.6946	28.7211	28.9962	27.7586	28.7711	28.6412	28.9113	28.8797	28.8943	28.876	28.9233	28.8385	28.6112	28.629	28.6231	28.483	28.4741	27.9893	28.4439	28.456	28.6092	28.6873	28.5369	28.6583	28.4606	28.6864	28.704	29.0015	28.7037	28.6363	28.3823	28.5383	28.4335	28.527	28.5149	28.2916	28.5131	28.7639	28.9136	28.6089	28.578	28.8265
Atp6ap1	23.9587	24.207	24.3468	23.8199	23.9709	23.8269	24.4615	24.3139	24.3164	23.8342	24.0391	23.8114	22.5633	23.1011	22.7177	23.6828	23.82	23.7735	24.0198	24.0836	24.1412	23.981	24.0609	24.0442	23.7796	23.7854	23.9722	22.9218	22.2091	22.8734	23.7047	23.7871	23.3152	23.777	23.5536	23.6851	24.2772	23.8842	24.1491	23.5795	23.8175	23.2963	23.0917	22.4951	22.827
Atp6v0a2	28.5215	28.4806	28.355	28.4621	28.4835	28.2916	28.3087	28.8067	28.9024	28.4337	28.4254	28.4124	27.0381	27.4916	27.1466	28.4289	28.2647	28.5735	28.4722	28.607	28.4988	28.5419	28.4805	28.6922	28.3067	28.3668	28.4269	27.5624	26.6362	27.1627	28.4693	28.3029	28.2663	28.4941	28.5615	28.2349	28.9084	28.6547	28.5443	28.151	28.2886	28.1489	27.5707	27.2032	27.1359
Atp6v0c	23.413	23.4285	22.0585	25.5826	25.0304	25.4169	25.1619	24.857	25.2657	24.3395	24.823	24.6122	21.8754	21.4108	21.8857	21.3602	21.8595	21.5008	25.4638	22.6996	25.2441	21.8316	23.7795	23.6852	25.3122	22.2775	21.5475	21.7047	22.3562	21.5451	21.3446	22.9083	22.0986	21.8657	22.1136	22.1937	25.408	25.0821	21.8122	21.4982	21.3886	21.8529	22.1157	21.8893	21.7791
Atp6v0d1	28.334	28.229	28.1953	28.3266	28.3777	28.1964	28.2853	28.6298	28.7964	28.3184	28.3429	28.1697	26.4604	27.3212	26.8692	28.4	28.1175	28.4468	28.5462	28.4927	28.4392	28.6821	28.3	28.5752	28.3191	28.345	28.335	27.4658	26.2609	27.0983	28.5815	28.3448	28.2241	28.5773	28.5567	28.1491	28.6887	28.5332	28.4876	28.21	28.2584	28.1991	27.5975	27.2771	27.3087
Atp6v1a	29.9083	29.891	29.9581	29.6738	29.8247	29.7046	30.0875	29.9638	30.0913	29.9144	29.9575	29.9505	29.7781	29.7021	29.6615	29.8897	29.8959	29.927	29.6333	29.6373	29.9179	29.7751	29.8226	29.8353	29.9249	29.7973	29.8301	29.4618	29.5086	29.5673	29.8834	29.7455	29.7659	29.6561	29.6303	29.5557	29.789	29.8302	29.918	29.8284	29.7874	29.779	29.385	29.5043	29.5866
Atp6v1b2	28.9786	29.1651	29.0238	28.8084	29.0024	28.8912	29.3222	28.9563	29.1518	28.9362	29.0884	28.8922	28.8894	28.9368	28.8552	29.2095	29.1746	28.9008	28.9593	28.9913	29.3299	29.065	29.1353	29.0685	29.1023	29.0899	29.086	28.7305	28.8373	28.8463	29.1222	29.0559	29.0354	28.9523	29.0449	28.8777	29.0624	29.1938	29.1338	29.1767	28.9932	29.1339	28.7666	28.8422	28.7723
Atp6v1c1	27.4878	27.4778	27.412	27.2377	27.2591	27.2734	27.2641	27.4833	27.443	27.5599	27.5216	27.3673	27.4291	27.3883	27.2393	27.6384	27.4306	27.9994	27.6254	27.5054	27.0849	27.6291	27.1724	27.452	27.6935	27.5959	27.3895	27.5093	27.2682	27.2203	27.6706	27.4925	27.3528	27.7169	27.2729	27.0611	27.7149	27.5304	27.3969	27.6648	27.5037	27.607	27.4209	27.3363	27.5367
Atp6v1d	26.756	26.7744	26.7425	26.6826	26.7872	26.6449	26.8739	26.7266	26.8657	26.591	26.7225	26.6264	26.6286	26.4905	26.3906	26.9467	26.6453	26.6976	26.4724	26.3334	26.5279	26.5877	26.498	26.4925	26.755	26.3944	26.5409	26.4719	26.3849	26.1878	26.6084	26.6608	26.3492	26.6318	26.4435	26.4616	26.6665	26.7677	26.494	26.6184	26.5243	26.4952	26.3149	26.3229	26.1817
Atp6v1e2	28.0025	28.4536	27.9519	27.9841	27.7031	28.0638	28.7191	28.395	28.1509	28.5297	28.4198	28.0777	27.9325	28.0113	27.5576	27.1745	27.3861	27.4412	27.4639	27.4831	27.4715	27.5957	27.6407	27.6711	27.8531	27.4425	27.6139	26.9941	27.1099	27.2537	27.5901	27.5765	27.2095	27.4192	26.6609	27.1622	27.8204	27.4283	27.146	27.2271	27.523	27.2243	27.1654	27.0829	26.9168
Atp6v1f	25.0837	24.996	24.541	25.169	25.4802	25.3622	25.4033	24.9396	25.1946	25.2135	25.1124	25.2984	25.1781	25.4354	25.3797	25.2918	25.1991	25.7199	25.2928	25.2722	25.2953	25.4624	25.3958	24.751	25.379	25.1518	25.013	25.0825	24.877	24.9819	24.4904	25.2848	25.2351	25.1424	24.9507	24.8422	25.9168	26.063	24.9368	25.5958	25.306	25.6909	24.8497	24.8077	25.2204
Atp6v1g1	23.8318	23.7195	23.7942	24.4646	24.4203	24.4662	24.8779	24.6361	21.7266	24.5982	24.1554	24.519	23.8245	23.9026	23.8451	23.4807	23.9849	23.3841	24.0351	24.5089	24.5124	24.638	24.6527	24.7912	23.8536	24.1875	24.5276	21.6756	24.3882	24.4564	24.493	24.1038	24.01	24.3546	24.1327	24.2744	24.0147	24.7024	24.2768	24.0991	24.0184	24.0523	24.1818	24.4577	24.0364
Atp6v1g2	27.3894	27.6129	27.6892	27.6483	27.5077	27.6241	28.5331	27.7068	27.5905	28.02	27.8566	27.7584	27.3069	27.1989	27.1633	27.3765	27.6657	27.3282	27.0828	27.2086	27.5647	27.1053	27.3691	27.2447	27.4617	27.1908	27.5887	26.8304	27.33	27.0816	27.0278	27.3067	27.0829	26.919	27.1824	27.2561	27.076	27.1729	27.3651	26.3605	27.1803	27.2539	26.5751	26.5722	26.8179
Atp6v1h	27.8045	28.0532	27.8245	27.7282	27.7929	27.746	27.6896	27.909	27.91	28.0853	27.9273	27.816	27.659	27.6394	27.4746	27.7637	27.8311	28.1849	27.8057	27.8173	27.7475	27.9322	27.8854	27.8412	27.8377	27.5891	27.7138	27.6385	27.513	27.7637	27.7736	27.9136	27.7652	27.8479	27.6468	27.5991	27.8194	27.8629	27.633	27.7962	27.6279	27.791	27.5495	27.4882	27.6022
Atp8a1	25.5558	25.6053	25.6218	26.0663	26.0167	25.7691	25.6198	26.2803	26.3364	24.9247	24.6666	25.1174	25.4726	25.4643	25.2086	25.6901	25.0623	25.3188	25.8983	25.8892	25.7308	26.5259	25.9926	26.0881	25.1707	24.9535	25.1584	25.5518	25.4394	25.6808	25.4159	25.4132	25.4098	25.9364	25.8108	25.6034	26.4417	26.1862	26.2864	25.5385	25.1528	25.364	25.7779	25.6772	25.6743
Atxn10	23.933	23.3781	23.5647	24.5976	24.635	24.7234	24.0072	24.2464	24.1239	23.8606	23.9665	23.9417	24.5529	24.495	24.3408	23.1242	23.5396	23.5998	24.7559	24.8173	24.7429	24.255	24.2348	24.4753	23.5927	23.7471	23.984	24.6582	24.6556	24.6679	23.526	23.7694	23.6089	24.8417	24.6844	24.3666	24.0482	23.8669	24.1601	23.9196	23.8878	23.8422	24.7155	24.808	24.4659
Auh	24.4108	24.2322	24.3354	24.8379	24.7086	24.8283	25.1245	24.8831	24.5898	24.6672	24.9193	25.0631	24.8808	24.8628	24.8023	24.5414	24.4525	23.826	25.0669	24.5813	24.4486	24.556	24.7417	24.7442	25.1721	24.685	24.8207	24.6455	24.8877	24.8187	24.484	24.0706	21.9795	24.8108	24.7066	24.7396	24.8409	23.8382	24.1702	24.8302	24.7312	24.6946	24.9447	24.7298	25.2475
Bag6	21.76	22.3244	22.5445	22.5176	21.57	22.4518	22.1855	22.5618	21.32	22.4169	22.6259	22.5394	22.2023	22.3449	22.2887	22.1546	22.5841	21.7926	22.5412	22.4709	21.7894	22.1268	22.313	22.8473	21.6353	22.2089	22.5017	22.4604	22.5794	22.5747	22.572	22.4782	22.5488	22.4312	22.6299	22.1315	21.4093	22.5342	22.3327	21.7361	22.5679	22.5452	21.7331	22.6185	22.5312
Baiap2	26.641	26.4781	26.5064	24.725	24.822	24.8381	26.3739	25.8661	26.1781	25.0494	25.3854	24.8862	24.943	25.4037	24.8006	26.497	26.7317	26.4243	24.6849	24.3748	24.7067	26.1961	25.6487	25.9857	25.1848	25.2758	24.906	25.2191	24.443	24.796	26.7025	26.4696	26.7414	24.9828	24.7758	25.3579	25.9739	26.4508	26.1313	25.296	24.742	25.2331	25.1967	24.9222	25.054
Basp1	30.4289	30.1679	30.2459	30.1925	30.3294	30.0669	30.8371	30.2897	30.2934	30.3713	30.3402	30.3188	29.7584	29.7004	29.483	30.207	30.318	30.4148	30.4452	30.5248	30.9841	30.3357	30.4646	30.494	30.3546	30.4194	30.2988	29.7844	29.8358	29.9812	30.4191	30.4548	30.5373	30.5092	30.5236	30.2818	30.2331	30.3598	30.6889	30.4621	30.3043	30.402	29.7934	29.9234	29.5862
Bcan	27.6091	27.6561	27.8012	27.6336	27.682	27.7456	28.3243	27.728	27.7431	27.7263	27.8153	27.7405	27.2868	27.636	27.5493	27.6171	27.548	27.5647	27.4062	27.636	27.4799	27.7657	27.6177	27.6578	27.7406	27.7791	27.7995	27.546	27.6664	27.6656	27.4687	27.5944	27.5948	27.526	27.5256	27.7538	27.7161	27.7591	27.6067	27.8364	27.8537	27.9519	27.7019	27.8514	27.7013
Bcas1	25.1323	25.438	25.7945	25.6983	25.3695	25.3989	24.5872	24.8853	24.4341	26.0364	25.771	25.9836	26.1405	26.007	26.264	23.9819	25.2284	25.5673	25.2828	25.2106	21.8058	24.0037	24.9576	24.4857	25.3652	25.6898	25.9394	26.1503	25.5294	26.0145	24.8789	25.6443	25.2402	24.7518	24.9319	25.9895	24.2568	24.5231	24.7351	25.5187	26.1306	25.8537	24.8013	25.3579	26.1361
Bcat1	24.5189	24.9669	24.8864	25.8773	25.7944	25.6697	25.5682	25.3495	25.4189	25.4193	25.5893	25.5511	25.5899	25.8532	25.8789	24.9191	24.7213	24.8199	25.5673	25.5733	25.5518	25.2161	25.5492	25.1509	25.4833	25.4048	25.395	25.8131	25.9003	25.8432	24.7549	24.6274	24.7134	25.4848	25.5586	25.6095	25.315	24.8726	24.9656	25.6863	25.5971	25.1691	25.7397	25.4415	25.7979
Bdh1	26.0058	25.9693	26.0365	25.6931	26.0894	25.8004	24.9971	25.9268	25.9339	25.9601	26.0968	25.9708	25.8806	25.7376	26.0287	26.1168	25.9467	25.9154	25.7466	25.8702	26.0563	26.1171	25.8161	25.9932	26.0672	26.1651	26.1565	25.8173	25.8655	25.6884	25.9827	26.0044	26.0601	25.9237	25.917	25.9567	26.2866	25.9572	26.0678	26.1318	26.179	26.3334	25.8743	26.2455	26.096
Bin1	27.8893	27.8134	27.9851	27.5024	27.6456	27.7541	27.6021	27.5689	27.6077	27.9865	27.9918	28.0888	27.7462	27.8173	27.7417	27.7775	27.5842	27.8336	27.5151	27.3127	27.1743	27.2506	27.2945	27.3092	27.8042	27.5719	27.7267	27.6071	27.5594	27.7436	27.7489	27.7125	27.687	27.6389	27.5466	27.8711	27.3613	27.3965	27.2962	27.7201	27.8995	27.6483	27.5098	27.5276	27.9154
Blmh	24.2569	24.2793	24.1792	24.1209	24.3893	24.241	24.58	24.239	24.326	24.3883	24.3213	24.2216	23.9493	24.2341	24.4564	24.2525	21.2736	21.8794	24.1655	21.3474	24.1308	21.5376	21.5994	22.2246	24.3484	24.3973	24.0922	22.0376	22.1861	21.7808	21.7068	22.471	21.8073	24.0986	21.5908	22.0663	24.5419	24.1929	24.2925	21.2717	24.4263	21.3813	21.7306	21.7297	22.0158
Blvra	25.2532	24.8666	25.1254	25.1937	25.1118	25.0747	24.7703	24.779	24.9901	25.2035	25.0016	25.2271	25.6101	25.2327	25.3595	21.2579	21.982	25.0689	22.2316	25.2529	24.8979	21.9457	21.929	25.448	25.3571	25.3075	25.3573	25.1262	25.4432	25.266	25.4261	25.1257	24.9884	25.1271	25.1647	25.3652	24.6269	25.2638	24.9344	21.3306	25.2404	25.312	25.4767	25.4205	25.3723
Blvrb	21.5215	21.6021	21.5054	21.1078	21.4738	21.2972	21.7636	21.6192	21.3152	21.192	21.4936	21.8943	24.3389	23.5743	23.7923	22.0435	21.0731	21.5291	22.0642	21.9548	21.8902	21.7691	22.1204	21.9604	21.7518	21.9743	22.0398	23.9161	22.2754	21.6781	21.9671	22.0904	21.9391	21.7856	22.1271	21.9678	21.5509	21.554	21.9137	21.2985	21.929	23.225	21.9372	23.9443	21.8206
Bmp2k	27.0347	26.9324	26.9143	26.6347	26.7141	26.7747	26.4363	26.8521	26.8387	26.9834	27.168	27.0111	26.545	26.6007	26.4837	27.0268	27.1325	27.0293	26.7263	26.8731	26.8371	26.9393	26.818	26.8138	27.1934	27.2786	27.1304	26.7873	26.9482	26.8593	27.1435	27.2797	27.1232	27.0295	26.9635	26.8199	26.8425	26.992	27.0441	27.3225	27.2855	27.3557	26.9089	26.8515	26.902
Bphl	24.849	24.0741	24.7864	24.5659	24.478	24.1373	23.9319	24.409	24.2562	24.3911	24.3478	24.4928	24.3732	24.6035	24.2599	24.946	25.0401	24.5056	24.4852	24.53	24.2392	24.4074	24.2883	24.3888	24.3892	24.6941	24.7288	24.3713	24.7255	24.5934	24.4777	24.7242	24.729	24.2329	24.3025	24.4754	24.4926	24.8316	24.4924	24.3137	24.6199	24.5443	24.4195	24.67	24.7206
Bpnt1	25.8859	25.7539	25.9521	25.9242	25.7652	25.6608	26.5148	25.6332	25.7793	25.5851	25.6164	25.7395	25.5688	25.6741	25.7364	25.7199	26.0032	25.7444	25.9964	25.6902	25.8793	25.7529	25.8329	25.8878	25.5604	25.5343	25.8205	25.7238	25.8421	25.9397	25.4634	25.7721	25.8521	25.6862	25.7625	26.1573	25.7577	25.5861	25.678	25.6971	25.4426	25.7577	25.9197	25.8568	25.7687
Brat1	24.5325	24.0527	24.2453	24.5601	24.1494	24.3541	24.7432	23.9127	24.2704	24.1984	24.2806	24.5166	24.3888	24.2808	24.2396	24.4421	24.2282	24.241	24.5249	24.7251	24.8568	24.5264	24.2695	24.8142	25.0317	25.0596	24.1871	24.4233	24.6639	24.6883	24.4017	24.201	24.5359	24.4707	24.468	25.0224	24.6459	24.5408	24.3849	24.7472	24.5245	24.7128	22.1265	24.9266	24.7995
Brk1	21.8077	21.5836	21.424	20.8102	21.9405	21.4142	21.001	21.1296	21.679	21.5522	21.6332	21.7765	22.1493	21.307	21.5525	23.9172	24.1363	24.0833	22.0116	22.0797	21.7671	21.9787	22.2407	22.258	21.9879	22.3493	21.9024	23.8436	22.1177	21.549	21.5865	22.3756	24.1205	22.1676	22.3295	21.806	21.5088	24.1461	22.6379	21.2411	23.9805	23.5681	21.8953	22.0404	21.0911
Brsk2	22.7684	22.8946	23.0411	22.8	23.0029	22.9474	22.6843	22.8342	22.9266	22.5183	22.8035	23.0799	21.3801	22.5236	21.6265	22.9164	23.2576	22.7348	23.2918	23.3654	22.6066	21.9783	22.0757	22.2963	22.7658	22.7546	23.1056	22.3547	23.1527	23.2553	22.9045	22.2703	23.2413	23.1191	21.6943	23.2663	22.8667	22.5184	22.6627	21.6362	21.4225	23.0082	23.1551	21.7093	22.0823
Bsg	24.8129	24.9125	24.894	24.475	21.8139	24.4669	24.4379	24.5583	24.3827	24.8867	25.0234	24.8846	24.6525	24.6147	24.8159	24.9863	25.1907	25.5448	24.756	24.6293	24.4586	24.6646	24.6731	21.475	25.1286	25.0686	24.9261	24.7233	24.7775	24.719	24.9061	25.1141	22.3075	24.7097	22.5692	21.9739	24.5909	24.6201	23.0245	25.014	24.8428	24.9171	24.822	24.8238	21.7854
Bsn	27.4132	27.2464	27.1519	26.198	26.2541	26.172	26.8668	26.7559	26.9434	27.0985	27.295	27.004	26.0912	26.0389	25.7658	27.1909	27.5307	27.4514	26.1616	26.2826	26.4265	26.7699	26.5657	26.7208	26.97	27.0799	27.0209	26.2809	25.7514	26.2439	27.357	27.4387	27.416	26.3961	26.4197	26.2664	26.7646	27.103	26.9031	27.2868	26.9093	27.1827	26.4488	26.0975	26.1369
Btbd17	21.5278	23.5258	23.5029	23.6192	21.4228	23.1412	23.4158	23.3542	21.1231	24.5605	24.6951	25.0361	23.0946	23.5351	23.3423	23.5369	23.7454	23.9797	21.9406	23.838	22.1053	22.071	21.6196	22.4179	24.082	24.2429	24.4727	23.6284	23.871	23.0073	21.5858	23.5104	21.4887	24.3058	23.5755	24.0141	21.6303	23.1241	22.0252	24.6606	24.6976	24.5092	23.8067	21.695	22.0119
Btf3l4	21.9731	23.0148	21.6705	23.0657	22.659	21.4714	23.3195	22.6142	22.6068	23.3672	23.0573	22.7404	21.8681	20.9735	21.9761	21.3566	21.3094	22.7381	21.9439	21.8618	21.7166	21.3693	21.8006	22.0549	22.8071	22.2497	22.2906	22.7613	21.8035	22.5026	21.4196	21.8783	21.9913	21.4287	21.7418	21.8175	21.4281	22.175	22.6612	22.0267	22.6486	22.4734	22.4587	22.1066	21.338
C2cd2l	24.2111	24.1978	23.9734	22.7856	22.9798	23.337	24.2035	24.5143	24.734	22.8009	22.6667	22.8563	22.8834	22.7243	22.9631	23.6117	24.073	24.3438	22.7476	23.5355	22.0852	23.7864	23.5316	23.9626	23.3021	23.062	22.0796	23.4076	23.2579	21.7412	24.2004	24.1104	24.1076	24.1974	23.7852	24.5608	23.1855	23.5839	23.4441	23.0521	21.5898	22.7879	23.5301	22.9254	22.0334
C3	21.5607	21.941	21.35	21.8257	21.9787	20.9018	21.5373	21.2037	21.4454	21.3714	21.845	21.3623	23.6486	21.4383	23.3188	21.5566	21.4941	21.6058	22.0511	21.9529	21.7637	21.7427	22.0588	22.2405	22.4178	22.1425	22.8078	24.2074	23.9675	23.5324	21.8804	21.946	21.8466	21.8541	22.1244	22.1673	21.6322	21.843	22.021	22.1337	21.9498	22.0581	23.6195	23.4987	23.1144
Cab39	23.9048	24.0417	23.8908	24.2872	24.2938	24.0336	23.7168	24.4201	24.6054	24.3221	23.8872	24.0093	24.3925	24.0951	24.3678	23.7018	23.7764	23.4219	24.0907	23.9317	24.0617	24.1139	24.2252	24.2093	24.2138	23.6891	24.1167	24.2241	23.8753	24.3842	24.3011	23.8996	23.6054	23.9309	24.538	23.9087	23.8214	23.5907	24.1134	23.9241	23.9589	23.7973	24.522	24.4153	24.5427
Cacna1a	21.9425	22.121	21.4666	21.7634	21.7724	21.4708	21.6672	21.2511	21.5972	21.5586	21.6983	21.5006	22.0609	21.5422	21.993	22.2294	21.8085	22.5128	22.06	21.9644	21.8964	21.6997	22.1865	22.0809	21.7454	21.9707	21.7053	21.989	22.341	21.8545	22.4307	22.6635	22.3469	21.8912	21.9562	21.7498	21.1762	22.0526	22.2949	22.1367	21.9442	21.9937	21.7794	21.987	21.4641
Cacna2d1	25.6811	25.5399	25.7357	26.076	26.094	25.7898	26.073	25.8177	25.7713	25.4248	25.1665	25.437	25.051	25.0297	24.6034	25.8339	25.6477	25.6885	26.0668	26.1005	26.1285	25.7749	25.6904	25.6588	25.323	25.4726	25.61	24.9581	25.0077	25.1271	25.249	25.627	25.8932	26.0732	26.2154	25.9648	25.8904	25.8549	25.9871	25.4134	25.3652	25.2799	25.2698	24.9629	24.7145
Cacna2d2	21.7095	23.3353	23.505	24.1652	24.1838	24.2091	24.4693	24.0991	24.2057	22.5069	21.2853	23.2234	22.3357	22.8265	21.5701	23.7043	23.4498	21.8941	24.2117	24.4531	24.1108	23.8106	24.4246	24.228	21.7984	22.1401	23.2005	23.427	22.032	22.3141	21.2625	21.9587	21.9743	23.7071	24.2246	23.7463	23.8502	23.815	23.8133	22.2801	21.6769	22.0583	21.8465	21.6159	21.9192
Cacna2d3	23.9025	23.6595	23.6571	22.6499	21.3194	22.1034	23.6682	23.4804	23.7815	21.6739	21.2281	21.9669	21.9095	22.2051	21.466	23.9086	23.7558	23.5825	22.073	22.2642	22.0048	23.273	23.0446	23.3377	22.0969	22.0739	21.7443	22.0939	22.1615	22.167	23.9348	24.0082	23.9538	21.438	22.4166	21.7808	23.7276	23.8819	23.665	21.5658	21.6051	22.0439	21.6564	21.7625	22.434
Cacybp	24.1085	23.91	23.9189	24.7573	24.7828	24.7287	24.5185	24.4267	24.3235	24.003	23.8514	24.1707	24.5936	24.804	24.642	24.4283	24.5215	24.4119	24.8883	25.0771	24.7378	24.7491	24.9013	24.6486	24.2162	24.3465	24.4671	24.7112	24.9114	24.7692	24.3662	24.0959	24.092	24.9102	24.85	24.7878	24.7237	24.504	24.683	24.3281	24.1501	24.1192	24.7134	25.0337	24.7725
Cadm1	25.3201	25.6341	25.5089	25.3289	25.4483	25.3179	26.0866	26.0053	25.9923	24.7394	24.5624	24.8281	25.177	25.4498	24.8833	25.3244	25.4897	25.1642	25.2698	25.305	25.6953	25.7903	25.7781	26.007	24.6857	24.8492	24.5977	25.1167	25.1508	25.2283	25.4776	25.2877	25.4359	25.4655	25.5675	25.0634	25.763	25.7592	25.8888	24.6435	23.9077	24.6543	24.8336	25.1145	25.2253
Cadm2	26.8462	26.6086	26.8746	25.7917	26.0171	25.6578	26.6452	25.6507	26.0185	26.1654	26.2564	26.0784	24.7627	25.7793	25.4078	26.7628	26.9509	26.6772	25.287	25.7843	25.8444	25.8379	25.6886	25.5937	26.2348	26.2495	26.135	25.9352	25.5142	25.6892	26.47	26.8451	26.7502	25.7397	25.9037	25.9756	25.658	26.1836	26.2715	26.3227	26.0403	26.3716	25.8822	25.5695	25.7337
Cadm3	26.7874	26.6278	26.744	27.0255	26.7786	26.6753	27.1452	26.6633	26.8407	26.5038	26.7362	26.7559	26.5001	26.415	26.34	26.6982	26.7357	26.4116	26.7734	26.9559	27.0228	26.6779	26.8885	26.7601	26.5931	26.6696	26.4848	26.5708	26.6844	26.6883	26.6344	26.7033	26.7975	26.9357	27.0539	26.8946	26.7295	26.5147	27.0162	26.623	26.4964	26.6204	26.6879	26.5138	26.196
Cadm4	25.3407	25.2866	25.5211	25.9763	25.9904	26.0705	25.93	25.2681	25.3399	26.2065	26.2406	26.1585	26.1278	26.1062	25.9787	25.6284	25.6253	25.4134	26.0958	26.0603	25.8579	25.4109	25.6318	25.4684	26.1611	26.3472	26.3184	26.14	26.0254	26.0763	25.0693	25.437	25.4253	26.0924	26.1828	26.5028	25.4955	25.1941	25.3739	26.2331	26.3088	26.1957	26.0662	26.1381	26.1248
Cadps	27.1589	27.1906	27.1802	27.2532	27.2525	27.3097	26.9532	27.2149	27.2178	27.4594	27.5258	27.2445	27.0898	27.1754	26.9776	27.143	27.2272	27.1441	27.2634	27.2944	27.288	27.3231	27.4861	27.2475	27.3543	27.4779	27.5679	27.1579	27.2654	27.2826	27.1295	27.1712	27.0909	27.0407	27.2071	27.0857	27.1536	27.1249	27.1838	27.3511	27.3596	27.401	27.1811	27.1876	27.0316
Calb1	26.7378	26.6726	26.5794	25.921	25.979	26.2046	26.5322	26.1997	26.2722	25.9066	25.4819	25.9526	26.6748	26.479	26.6945	26.4417	26.7476	27.1506	26.3902	26.0958	26.5332	26.083	25.5054	25.6037	25.9206	25.3452	24.9411	26.3755	25.7183	25.7945	27.0235	26.3932	26.6489	26.2337	25.7482	25.6835	26.3855	26.3196	26.8553	25.7653	25.9458	23.8641	26.2613	26.0968	26.2521
Calb2	26.5146	25.9509	26.4587	28.6355	28.5254	28.3991	28.3737	28.145	28.111	27.2568	27.1654	28.1957	28.5398	28.4541	28.1522	26.7485	26.0046	26.5207	28.7151	28.5115	29.0935	27.842	28.0966	28.3714	27.741	27.2697	27.4215	28.2964	28.1872	28.2839	26.2364	25.8448	25.3072	28.5374	28.4765	28.5447	28.4854	28.2619	27.9142	27.5926	27.8495	27.5058	28.2706	28.2958	28.0564
Calr	26.7628	26.6488	26.6695	26.4431	26.6681	26.5588	26.8476	26.3398	26.4619	26.8704	26.5326	27.1081	27.0819	26.7006	26.7614	26.3675	26.8619	26.763	26.3084	26.412	26.4578	26.4167	26.2676	26.3598	26.4588	26.7754	26.6396	26.692	26.4742	26.6425	26.4851	26.6285	26.5191	26.1879	26.4324	26.413	26.4437	26.2416	26.3098	26.6086	26.4154	26.2369	26.6538	26.3309	26.5322
Camk1d	25.1276	24.9031	25.0339	24.5239	24.4752	24.1847	24.4847	24.4783	24.938	24.6924	24.8072	24.4875	24.0356	24.0376	24.0276	25.0152	25.1248	24.9951	24.4461	24.386	24.3861	24.9621	24.8082	24.7957	24.5105	25.0346	24.536	24.3418	24.2142	23.9277	24.7801	25.1515	24.7977	24.5596	24.44	24.685	24.412	24.4165	25.0854	24.7539	24.5149	24.5999	24.4956	24.4479	24.4921
Camk2a	30.2547	30.2449	30.2793	29.101	29.022	28.7654	29.2744	29.9113	29.7966	29.6541	29.524	29.4651	28.7367	28.7313	28.7205	30.3772	30.3505	30.3331	28.7057	28.6428	28.6865	29.9271	29.5359	29.6899	29.4618	29.5164	29.4317	28.2785	28.5882	28.666	30.4007	30.316	30.3494	29.0631	28.9157	29.1766	29.9391	29.874	29.8646	28.9162	29.1931	29.3659	28.5717	28.3936	28.5307
Camk2b	28.7254	28.8617	28.7293	28.1283	27.6988	27.8076	27.9045	28.6027	28.4508	28.4439	28.2877	28.257	27.4353	27.7298	27.4684	28.7251	28.7465	28.4253	27.8562	27.763	27.9294	28.3093	28.2598	28.3996	28.2438	28.3105	28.0821	27.4424	27.7965	27.7355	28.6372	28.4557	28.7708	27.8141	27.9313	28.0602	27.6889	28.4633	28.4827	27.6106	27.8649	28.0313	27.7227	27.2201	27.6297
Camk2d	24.574	25.1296	24.592	25.5454	25.5473	25.5103	25.1952	25.9018	25.9396	25.32	25.4626	25.5212	25.6628	25.0607	25.3384	24.2918	25.0297	24.4608	25.6173	25.3403	25.5968	25.5587	25.2687	25.4263	25.2636	25.2034	25.2806	24.8617	24.9896	25.286	24.781	23.191	24.0463	25.1861	25.4923	24.8169	25.3967	25.4303	25.4984	24.8934	25.2309	25.3898	24.9431	24.8063	25.1129
Camk2g	24.5433	24.4883	24.2342	24.9754	24.8056	25.0257	23.7087	24.256	24.3122	25.3019	25.021	25.3315	22.0512	25.0786	25.2235	24.802	24.3908	24.0944	24.9004	24.9043	24.4706	24.6441	24.5793	24.6185	25.3414	25.2982	25.5099	24.7087	25.3132	24.9798	24.28	24.261	24.7128	24.8963	25.1124	25.236	24.6465	24.1176	24.1808	24.9673	25.2379	25.234	24.727	24.6441	24.8072
Camkk2	22.4557	22.1464	22.2834	21.3168	21.784	21.123	22.0956	21.0541	21.2262	21.5131	21.0894	21.5417	21.6361	22.1184	21.786	22.3605	22.1747	22.1079	21.909	22.5347	21.7507	21.8179	21.705	21.6762	22.1744	21.9401	22.3267	22.4876	22.1573	21.5821	22.1695	22.0795	21.5714	22.1511	21.8375	22.0969	21.5762	22.318	22.2159	22.023	22.1397	21.6175	22.1159	22.3528	22.0537
Camkv	28.358	28.2275	28.19	26.4928	26.6424	26.426	27.2893	27.4835	27.6226	26.7609	26.9405	26.9611	26.121	26.2313	25.7571	28.143	28.4585	28.3639	26.2973	26.6262	27.3075	27.4399	26.8047	27.625	26.8224	27.0526	26.5067	26.2962	25.854	26.1376	28.4015	28.4156	28.4115	26.8657	26.5889	26.3282	27.6687	28.1288	27.839	27.0254	26.7334	26.9002	26.2755	26.1417	25.8354
Cand1	27.6705	27.6569	27.7143	27.7539	27.826	27.8056	27.4737	27.8413	27.7934	27.7313	27.7373	27.7901	28.0017	27.8819	27.8673	27.7641	27.7951	27.6943	27.8358	28.0106	27.6409	27.8129	27.7518	27.7943	27.8846	27.6954	27.8854	27.9427	27.9655	27.8813	27.7304	27.6617	27.7113	27.8468	27.897	27.9164	27.8668	27.6674	27.6316	27.8255	27.7563	27.8795	28.0278	27.9901	27.9315
Canx	27.0606	26.8677	27.1034	27.4063	27.5034	27.4442	27.4574	27.1189	27.0712	27.1179	27.0621	27.2088	27.5927	27.3772	27.512	27.2165	27.2513	27.0309	27.3168	27.5368	27.6529	27.2265	27.4429	27.352	27.1923	27.4059	27.3429	27.5294	27.5753	27.68	26.936	27.0082	27.0411	27.4205	27.4512	27.3965	27.2779	27.2622	27.234	27.2662	27.178	27.3464	27.7216	27.49	27.5055
Cap1	28.2148	28.109	28.1161	27.2422	27.1401	27.1057	27.3299	27.5097	27.542	27.3213	27.1673	27.19	27.2686	27.5801	27.5568	28.1458	28.2476	28.5328	26.9945	26.9571	26.9275	27.56	27.3096	27.2459	27.1379	27.1689	27.158	27.6631	27.1828	27.245	28.2491	28.2633	28.1689	27.2447	27.154	27.4316	27.5191	27.8157	27.5775	27.3932	27.2135	27.1858	27.5753	27.1047	27.4753
Cap2	26.2322	25.9794	26.1942	24.986	24.9912	24.8904	25.3299	25.4289	25.5905	25.7127	25.7083	25.4632	25.071	25.1986	25.1405	25.8987	26.1082	25.9373	25.139	25.0794	25.295	25.4858	25.2933	25.3722	25.657	25.7877	25.7254	24.8156	24.916	24.8528	26.0904	25.9859	25.8803	25.3022	25.1076	25.3262	25.3905	25.5881	25.7706	25.8542	25.5327	25.9557	24.8203	25.1812	24.8693
Capn2	24.783	23.2095	24.202	25.0131	24.7582	24.8589	24.2545	24.8454	24.543	25.0911	25.0182	25.0057	25.1791	25.1961	25.1191	23.5913	23.7344	24.6378	24.9763	24.6605	25.0781	25.1422	25.327	25.1409	23.9878	25.3123	25.5537	25.2925	25.6002	25.1572	23.8254	24.3916	24.8273	25.0497	25.0234	25.3221	24.8202	25.1946	24.9421	24.7767	24.6389	24.8759	25.5614	25.3088	25.537
Capns2	24.2147	24.2096	24.2895	24.3989	24.4086	24.5206	24.8926	24.2185	24.1848	24.6369	24.4634	24.3632	24.5691	24.0934	24.6128	23.9936	23.9281	24.7601	24.4363	24.2289	23.9067	24.0115	24.1052	24.1779	24.3284	24.5891	24.1917	24.652	24.6757	24.2733	23.8638	24.2405	24.1579	23.7727	23.8187	24.2196	24.0832	23.6922	23.9638	24.2496	24.0675	24.3039	24.2223	24.5576	24.8708
Caprin1	21.2135	21.4108	21.7537	21.689	21.777	23.4312	21.7458	22.5994	23.1729	23.3605	23.4066	23.5338	23.3876	23.1895	23.2711	21.5809	21.9578	23.4053	23.0416	21.781	23.1406	22.4129	21.7562	21.5796	21.845	21.6613	21.9012	22.2748	22.0549	21.822	21.848	22.7553	21.5376	23.2261	22.5976	22.1201	21.3278	21.9156	22.7243	21.9984	22.0419	21.6335	22.3547	21.4222	21.7632
Capza2	27.8066	27.6734	27.7731	27.0721	27.212	27.0193	27.7738	27.5297	27.5866	27.2406	27.273	27.2032	27.3522	27.0752	27.0964	27.6876	27.713	27.5417	27.1959	27.1735	27.3655	27.5417	27.5286	27.5228	27.1295	27.2407	27.3449	27.2613	27.1398	27.243	27.7122	27.5918	27.7754	27.3846	27.288	27.2412	27.5317	27.5615	27.5294	27.2492	27.2428	27.3312	26.8975	27.2799	27.4121
Capzb	26.1785	26.7287	26.3509	25.8403	26.1669	25.8638	26.3003	26.1371	26.1646	26.1607	26.1799	26.4237	26.0464	25.8706	26.2287	25.8688	26.4509	25.7559	25.8954	25.7094	26.0382	25.576	26.0557	25.5114	25.9975	25.7364	25.7184	25.8106	25.8126	25.9166	26.0794	26.123	25.8244	25.259	25.3707	25.8286	26.2207	26.0047	25.8283	25.3218	25.7537	25.6942	25.5713	25.7323	25.5302
Car14	21.3971	21.7074	22.2012	22.1661	21.9529	21.1465	21.6623	22.0884	21.8583	22.4412	21.5453	21.5022	23.1465	22.7404	23.0868	21.8184	21.7934	21.6919	22.1668	21.5269	21.8913	21.8794	22.1602	21.8346	21.8927	22.3126	22.3695	22.7455	23.1004	22.0006	21.7962	22.0052	22.3746	21.92	22.3063	23.2406	21.6589	21.7898	22.174	22.5617	21.246	22.0805	22.762	22.919	22.8877
Car2	28.4178	28.6006	28.5386	28.6146	28.6513	28.5767	28.6988	28.0619	27.9777	28.9755	29.1981	29.0097	29.4799	29.1797	29.3973	28.252	28.1774	28.1895	28.7228	28.3238	27.8354	27.8365	28.29	28.2287	28.8927	28.7122	28.9238	29.1697	29.3242	29.1814	28.4169	28.4464	28.2981	28.4507	28.5741	29.074	27.7391	27.9155	28.2061	28.9533	28.996	28.8984	29.1682	29.3753	29.5166
Carmil2	24.4755	24.1622	24.637	24.3159	24.4361	24.3466	21.7818	24.4985	23.7	24.6167	24.5681	24.7489	21.8392	21.4197	21.5903	24.6219	24.4754	24.3798	24.2374	24.3754	24.3827	21.9783	21.8677	24.4898	24.2493	24.6623	22.1295	24.5811	24.5042	24.5746	24.7031	24.5773	24.8945	24.4072	22.0015	24.4846	23.6893	24.5031	24.4612	24.4461	24.5012	24.5858	24.5187	24.4518	24.4885
Cars	20.7332	21.7817	21.4308	21.2429	21.3846	21.3515	21.3267	21.6184	21.7265	21.2392	21.3213	21.0572	21.8853	21.22	21.6359	20.9564	21.5613	21.8482	21.8434	21.3045	21.645	22.1104	22.085	22.0302	21.9658	22.4209	22.2279	21.9761	21.7616	21.6198	21.1113	21.6435	21.8213	20.8441	22.0396	20.4441	21.1398	22.2429	22.4162	21.266	21.7511	21.2663	21.5637	21.0238	21.8447
Cask	23.4605	23.2934	23.982	23.9338	24.088	23.8072	24.1265	23.8117	23.8624	23.7644	24.1661	24.1171	23.2205	23.6538	24.0305	23.9378	23.1428	24.2917	24.2725	24.0542	24.0763	24.1336	24.4024	24.4361	24.2153	24.4332	24.5215	23.8071	24.1341	23.9291	24.3054	23.9924	24.4581	24.0154	24.3343	24.4427	24.2302	24.1296	24.721	24.0261	24.0456	24.1519	23.7248	23.9638	23.6534
Caskin2	23.5788	23.6658	23.4311	23.97	24.3429	23.8364	23.8685	24.0473	23.8125	23.831	24.0194	23.8658	21.6373	23.7762	23.5869	23.3613	23.5763	21.6835	24.232	24.4182	23.9524	24.2817	24.2585	24.3485	23.9479	24.1043	24.3533	24.1507	23.9493	23.9458	23.7407	23.853	23.882	24.273	24.2627	24.139	23.5609	23.45	24.0192	23.8386	23.9831	24.3035	24.0065	21.7807	23.9979
Cat	21.8388	22.2019	22.9185	23.0876	23.0641	23.096	22.6019	22.8089	22.7396	22.7082	22.8474	22.7172	23.6065	23.496	23.6872	21.2963	21.4555	23.4682	23.2078	23.4727	23.1748	21.754	22.0591	21.7528	23.3497	22.0138	22.2852	23.4451	23.4197	23.3962	22.5547	22.2517	21.6022	22.9355	23.1393	23.3023	21.7041	21.6992	22.3742	21.59	21.7161	21.3894	23.3075	23.4644	23.4362
Cavin1	21.674	21.4604	21.4097	22.2658	22.0777	21.2748	21.4313	21.303	21.1476	21.6768	22.0664	21.4282	22.8153	22.5783	23.2614	21.7395	21.6185	21.8954	21.6886	21.7108	21.6658	21.8314	22.2151	21.0543	21.7835	22.4041	21.6124	22.0723	22.0302	21.8461	21.5542	21.9844	22.222	21.723	22.0319	22.1044	21.9172	21.9426	22.3052	21.4786	21.4566	21.1029	21.8899	21.6865	21.2771
Cbr1	27.0347	27.0067	27.1319	27.1647	27.1527	26.9216	27.1652	26.943	26.8486	26.681	26.6554	26.6708	27.3406	26.9746	26.8404	26.4594	26.783	27.1508	26.732	26.8467	27.0441	26.4592	26.8191	26.6514	26.6208	26.2833	26.5255	27.0025	26.8216	26.8385	26.4997	26.5766	26.3326	26.5093	26.6516	26.3528	26.6913	26.5464	26.3992	26.2906	26.3615	26.1888	26.6609	26.5988	26.8013
Cbr3	26.7149	26.3537	26.6659	25.4626	25.7475	26.2994	21.0637	26.3874	26.4324	26.4415	26.4326	21.638	25.9594	25.8755	26.1549	26.2606	26.5331	26.1903	25.1445	21.6932	22.0014	25.6135	25.8668	25.912	21.403	21.7567	25.6661	25.4481	25.3701	25.6482	26.0359	25.9974	26.1128	21.6312	21.7538	25.6483	25.8033	26.1199	22.5499	21.6715	21.954	21.7553	25.3027	25.2818	25.4802
Cbx1	23.4369	23.6399	23.7459	23.7114	23.8908	23.7843	24.3148	23.5775	21.4411	23.4199	23.5366	23.7342	23.7983	23.7074	23.644	21.5636	21.7082	21.6953	23.5731	23.9048	22.4232	22.1428	22.1416	21.9474	21.6823	21.7847	23.5423	22.1525	23.1745	21.4078	22.1013	22.1243	22.1764	23.7711	21.7932	21.6808	21.4406	22.3516	24.3572	21.5838	21.6067	21.9918	23.4646	23.7756	21.9305
Ccar2	22.208	22.3684	22.2005	22.1291	21.2093	22.6226	22.1595	22.2928	21.3908	22.2476	21.1147	22.3848	21.7349	22.3224	21.5074	21.3598	21.3848	21.6164	22.0307	22.0125	21.679	22.6541	21.6325	22.2811	21.9751	22.1728	21.5891	21.8451	22.1736	21.2165	21.9113	22.2501	21.3719	22.1303	22.0059	22.1265	21.4059	22.1429	22.0099	21.4773	21.3118	21.5693	22.0441	22.1686	22.0017
Ccdc136	21.5814	21.6174	21.7973	21.5663	24.196	24.1076	21.5091	21.3774	21.2388	25.7356	26.1311	25.6999	21.531	24.4423	21.6828	21.5069	21.5461	21.31	24.5734	21.8954	24.8364	21.8399	22.2821	21.8894	25.4759	26.0056	25.1006	21.4322	22.3529	23.8295	22.1677	21.5266	21.9972	22.2285	21.6606	21.781	21.9218	21.7261	22.4561	25.6508	25.3911	26.0245	22.0116	21.3297	21.6314
Ccny	21.8632	23.3417	23.0918	21.5204	21.8864	21.3018	23.0717	23.138	21.4732	23.0215	23.0369	23.0117	21.9872	21.5097	21.8656	21.5521	23.1316	21.7887	22.816	22.1233	22.9413	22.7524	21.3153	21.9861	21.906	21.6596	21.858	21.8875	21.8747	21.3967	22.9713	22.2201	21.8526	22.0938	21.8539	22.221	21.1612	22.7464	21.9656	21.6149	21.5679	22.0887	21.9644	21.2571	21.6012
Cct2	26.6799	26.753	26.7183	26.8698	27.2464	27.2545	27.0931	27.0985	27.2166	26.8065	27.047	26.9056	27.1729	27.2593	27.1677	26.9055	26.8558	27.2707	26.9943	27.2791	26.8259	26.697	27.1319	27.0568	26.8925	26.5194	26.8835	27.2313	27.0276	27.0621	26.7596	26.7875	26.7244	27.0959	27.0131	26.9653	26.8503	26.8838	26.8107	26.8152	26.9542	26.8144	26.8427	26.9776	27.1278
Cct3	26.3716	26.4318	26.1951	26.5541	26.5961	26.6005	26.4869	26.5169	26.5228	26.318	26.2424	26.1656	26.6755	26.5457	26.6805	26.2873	26.4009	26.0556	26.4847	26.7663	26.419	26.1261	26.3637	26.525	26.2415	26.4646	26.5211	26.5953	26.9203	26.6671	26.4165	26.2084	26.601	26.3962	26.4127	26.6682	26.4136	26.5544	26.4873	26.4197	26.4427	26.4968	26.818	26.9668	26.342
Cct4	26.2019	26.1422	26.2261	26.4818	26.3627	26.4041	26.204	26.2858	26.437	26.1957	26.1496	26.158	26.3664	26.3237	26.2583	26.1733	26.0817	25.9599	26.5639	26.5243	26.0909	26.3245	26.4906	26.4385	26.0625	26.1229	26.1307	26.4675	26.2923	26.3681	26.0884	26.0469	26.2194	26.3459	26.3198	26.385	26.3504	26.0097	26.1439	25.9748	25.9028	26.0532	26.2497	26.2436	26.3958
Cct5	26.5117	26.5174	26.4333	26.7092	26.6333	26.629	26.4912	26.483	26.3914	26.2704	26.3449	26.4639	26.7371	26.591	26.8471	26.5571	26.2407	25.7401	26.2203	26.478	26.3728	26.1732	26.4783	26.567	26.3872	26.3629	26.3358	26.7249	26.4954	26.6791	26.5102	26.3505	26.3583	26.5387	26.4793	26.4923	26.3493	26.5177	26.3177	26.4304	26.5592	26.481	26.6669	26.6573	26.6493
Cct6b	26.3892	26.3057	26.2899	26.4056	26.535	26.499	26.0659	26.2418	26.3488	26.2266	26.2187	26.4429	26.5051	26.5639	26.786	26.5513	26.1418	26.964	26.6053	26.6646	25.949	26.4923	26.3113	26.5485	26.5628	26.0024	26.2575	26.6926	26.5666	26.6017	26.3207	26.1689	26.2736	26.5128	26.7851	26.5814	26.4827	26.3043	26.1973	26.2611	26.3776	26.1344	26.7874	26.6495	26.8582
Cct7	26.1185	26.2159	26.233	26.285	26.5579	26.5145	26.3214	26.2645	26.3402	26.0721	26.1107	26.1257	26.5587	26.4549	26.5925	26.4109	26.0893	26.5916	26.6595	26.6	25.8609	26.3155	26.4365	26.3595	26.3457	26.2533	26.2734	26.4898	26.4831	26.3702	26.2772	26.0982	26.1206	26.3893	26.3758	26.4124	26.1482	26.2249	26.2824	26.1108	26.2356	26.228	26.4777	26.5549	26.511
Cct8	26.6958	26.5216	26.6618	26.9337	26.8796	26.8673	26.7172	26.8838	26.8116	26.5677	26.6842	26.6549	26.7897	26.787	26.8407	26.6674	26.7809	26.7479	26.7323	26.8029	26.8246	26.566	26.7824	26.8086	26.636	26.5389	26.6324	26.7584	26.63	26.8661	26.6593	26.4977	26.6706	26.7618	26.7964	26.8068	26.8271	26.5114	26.6997	26.6619	26.524	26.6006	26.9504	26.9134	26.8117
Cd47	26.1064	26.1768	25.973	26.1201	25.6579	25.4865	26.744	25.7845	25.8255	26.2403	25.9348	25.8212	25.38	25.5173	25.2154	26.0768	25.6501	26.4	26.0528	25.3283	26.0819	26.1819	25.8584	25.7503	26.1655	25.7461	25.233	25.1206	24.7712	25.2389	26.0811	25.8043	25.3865	25.7807	25.4594	25.7831	25.9387	25.638	25.7709	25.9465	26.2557	25.3226	25.7851	24.9864	25.5722
Cd81	28.3736	28.2104	28.5449	28.5878	28.7077	28.8658	28.9116	28.5637	28.101	28.8935	29.021	28.591	26.6766	28.2372	28.0516	28.366	28.3095	27.536	28.267	28.4397	28.3238	27.8715	28.2401	28.0667	28.7301	27.9606	28.3356	28.5805	28.4344	28.6349	28.2206	28.5308	27.888	28.5601	28.6851	28.9008	27.8108	27.9612	27.867	28.5937	28.4441	28.3176	28.2534	28.2068	28.5548
Cd82	25.1085	25.1665	25.6581	25.375	25.4655	25.2152	25.3254	24.5719	24.8386	25.2304	25.2272	25.2942	24.7484	25.2599	25.1584	25.2346	25.1677	25.2941	25.3272	25.2066	24.8399	21.4923	25.175	24.9806	25.2997	25.28	25.4879	25.4159	25.8439	25.4425	24.9812	25.2881	25.2934	25.3542	25.5078	25.7525	24.9688	24.8908	25.1782	25.323	25.4992	25.3138	25.4216	25.4899	25.5263
Cd9	21.7614	26.1703	26.1229	25.7116	26.3528	26.198	25.5713	25.0287	21.1392	26.0403	25.8563	25.8326	25.4411	25.8737	25.6512	25.9129	25.8268	26.2097	26.0624	25.4759	25.2789	25.6695	24.6367	21.5033	26.0737	25.4187	25.9507	25.768	25.9507	25.8755	24.9584	25.842	25.8623	26.1555	25.9154	26.8804	25.3147	25.466	25.5081	25.7452	26.3422	25.8378	25.6672	25.514	26.0382
Cda	21.5989	21.7763	21.6757	22.2291	22.2654	22.1183	21.1327	21.0376	21.7308	21.7297	21.6465	21.8473	22.0263	21.4339	22.0136	21.4461	21.4518	21.7633	21.9927	22.1765	21.7703	22.0294	21.7621	22.0461	21.9079	21.9554	22.291	22.1735	21.845	21.725	21.5684	21.7204	21.8319	21.9375	21.874	21.9137	20.642	21.7501	22.5876	21.4201	21.7192	21.4711	22.2148	21.5789	22.2181
Cdc37	24.5169	24.5609	24.6083	24.6378	24.6624	24.5582	24.6925	24.5956	24.6307	24.3922	24.6846	24.5896	24.9141	24.6294	24.5483	24.7993	24.5363	24.754	24.8695	24.5896	24.6299	24.558	24.5294	24.548	24.755	24.5444	24.4257	24.4626	24.6328	24.5041	24.761	24.4454	24.5007	24.8831	24.5812	24.3698	24.7237	24.421	24.51	25.071	24.9875	24.4053	24.7857	24.8702	24.5772
Cdc42	26.2312	26.1767	26.1187	26.2671	26.0144	26.4508	26.774	26.0581	26.0204	26.5114	26.2124	26.3862	25.6118	26.1933	25.7943	26.4518	26.2828	26.7891	26.5055	26.1969	26.0516	26.2201	26.0322	25.901	26.754	26.5313	25.9106	26.7385	26.4374	26.4439	26.3562	25.8726	26.3794	26.6083	26.1828	26.4243	26.499	26.3183	26.1142	26.697	26.7836	26.4615	26.5722	26.663	26.8226
Cdh2	24.4454	24.642	24.4412	24.0993	24.2891	24.1935	24.2347	24.2284	24.2484	24.7332	24.9658	24.8929	24.3669	24.1566	24.3507	21.3953	24.1383	24.2898	24.1144	24.0866	24.6493	23.9064	24.5048	24.2586	24.8989	25.048	24.6487	24.104	23.9259	24.0277	24.3284	24.1536	24.384	24.1679	24.2291	24.1834	24.2516	24.2441	24.171	24.9472	25.1364	24.8089	24.0142	21.7283	23.8495
Cdipt	24.0899	23.8772	24.0956	24.419	24.9571	24.6343	24.3718	24.5158	24.4049	24.0589	24.3327	24.5102	23.7652	24.1312	24.6154	25.4313	24.3758	24.2474	23.8966	23.6856	23.8833	23.708	24.1327	24.1823	24.7328	23.644	24.5479	24.112	24.6662	24.1044	25.2765	24.6968	23.9676	23.7504	25.0489	24.3201	24.2201	24.2431	24.6753	24.353	24.4487	24.2107	21.937	24.5095	23.9562
Cdk13	24.4778	24.7007	24.6406	24.7965	24.5473	24.3641	24.3847	24.6277	24.7392	24.8759	24.6402	24.6725	24.7443	24.7551	24.7045	25.2075	24.7435	24.8072	24.6125	24.5868	24.4919	24.9041	24.828	24.5691	24.9528	24.7341	24.613	24.8508	24.55	24.6849	25.2152	24.7851	24.6962	24.8729	24.777	24.6481	25.1761	24.7405	24.4466	24.8456	25.1901	24.9084	24.8599	24.7306	25.037
Cds2	24.6429	24.7613	24.7402	25.1908	25.3722	25.5011	24.5549	25.3103	25.1728	25.2002	25.3021	25.4681	25.4632	25.1555	25.266	25.0168	25.156	24.5547	25.6333	25.6313	25.7488	25.3044	25.8388	25.3799	25.3601	25.3464	25.4002	25.1567	25.4178	25.6086	24.9142	24.5298	24.7466	25.5426	25.5399	25.4179	25.3512	25.3993	25.3135	25.1534	25.508	25.62	25.3713	25.5919	25.242
Cend1	21.4151	21.2583	21.4779	23.5658	22.2662	22.2695	22.8534	22.2372	21.1496	22.8688	22.2394	22.2471	21.8992	21.2377	21.9699	21.576	22.0326	21.299	22.1325	21.6963	21.9291	24.2534	22.281	21.9097	22.3956	22.3446	22.7494	22.0015	22.5832	22.7877	22.1576	22.6294	22.0018	21.9344	22.3512	21.6415	21.5577	21.9905	22.6858	22.4989	22.4328	21.7638	22.4384	21.7057	21.9174
Cep170	21.6806	21.5368	22.0773	21.6343	21.8246	21.834	21.5151	21.5553	21.3229	21.7048	21.5734	21.8762	22.2938	21.6409	21.9572	21.6312	21.8539	22.3469	21.7817	22.1169	21.8681	21.9866	21.8951	21.9052	21.6388	22.3475	21.6493	22.1208	22.2704	21.6613	21.7655	22.0743	21.9399	21.9994	21.8119	22.3692	21.9092	21.8471	22.3804	21.6239	21.6244	21.3128	22.1255	21.4898	21.8093
Cfl1	29.8288	29.8453	29.8975	29.5158	29.6522	29.5163	29.7719	29.6463	29.7907	29.6847	29.779	29.7417	29.642	29.7286	29.7587	29.8636	30.1403	30.227	29.8641	29.8033	29.7595	29.9146	29.7214	29.7169	29.8209	29.9851	29.9525	29.8216	29.825	29.8176	30.1394	30.0045	30.142	29.7262	29.8514	29.8769	29.9301	29.9933	30.1394	30.0554	29.8419	29.9383	29.8842	29.856	29.9364
Cfl2	25.0595	25.4708	25.1466	25.645	25.6999	25.6822	25.6054	25.4589	25.2961	25.6289	25.6043	25.6198	25.6796	25.6392	25.561	25.3776	25.2873	25.0584	25.865	25.9928	25.8244	25.5814	25.7604	25.4983	25.783	25.8968	25.9503	25.862	25.9337	25.8944	25.1959	25.5056	25.4754	26.0168	26.1147	25.9821	25.607	25.4148	25.4299	25.9384	25.9484	25.7256	25.789	25.8338	25.9392
Chchd2	22.3918	22.8094	23.0596	22.4712	21.9186	21.2629	21.5533	22.5855	21.8249	22.7487	22.9691	22.816	21.6011	21.8397	21.8907	21.6583	21.8144	23.2809	21.7733	22.0036	21.3883	21.9168	21.8131	21.8839	22.6757	22.2825	22.4718	23.0391	22.6338	21.8346	21.4371	21.8019	21.6662	21.9638	22.297	22.8147	21.5631	22.8405	21.8601	22.8039	22.8984	22.0768	22.276	21.1094	21.9415
Chchd3	25.7483	25.5146	25.5295	25.5933	25.4071	25.2957	25.5327	25.6199	25.3895	25.5573	25.4016	25.5429	24.4318	24.7657	24.7557	25.6076	25.8836	26.3753	25.4533	25.5166	25.2962	25.5578	25.3234	25.5845	25.5895	25.5716	25.6655	25.3017	25.5782	25.4713	25.7937	25.7012	25.6428	25.4848	25.4238	25.3751	25.3648	25.5405	25.4946	25.5045	25.4004	25.6066	25.4002	25.082	25.2816
Chchd6	25.0039	24.895	24.8383	24.8086	21.2366	24.7691	24.6098	24.8689	25.0835	24.902	24.981	24.9511	22.0638	24.7538	24.5821	24.6468	24.9341	24.9607	24.7863	24.7977	24.865	24.6509	24.5955	25.1529	24.7384	24.8694	24.7743	24.6486	24.679	24.9206	24.7715	24.6709	24.8535	24.9956	24.7335	24.7818	24.8458	24.7531	24.6866	24.8323	24.4147	24.8865	24.5769	22.1445	24.3993
Chgb	21.7436	21.9371	21.292	21.2153	21.7991	21.8391	23.5332	22.9264	22.5291	21.7117	21.0966	20.9492	22.2044	21.6178	21.5246	21.8786	22.1317	21.4838	21.9429	21.6852	21.8046	21.5193	21.9318	23.0945	22.1001	21.9965	22.0126	21.7632	22.2332	21.5361	21.637	21.981	21.8829	21.8369	21.8538	22.0215	21.5364	21.9868	22.4047	21.6687	21.5516	21.8602	21.6044	21.8588	22.1829
Chl1	21.2007	21.7355	21.4331	23.0328	23.5951	21.8537	23.459	22.9354	22.9272	22.7137	22.9925	23.107	22.0659	21.7367	21.4716	21.9955	21.8022	21.4646	21.7466	21.9193	23.7761	21.8441	22.1588	21.8301	21.9556	22.2897	21.9732	21.8883	22.2503	21.5476	21.4693	22.1442	21.8012	22.8269	22.4529	23.0158	21.6546	21.959	23.0178	21.703	21.5247	21.9277	23.046	22.083	21.7486
Chmp2b	21.5314	22.6196	21.4112	23.0959	23.089	22.94	21.4553	21.6848	22.1759	24.5067	24.6757	24.2665	22.2676	23.0249	22.9592	21.7306	22.0786	22.0529	23.4052	22.9935	23.1408	21.6508	22.0694	21.5091	24.0786	24.3026	24.3771	21.5644	21.9869	21.4637	21.8788	21.8669	22.0988	22.8965	23.1661	22.9374	21.4588	21.9709	22.8619	24.0415	23.8788	24.0626	22.0548	22.9324	22.5374
Chmp4b	23.3472	21.8458	23.5306	23.7155	22.184	23.7371	23.7153	23.7033	21.0265	23.6488	21.364	23.5229	22.0476	21.5904	21.3806	22.1581	21.4193	23.661	23.2936	22.2184	23.8111	23.594	23.6808	23.6715	22.0699	23.6438	23.066	23.7378	22.2559	23.7333	23.4295	23.5042	23.6223	23.6308	23.7036	23.7003	21.5776	21.8976	21.9684	21.5819	21.8376	21.6671	23.4154	23.7199	23.7031
Chmp6	22.9888	23.1398	23.0115	22.9084	22.9825	22.8246	23.315	23.0721	22.9699	20.9634	21.5161	22.9058	22.7784	22.7572	22.5487	22.6931	23.2355	22.8348	22.4362	22.4399	22.0831	21.8613	21.9361	21.3311	22.7735	22.7978	21.851	21.9141	22.6386	21.7727	21.9951	22.9281	21.7354	21.6144	21.6465	22.0354	21.6833	22.826	22.5359	22.6321	21.6553	22.9212	22.0959	21.595	22.1769
Chordc1	22.0058	21.7007	21.4231	21.1956	22.2122	21.2027	22.3947	22.0718	22.3494	21.9753	22.0606	21.0119	21.9534	21.4252	22.3206	21.9903	21.7203	21.6641	22.5809	22.8052	22.5413	21.8927	22.6289	22.6629	21.6499	22.3763	22.7574	22.7694	22.7475	22.7551	22.1082	22.0296	22.4777	22.7548	22.7997	21.753	22.6383	21.9836	22.4833	21.5942	22.7318	21.8078	22.8378	21.6196	22.6891
Chp1	22.8263	22.7304	22.9877	23.4864	23.2777	23.2702	23.0314	21.3173	23.0011	23.0215	23.0811	23.0296	23.3128	23.2805	23.1427	23.1238	21.3611	22.1462	23.3527	23.3694	23.2303	22.0658	22.3504	21.6026	23.2083	23.2084	23.1263	23.2252	23.5679	23.1187	22.8583	23.0415	22.2212	23.3935	23.7963	23.2406	23.0816	22.8229	23.0178	23.149	23.268	23.0208	23.8503	23.5195	23.3408
Ciapin1	22.0921	21.5786	21.3645	21.1986	22.1923	21.7371	21.4461	22.0015	21.8912	21.9371	22.268	22.1093	21.9764	21.8384	22.0596	21.4732	21.0898	21.8601	21.5885	21.8732	21.8927	22.0724	21.8308	21.6397	22.051	22.1996	21.8154	21.803	22.8713	21.8849	21.6416	21.6161	21.966	22.0355	22.5824	21.9818	21.6236	21.8879	22.0986	21.6725	22.0509	21.6721	22.0211	21.8315	21.8215
Cisd1	26.9207	27.3453	27.4432	27.433	27.5596	27.2641	28.2963	27.1971	27.3638	27.239	27.3192	27.1709	27.2393	27.4053	27.2377	26.9409	27.3054	26.9386	26.9983	26.9645	27.4849	27.2468	27.095	27.4149	27.2566	26.7436	27.0939	26.9614	26.8695	27.0624	27.141	27.0796	26.9537	26.9025	26.9232	26.9422	26.7631	26.9368	26.592	26.887	26.717	26.8384	26.7138	26.3889	26.7846
Cit	23.3569	23.3517	23.6554	23.1408	23.7067	23.77	21.3375	23.4117	23.7513	24.7883	23.9922	24.2075	23.7326	22.0135	21.9613	21.585	21.5403	23.53	21.8033	21.8457	21.3704	21.7502	21.9345	22.0538	23.8893	22.4151	21.6735	22.3572	22.6943	22.0235	21.9592	22.1295	22.3671	22.0546	21.4302	21.9161	24.1325	21.7235	22.596	23.9543	23.7874	24.3445	21.8919	21.4487	21.8713
Ckap4	21.5219	21.7483	21.5874	21.4247	21.6891	21.3383	21.3019	19.9822	21.6861	21.2624	20.9319	20.9224	22.0787	21.2435	22.0112	21.4401	21.8441	21.6082	21.5799	20.9014	21.5933	21.4415	20.9118	21.4829	22.2371	22.0994	22.0062	21.9244	21.2588	21.1006	21.6691	21.7572	22.1787	21.1706	21.4769	21.8096	21.5042	21.5967	22.027	21.4006	20.9279	22.0465	21.3368	21.1229	21.0956
Ckap5	23.9275	24.2245	24.0065	23.9753	24.1402	24.3757	23.8427	24.2968	24.1934	23.8451	24.0993	23.9865	24.3893	24.1689	24.3036	24.2224	23.8535	23.9027	24.2219	24.2208	23.9652	24.2574	23.9859	24.046	24.2367	24.266	23.9933	24.3959	22.1863	24.4695	21.4494	24.2828	24.2903	24.3033	23.9848	23.8965	24.0038	23.9826	24.2407	24.3184	24.1755	24.221	23.7249	24.4553	24.2159
Ckb	32.1885	32.1801	32.2872	31.7854	31.7219	31.7906	32.5066	31.9238	31.9605	32.1936	32.3291	32.1546	32.0605	32.1522	32.2094	32.1605	32.1178	31.8066	31.7662	31.6368	31.8276	31.8948	31.9489	31.7348	32.1208	32.2117	32.1117	31.9677	32.0754	31.9594	32.073	32.2404	32.1399	31.5867	31.638	32.1082	31.8385	31.7199	31.8465	32.1231	31.9967	32.1218	31.9094	31.8966	32.0956
Ckm	24.4425	24.5324	21.7575	21.3413	22.4904	21.5777	22.05	20.9641	21.1465	21.8022	21.4827	21.4175	25.1736	21.4986	25.2902	25.3335	21.8114	21.3483	22.1748	22.0264	21.71	21.6916	21.7614	21.7312	21.6904	22.0882	24.7199	25.049	21.7153	21.5047	21.7257	22.0258	25.2204	22.2369	21.7616	21.8758	22.0155	21.5319	22.4088	25.2622	25.2997	25.1556	22.3837	25.2709	25.5054
Ckmt2	29.2356	29.3473	29.2906	29.3481	29.2401	29.3848	29.7994	29.1796	29.3546	29.5404	29.587	29.4997	29.3452	29.2206	29.3146	29.2777	29.3861	29.1054	29.4501	29.4252	29.3931	29.2383	29.3062	29.3861	29.5796	29.6068	29.6032	29.1909	29.4361	29.3922	29.2314	29.3433	29.193	29.3245	29.4064	29.2872	29.2476	29.3559	29.358	29.4678	29.4828	29.5244	29.207	29.2772	29.2712
Clasp2	24.2558	24.6368	24.1682	24.2908	24.2219	24.1742	24.1487	24.2907	24.3047	24.5793	24.3088	24.5011	24.1173	23.817	24.131	24.4341	24.1476	24.3933	24.265	24.6608	24.2149	24.6487	24.3255	24.5696	24.7412	24.5132	24.6593	24.3071	24.3838	24.1547	24.3746	24.3599	24.6764	24.2772	24.504	24.3841	24.3564	24.5051	24.0552	24.6401	24.8377	24.7156	24.3966	24.5069	24.7563
Cldn10	21.9952	21.7633	21.4659	21.0859	21.3099	21.6721	21.6704	21.2097	21.4023	21.309	21.4672	21.1572	21.941	21.8645	21.7398	20.9348	20.9194	21.4364	21.0446	20.9776	21.6401	21.7946	21.6936	21.4136	21.6576	21.7735	22.2937	21.606	21.9884	21.5744	21.477	22.0089	20.9893	20.8555	22.2943	22.0624	20.9629	22.0044	22.5853	21.2903	21.4664	22.1763	21.8456	22.2208	21.174
Cldn11	24.1056	24.3455	24.9327	24.7158	25.3995	24.5099	24.0036	24.4213	24.3563	25.0958	24.5993	25.2169	24.5963	25.1236	25.1885	25.1085	24.1606	25.5958	24.5426	25.3484	24.3246	24.4355	25.591	24.3626	25.1481	25.1601	25.4113	24.7456	25.3595	25.2258	24.6807	25.1515	24.8145	24.852	25.5037	25.702	24.3034	24.4181	24.6836	25.2038	25.1979	25.1644	25.1784	25.0631	25.2577
Clic4	24.4553	24.1279	24.3343	23.7419	24.6252	24.4709	23.7601	23.5433	23.6536	24.5118	24.5918	24.3795	24.594	24.5906	24.3778	23.5431	23.8549	24.5267	23.5033	23.6273	23.5191	22.0248	23.9372	23.895	23.9716	22.0719	24.0575	24.2168	24.2908	24.1986	21.5813	23.4914	23.9757	23.859	24.1303	24.7314	23.8244	21.9771	23.8479	24.3504	23.9983	24.1141	22.2642	21.9186	24.1543
Clip1	22.9617	22.3533	22.98	22.8868	22.706	22.1441	23.2312	22.9561	22.7846	22.3688	22.3892	22.3951	22.9434	22.4153	21.642	21.6247	23.3259	23.057	23.385	23.0057	23.2491	22.7717	23.3288	22.4617	22.5308	23.2216	22.8959	23.2312	22.8269	22.8602	23.2885	22.9215	22.986	22.6441	23.3916	23.1557	23.1962	23.1262	23.1775	22.5071	22.8349	21.7951	23.2441	23.0055	23.0981
Clip2	23.4659	21.6446	21.1697	22.9756	23.3118	23.2793	23.01	22.7072	21.909	22.9109	21.7578	22.9087	21.9485	22.8073	22.5931	21.6127	23.8662	22.2097	23.665	23.1676	21.7491	22.1371	22.4014	24.9959	21.8978	23.3907	23.3542	23.7308	22.3242	23.5061	23.0973	23.4596	23.3264	25.0371	24.791	21.5919	23.0534	21.5922	23.3656	23.3665	23.3695	21.6393	23.3755	23.6475	23.4623
Clmn	21.7257	21.7254	21.2382	21.2891	21.9724	21.3639	21.2939	21.6417	21.4915	22.1529	22.5789	22.0044	21.4506	21.3448	21.7797	21.7492	21.5253	22.2557	21.0614	21.9063	22.0681	21.2014	21.5167	22.2075	21.9619	22.1264	21.8989	22.0797	22.3275	21.7686	21.9387	22.2369	22.2496	21.8455	22.5651	21.859	21.327	21.5798	22.4448	21.3084	21.4534	21.928	21.9976	22.1523	21.9519
Clpp	23.1708	21.9257	23.651	24.0315	24.2752	23.5362	24.1567	24.1642	23.9437	21.3527	21.2066	21.5595	24.0152	23.871	23.9187	21.973	21.4374	21.7936	24.4263	24.623	24.2885	21.6955	24.1872	21.872	23.8441	24.2902	22.1135	21.9694	24.3903	22.1125	24.0169	22.008	22.2036	24.1824	21.8957	21.863	21.4798	24.263	22.3268	21.7071	24.0442	24.3019	21.8847	21.5005	21.7792
Clptm1	23.113	22.3464	22.9723	22.8064	22.1406	22.7494	22.6194	22.5261	21.5853	22.5665	22.6142	21.6799	22.6087	22.5611	22.5114	21.8154	21.7161	22.1658	22.8562	22.9455	23.1513	23.0646	23.0643	22.9002	22.0467	22.8389	22.8664	22.6531	21.879	22.2847	23.0118	22.8119	23.0061	22.7374	22.9469	23.0425	22.9391	22.7722	23.0493	23.0583	21.4593	22.6963	22.8808	21.8179	22.6287
Cltb	26.204	25.9924	25.89	25.9685	25.9435	25.9881	26.3441	25.7066	25.8538	25.8453	26.0148	25.7156	25.7918	25.7814	25.5104	26.2001	26.4199	26.3227	26.0645	26.1817	26.1273	25.9697	25.8036	26.0103	26.0122	26.2727	26.1322	25.7682	25.8401	25.8618	26.2572	26.0495	26.2985	26.0093	25.9793	26.1958	25.9124	26.2191	26.4921	26.3718	25.9924	26.1755	25.9351	26.0431	25.7727
Cltc	31.7167	31.7084	31.5972	31.3371	31.3319	31.3659	30.1353	31.485	31.581	31.4974	31.5581	31.4036	31.2386	31.2786	31.1956	31.6154	31.7682	31.7035	31.4563	31.4789	31.4671	31.6485	31.4884	31.5129	31.5644	31.5901	31.6049	31.3192	31.242	31.3467	31.9007	31.7465	31.7513	31.4951	31.4687	31.2571	31.6647	31.586	31.5681	31.5764	31.5354	31.569	31.3917	31.3516	31.2579
Clu	23.1886	22.2525	23.1705	24.0869	23.4055	24.1523	23.2807	23.5355	20.9139	23.9393	22.0048	23.821	21.8945	23.5447	23.5386	24.0613	22.6249	22.961	23.6361	24.4628	24.6686	24.397	23.8007	24.3791	23.1622	24.4257	24.6188	24.0284	23.9173	24.3212	23.713	23.7433	24.6838	24.3787	23.8331	24.6239	23.3959	23.6896	24.6068	23.0605	23.9508	24.0719	24.1419	23.7498	24.1592
Cmas	23.3481	21.3214	22.0283	23.8509	23.9946	24.1954	23.4548	23.7328	23.7617	23.8395	21.6428	23.9676	22.266	21.7192	21.5403	23.3161	21.6791	21.631	24.0854	24.1829	24.2108	21.9439	23.9139	21.418	24.1661	22.2574	23.8841	22.0329	22.736	21.768	21.8258	21.3037	23.4214	24.0502	24.0231	23.6905	23.8575	22.1619	23.6468	21.8308	21.2228	21.8686	22.2871	21.3729	22.0167
Cmpk1	25.0573	24.7511	24.9973	25.3609	25.3491	25.2943	25.1941	25.0367	24.9549	25.0351	25.0178	25.0418	25.1785	25.0941	24.8108	24.9894	25.1278	25.0102	25.1607	25.2916	25.5128	25.4247	25.3597	25.3257	25.2279	25.4322	25.3185	25.1961	25.3261	25.1177	25.0307	25.221	25.1639	25.4173	25.3408	25.6572	25.2207	25.3366	25.2618	25.2626	25.4468	25.3965	25.2348	25.5401	25.1769
Cnbp	22.1704	22.7845	22.9131	22.7998	22.6769	22.7277	23.0941	23.2443	22.6896	22.9475	22.5904	22.9633	22.2894	22.2624	22.3582	22.197	22.443	21.9471	22.1458	22.6764	22.5856	22.8802	22.6368	23.0145	22.5392	22.5676	22.6494	22.4348	23.0393	22.6499	22.5027	22.6366	22.7514	22.6533	22.2663	22.7585	22.3834	22.806	22.5978	22.6417	22.9546	22.7285	22.6537	22.7059	22.756
Cndp2	25.7512	25.6351	25.7656	25.684	25.656	25.7889	25.8726	25.5094	25.6638	25.7402	25.6479	25.7407	25.7378	25.7717	25.796	25.4916	25.731	25.6513	25.7419	25.4096	25.6953	25.5765	25.4637	25.4868	25.4621	25.5575	25.6772	25.8138	25.4689	25.5541	25.6185	25.5882	25.7005	25.327	25.3644	25.4488	25.5759	25.2759	25.474	25.8027	25.5353	25.5533	25.5831	25.6992	25.5454
Cnksr2	22.6418	22.3648	22.5589	21.3868	21.6153	21.3663	21.8718	22.4155	21.4856	21.822	21.3962	21.4394	22.0537	21.5371	21.3649	21.1492	22.4006	23.033	21.5904	22.0033	21.9762	22.0327	21.5112	21.5373	21.6658	21.7755	21.5995	22.088	22.2071	22.143	22.5109	22.5437	22.4715	22.2117	21.6582	22.0393	21.9818	22.4841	22.2305	21.4586	21.2926	22.1392	21.5502	21.8498	21.4911
Cnn3	22.2254	21.768	21.6002	20.9849	21.7773	22.3956	22.2684	22.2887	21.6807	22.5525	22.4382	22.4357	22.3928	22.7882	23.956	21.9511	23.099	22.2286	21.8657	22.0989	22.365	21.7577	21.7989	22.3241	21.7062	21.957	22.1191	21.7373	22.1242	22.1957	21.9215	22.1076	21.6443	21.7585	22.4774	21.9574	21.7949	22.5127	22.2937	22.6229	22.5671	22.3455	23.3311	22.7947	22.9154
Cnp	31.4931	31.4943	31.7784	31.4533	31.6208	31.513	30.1985	30.7584	30.765	31.6237	31.6608	31.6487	31.914	31.8306	31.9738	31.5954	31.2757	31.4247	31.7777	31.3894	30.3519	30.9163	31.1048	30.9649	31.7565	31.7799	31.8869	32.0033	32.2107	31.9103	31.1026	31.5713	31.6564	31.7108	31.7217	32.4982	30.8848	30.9646	31.159	31.7645	32.0401	31.9546	31.98	31.9788	32.2335
Cnr1	22.9108	23.3015	23.3304	22.2416	22.5392	22.5463	22.4888	23.2268	22.085	22.2118	21.0762	20.8312	22.0456	22.2286	22.0289	22.4033	23.0218	21.8751	21.8775	21.7575	22.148	22.0294	21.0874	22.5022	21.9607	22.7939	21.9987	22.256	22.2135	21.5783	21.7743	22.6855	22.7061	21.549	22.1793	21.898	21.3527	21.68	22.3344	21.8026	21.1231	21.3893	23.9089	21.7464	21.8165
Cnrip1	25.7249	25.9183	25.7267	25.8015	25.8309	25.5379	25.9203	25.816	25.9416	25.8621	25.6413	25.9364	22.0352	25.7545	22.102	21.8187	25.553	25.4158	21.757	25.5351	25.7939	25.8256	21.8968	21.915	25.7579	21.941	21.863	22.3683	22.3601	25.636	21.5896	21.4302	22.0219	25.8371	25.7778	21.6985	25.7069	25.6583	25.8375	25.6417	25.6659	21.742	21.8215	22.1097	21.789
Cntn1	28.6151	28.6254	28.5307	28.7649	28.8537	28.6572	29.0215	28.6298	28.7092	28.9329	28.9219	28.8275	28.4746	28.5938	28.4164	28.5522	28.5022	28.272	28.7421	28.8234	28.8079	28.7345	28.669	28.6776	28.878	28.9488	28.9097	28.556	28.5902	28.5914	28.524	28.5901	28.5597	28.9107	28.8911	28.8142	28.8313	28.7001	28.8902	28.925	28.8948	28.9684	28.4819	28.5932	28.3282
Cntnap1	26.5288	26.344	26.3914	26.3687	26.5083	26.3045	26.2249	25.7316	26.0026	26.0965	26.0639	26.2943	26.1826	26.23	26.3056	25.8099	25.8524	25.9171	26.2536	26.3737	25.7501	25.7413	25.9458	25.782	26.2201	26.1438	26.4068	26.2666	26.3755	26.3215	26.0088	26.2239	26.1848	26.4125	26.71	26.6957	26.005	25.9356	26.0079	26.2455	26.5716	26.2859	26.5734	26.3466	26.2966
Cntnap2	22.2682	21.7438	21.468	24.1506	24.2129	24.1298	21.5165	24.0498	21.4417	21.8382	21.2916	21.5265	24.1446	24.1154	21.8623	21.3715	21.8603	22.2072	21.6526	21.8206	23.987	24.166	21.8054	22.1252	21.5137	22.1846	22.2499	21.6133	22.4214	21.7699	22.05	22.0714	22.1011	22.2415	22.0659	22.3235	24.07	22.0809	22.1961	21.957	21.1338	22.1548	21.8435	24.2986	24.2121
Comtd1	23.6906	22.0901	21.8416	24.2444	24.0576	24.9587	23.6169	24.0127	23.8068	21.4719	23.5571	23.8217	24.0278	23.7587	24.1712	23.8	23.7766	23.8868	24.1681	24.2931	23.7034	23.9728	24.2624	23.9424	23.7004	23.8221	24.0159	23.7315	24.0485	24.0304	24.0248	23.2764	23.9932	23.8285	24.4514	23.9974	23.6954	23.7479	23.9025	24.106	23.9375	23.4648	23.8878	24.0679	24.0332
Copg1	22.1401	22.0019	21.12	22.7435	21.9332	22.7429	21.4679	21.6638	21.4573	22.7409	20.8331	21.7547	22.4796	21.5046	22.7258	22.1443	21.2038	22.7372	22.3677	22.719	22.2512	22.6619	22.428	22.3038	22.4168	21.6579	22.2136	22.8421	22.0474	21.4949	22.4914	22.1742	22.3518	22.4381	22.1076	22.0016	22.5425	22.3312	22.2593	22.5114	21.7647	21.7546	22.2781	21.957	23.1119
Cops2	24.492	24.1583	24.519	24.0767	21.5096	24.1437	24.0804	24.2879	24.4582	24.3996	23.9976	24.1744	24.533	24.5392	24.9893	21.669	24.9509	24.0437	24.3005	24.4982	23.9533	23.7958	24.0458	23.8573	23.8606	24.7751	24.1946	24.1206	21.9658	24.3457	23.9227	24.525	21.8593	23.6849	23.8367	23.8885	23.8742	24.2524	24.6434	24.2578	24.0508	24.1783	24.5018	21.4627	23.9523
Cops3	24.4418	23.6608	24.3258	24.1208	24.4674	24.7549	24.8333	24.4907	23.6664	24.3658	23.9	24.4239	24.5315	24.4543	24.3736	21.4031	24.0938	24.383	23.9522	24.3356	24.3785	24.3597	24.2821	24.4528	24.2703	24.2475	24.3515	23.4418	23.8922	24.1492	24.1987	24.383	24.3257	24.4996	24.104	24.4724	24.3497	24.1768	24.0425	24.071	24.3558	24.2328	24.1525	24.2616	24.3418
Cops4	24.9546	25.0211	24.7806	24.7778	25.2425	25.0666	24.812	24.8996	24.8601	25.1017	25.0077	24.7116	25.1973	24.8137	24.0087	25.0468	24.6537	24.8776	24.612	25.0754	25.3123	24.9842	24.9899	25.0506	25.0557	24.8303	24.923	25.1976	24.6453	24.8909	24.9503	24.8768	25.0665	25.0844	25.0087	25.2658	25.0023	24.9225	24.8553	24.8506	24.5595	24.7077	25.1721	24.5471	24.9629
Cops5	23.6497	23.2924	23.6008	23.9468	23.6633	23.7749	24.2911	23.8785	24.1855	23.5113	23.3474	23.6181	23.5871	23.451	23.9725	24.0822	23.8555	23.3101	24.3823	24.1559	24.5499	24.07	24.1309	24.3148	23.7452	23.7631	23.9928	23.8821	23.9729	23.8953	24.0022	23.8673	23.7763	24.2521	24.1737	23.9615	24.0444	23.9649	24.0982	24.2128	23.9788	24.3625	23.8144	24.1086	23.6563
Cops6	25.0962	25.1355	25.1578	24.7373	25.2044	24.8522	24.9697	24.6145	24.7191	24.7138	24.8542	24.6615	24.7348	24.7954	25.011	24.4797	24.6247	24.8043	24.6213	24.8617	25.0074	24.4724	24.8021	24.8087	24.6741	24.6083	24.9671	24.5172	24.4486	24.7534	24.4901	24.5226	24.195	21.9099	24.812	24.415	24.514	24.6053	24.5599	24.5399	24.5209	24.7269	24.3335	24.8874	24.6097
Cops7a	23.9981	24.3503	24.1591	24.4763	24.7202	24.4627	24.0938	24.5321	24.3261	24.4231	24.2604	24.2637	24.8557	24.8231	24.9053	24.8515	24.0784	25.2441	24.8632	24.5587	24.2225	24.6275	24.1182	24.4445	24.9429	24.2387	24.3801	24.8852	24.1502	24.5441	24.4115	24.2476	24.6009	25.1656	24.6828	24.2843	24.9532	24.9646	24.5553	24.5386	24.7456	24.4874	24.9556	24.7713	24.8771
Cops8	23.9306	24.181	23.967	23.7862	24.2573	24.3283	23.7719	23.9407	24.4936	23.8451	24.0981	24.2424	24.5059	23.9884	24.1749	23.8912	23.9956	23.9684	23.8073	22.1278	24.1881	22.0871	24.1036	23.8176	22.0503	24.0469	23.6562	24.039	22.311	23.8823	24.0684	23.8188	24.0672	23.9008	24.1979	21.6812	24.2086	24.0054	23.9782	23.7847	24.2349	23.969	24.062	21.6115	22.1139
Coq9	21.6274	23.5628	21.3952	23.4169	22.0675	21.4905	21.2502	23.5105	21.3875	23.6532	23.6049	23.7562	21.788	23.682	23.5387	21.1303	23.7052	23.6461	21.9978	22.7527	23.4541	23.6414	23.6269	23.6632	23.3817	23.5385	23.6651	23.5066	23.7667	23.4303	23.4891	23.7383	23.9473	22.2428	21.743	23.7471	21.4802	23.6989	23.7062	21.6669	23.7439	23.6767	23.6041	23.6354	23.6019
Coro1a	26.8748	26.8634	26.8592	25.9481	26.137	25.9608	26.2745	26.3987	26.4746	26.6722	26.7608	26.5908	25.4907	25.9017	25.8605	26.7049	27.0355	26.8375	26.114	26.044	26.75	26.676	26.1396	26.6027	26.5945	26.711	26.6688	26.162	25.8875	26.0435	26.8741	27.0458	26.8205	26.3095	26.2617	26.135	26.4148	26.7447	26.6466	26.8365	26.4456	26.7852	26.0121	26.0388	25.9988
Coro1b	25.0835	24.776	24.9084	24.4823	24.5137	24.4679	24.3628	24.7419	24.4311	24.616	24.8519	24.6101	24.4732	24.4471	24.6571	24.9942	25.2146	25.0682	24.4679	24.5724	24.6061	24.59	24.5037	24.4576	24.716	24.9368	24.8616	24.7448	24.4301	24.5166	24.9519	25.0095	24.8173	24.6887	24.8093	24.7899	24.6547	25.0178	24.8638	24.9211	24.9914	25.0127	24.3051	24.9007	24.6869
Coro1c	24.3586	24.6707	24.585	24.8284	24.2034	24.5393	24.2022	24.7401	24.7881	24.6252	24.5813	24.6503	24.9	24.7534	24.4859	24.8257	24.3004	24.1627	24.2732	24.9871	24.7381	24.6816	24.5009	24.0766	24.6165	24.5672	24.514	24.5533	24.6026	24.8061	25.1063	24.7223	24.5405	24.6345	24.7661	24.4322	25.0636	24.8844	24.8038	24.1197	24.8364	24.7824	24.9539	24.7384	24.637
Coro2b	24.4374	24.3634	24.313	23.2782	23.8027	23.9987	23.5417	23.6008	24.0634	25.021	25.3006	24.8846	23.2986	23.2998	23.5658	24.4539	24.5035	24.3721	23.95	23.84	22.1782	21.8193	23.4305	23.5921	25.1633	25.1429	25.3421	23.6424	22.9934	23.3976	24.4127	24.4517	24.2621	23.9676	23.7047	23.8805	23.9228	24.1868	24.3091	24.887	25.0643	25.4115	23.7645	21.7645	23.7488
Cotl1	26.0737	26.2151	25.8619	26.752	26.0377	26.5901	26.5866	26.5559	26.6406	26.1318	25.9611	26.2555	26.8458	26.904	26.9928	26.7817	26.1642	26.4268	27.0188	26.644	26.7048	26.9395	26.8807	26.5931	26.6886	26.2051	25.8326	26.9324	26.3415	26.4754	26.5897	26.0662	26.1497	27.0423	26.4537	26.1661	27.7438	26.7033	26.6379	26.4169	26.4941	26.1437	26.7699	26.9166	26.7992
COX1	25.8696	25.9827	26.2792	21.3826	25.8901	25.6115	21.1521	26.0019	25.344	25.8752	26.2088	26.2612	25.8558	26.0123	26.6443	26.2068	25.913	25.6184	25.6016	25.6199	25.7842	25.4044	25.6861	25.2423	26.2125	25.9469	26.0078	25.7213	26.1015	26.093	26.2126	26.0811	26.2732	25.5042	25.6857	25.4592	26.0084	26.0224	25.5484	25.9794	26.0568	26.0742	26.1435	26.0704	25.752
COX2	28.7071	29.124	28.9603	28.8205	28.885	28.7409	26.5151	29.1954	29.0336	29.076	29.3679	28.9468	28.655	28.8211	28.8991	28.1043	28.4896	28.1043	28.2874	27.8728	28.3095	28.0569	28.6147	28.1363	28.5381	27.9604	28.542	27.7538	28.1039	28.3902	28.1869	28.4083	27.858	27.6029	27.987	27.9389	27.9981	27.8875	27.6631	27.924	27.9166	27.8779	27.7747	27.5254	27.9436
Cox4i1	28.6785	28.9598	28.9963	28.62	28.6261	28.9069	28.0425	28.7225	28.6588	28.97	28.8498	28.9134	28.649	28.6157	28.5276	28.7305	28.7912	28.3448	28.2997	28.322	28.4545	28.1628	28.523	28.5402	28.6052	28.6152	28.6803	28.2303	28.4576	28.4777	28.4723	28.6636	28.573	28.0927	28.2498	28.4977	28.3544	28.265	28.3132	28.3587	28.3484	28.4161	28.0696	28.271	28.1901
Cox5a	27.8153	27.9146	27.6503	27.6261	27.6041	27.5623	28.1371	27.5375	27.6765	27.7531	27.9503	27.835	27.7348	27.8029	27.4796	27.5776	27.6617	27.6062	27.3411	27.3543	27.1394	27.1894	27.2304	27.4853	27.5792	27.5007	27.5584	27.4294	27.4449	27.3667	27.4587	27.619	27.532	27.4331	27.4187	27.4662	27.5384	27.432	27.355	27.5273	27.5557	27.4629	27.379	27.3594	27.2876
Cox6a1	21.6937	21.6095	21.4213	24.4435	25.0951	24.8052	21.8931	21.4231	21.7089	24.3291	21.6635	21.0524	24.8721	24.6072	24.6756	25.0832	24.9331	24.7891	21.746	21.9213	22.0052	21.4252	21.9887	21.8469	24.6992	24.6352	24.6547	22.114	22.4139	21.7635	21.3668	22.3762	22.4256	22.1355	21.6872	22.2417	21.2105	24.6126	21.9924	24.6544	24.8203	24.761	22.0848	21.6353	21.7595
Cox6b1	28.7511	28.392	28.419	28.468	28.4413	28.3304	28.8497	28.2481	28.2018	28.3367	28.4419	28.3756	27.2677	28.2858	28.1117	28.4604	28.8003	28.4593	28.3223	28.3427	28.0479	28.3173	28.3842	28.3772	28.4271	28.6583	28.7943	28.4017	28.4182	28.4207	28.7399	28.8481	28.6799	28.3207	28.4633	28.6366	28.4018	28.5786	28.4534	28.2671	28.6055	28.7492	28.4361	28.3317	28.495
Cox6c	27.3384	26.5986	27.1863	27.4545	26.5425	26.7751	27.5049	26.9195	27.1099	26.7008	26.4863	26.7549	26.9532	26.7827	26.8688	27.3652	27.848	28.0022	26.8559	26.8904	27.2299	27.0191	27.5618	27.614	26.4639	27.1313	26.9423	26.5992	27.1635	27.0409	27.2961	27.7646	27.3447	27.0035	27.3339	27.3452	27.2319	26.9763	27.2203	27.2344	26.8087	27.0524	26.7301	27.1364	27.0252
Cox7a2	27.4543	27.3787	27.2836	27.2621	27.2804	20.9346	27.536	27.1833	27.1318	27.3969	27.3185	27.2104	27.0229	27.4094	27.1119	26.9443	27.4408	27.0474	27.0228	26.6644	27.0486	27.0433	27.1635	27.0203	21.8987	27.0093	27.1707	26.7832	27.124	26.9726	27.1971	27.1378	27.0264	26.7717	26.9347	26.7755	26.9703	26.9566	26.7795	27.047	27.0465	27.0728	26.7936	21.5413	26.8833
Cpe	22.8036	22.3765	22.7559	23.7013	23.711	23.8706	24.3353	24.0577	23.099	23.7782	23.0015	23.6692	22.9812	22.8899	23.1578	23.1838	22.6493	22.8562	23.5624	23.7941	23.8197	23.5366	23.964	24.0597	23.3619	23.1461	23.9578	23.0051	23.3364	23.8215	22.8523	22.8104	23.0013	23.9681	23.6419	23.6173	22.8675	23.6506	23.9024	22.8663	22.9818	23.2256	23.5346	23.6627	23.3036
Cplx1	24.5362	24.3569	25.0947	24.824	24.4266	24.8479	25.7323	24.9152	24.6594	25.4122	25.4576	25.4099	24.2185	24.5133	24.416	24.5331	24.3204	25.1493	24.6414	24.0259	24.1673	24.8162	24.805	24.2647	25.0546	24.9451	25.2929	24.5616	24.4313	24.977	24.7967	24.3617	24.7582	24.1967	24.356	24.7951	24.048	24.1564	24.162	25.3641	24.9616	24.875	23.9359	24.2092	25.1438
Cplx2	26.8935	26.8339	26.6429	25.7136	26.2698	25.4808	27.7847	27.0483	27.3093	26.9039	26.7844	26.6235	25.7123	25.6148	25.8436	26.7998	26.9659	27.5564	26.2722	25.9269	26.1815	27.163	26.4029	26.8338	27.1809	26.8115	26.8933	26.4207	25.5266	26.1714	27.6058	27.2375	26.8673	26.0452	26.1198	26.1769	26.5234	26.7373	26.5814	27.0028	26.7661	27.0825	26.3045	26.2137	26.6148
Cpne3	25.1273	25.3546	25.3695	24.6595	24.7021	24.5077	25.5034	25.4176	25.3878	25.2733	23.9775	24.1813	24.6738	24.8975	24.9109	25.3551	25.2007	25.4355	24.9255	24.6841	24.7362	25.3189	24.926	25.1194	21.7208	24.6146	24.6635	24.9423	22.4407	25.045	25.0025	21.8052	25.2282	21.2833	24.9223	21.9921	25.3544	25.4553	25.5027	21.8467	25.1757	21.8881	25.1788	24.9766	24.8333
Cpne8	24.2624	24.6254	24.6024	21.2693	21.8483	21.5795	24.3197	24.0774	24.2531	21.5038	21.6148	21.1612	22.1341	21.2377	21.9554	24.8215	24.8597	24.6683	22.1541	21.9862	22.2507	23.7534	21.5306	23.9541	21.8881	21.8526	21.8177	22.5542	22.462	22.0322	25.3162	24.701	24.8416	22.0948	22.2027	22.1866	24.6592	24.4638	24.4667	21.8516	21.2043	21.8325	22.1642	21.1386	21.8986
Cpsf6	21.2943	21.3075	21.1323	21.1785	21.984	21.0719	21.2259	21.4118	20.7635	21.7342	21.2483	21.117	21.6201	21.3698	21.6693	21.0934	21.1704	21.5864	21.1328	20.9937	20.6629	21.2934	20.3486	20.5566	22.0134	22.0961	21.6836	21.8658	22.3906	21.5562	21.2976	21.9896	22.3883	20.8238	20.3632	22.2889	21.3815	21.3967	22.1814	21.5311	21.5747	21.815	21.3531	21.641	21.6821
Crip2	25.6382	25.5158	25.915	25.1286	22.0667	21.5807	25.9797	25.5261	25.8193	25.6269	25.6276	25.4965	25.4003	21.0316	25.3887	25.6827	25.8379	25.7078	24.9522	22.0679	24.4568	25.3773	25.2435	25.5603	25.4155	25.3839	25.3653	21.615	25.3019	25.1093	25.7094	25.7628	25.966	25.1212	25.0129	25.2828	25.4645	25.428	25.9269	22.018	25.5556	25.3652	22.3911	21.4253	25.1366
Crk	23.9168	24.2155	24.2257	21.2831	23.6589	23.5478	24.1463	21.4795	23.9744	23.6273	23.8347	23.9464	22.2768	23.9879	24.0764	24.3735	24.5053	24.3946	24.1502	24.0782	24.1403	23.9719	23.8601	23.8507	23.9591	24.1011	23.8021	23.653	23.9897	21.8609	24.3929	24.2347	24.4864	23.9249	23.8814	24.0785	24.1763	24.1026	24.5731	21.9241	23.9845	24.0608	24.197	21.5544	24.0329
Crmp1	29.0752	29.3468	29.1412	28.8625	28.9164	28.8762	29.162	29.1623	29.2892	28.9826	29.1889	28.9503	28.5721	28.8762	28.4993	28.965	28.8926	28.9919	28.6955	28.8316	28.6044	28.8035	28.9363	28.9529	28.9505	28.7284	28.6709	28.5821	28.4893	28.6807	29.0982	29.3151	29.0702	28.8426	28.7972	28.7638	28.9028	29.0964	29.1045	28.9717	28.8619	28.8787	28.6063	28.5502	28.654
Cryab	21.5312	24.306	24.4809	25.0933	24.9454	24.9136	24.0528	24.3118	24.4885	24.6295	24.7563	24.8806	25.1771	24.9774	25.3768	24.0879	23.7215	22.0263	25.3944	24.5319	24.5353	24.2541	24.5426	24.2351	24.7648	24.8331	24.787	21.7732	24.3816	24.5487	21.7537	21.9536	21.9782	24.5228	24.6566	25.3395	24.8425	21.7982	22.2408	21.7235	24.7308	24.687	24.5509	24.6234	24.7653
Crym	28.0755	28.0669	27.8759	26.5791	26.6923	26.2347	28.4715	28.3913	28.3304	27.0932	27.0276	27.0096	26.8659	26.9768	26.7791	27.9236	28.2201	28.0257	26.3456	26.2346	27.2418	28.0789	27.5137	28.3534	27.0053	26.9395	26.3852	26.7774	26.4192	26.4822	27.9399	27.9721	27.701	26.8055	26.7151	26.4781	28.2294	28.7629	28.0438	27.0196	26.9622	26.9486	26.7359	26.7311	26.9247
Cryz	24.3998	24.0214	23.7989	24.0091	23.9934	23.7079	24.1917	24.0668	24.3504	23.791	23.8837	23.8758	24.0782	24.04	23.855	24.022	24.3712	23.8998	23.8977	24.0346	24.1657	24.2678	24.2122	24.7106	21.6265	23.7543	23.8997	24.1509	23.7461	23.9744	23.8753	22.1413	24.1466	24.0107	24.0175	24.1919	24.6283	24.2496	24.0744	21.6221	24.0818	24.0224	23.9086	21.44	23.87
Cs	28.6507	28.6793	28.7379	28.856	28.8742	28.7151	27.8161	28.8535	28.888	28.7726	28.834	28.7653	28.7869	28.7102	28.6485	28.7646	28.8836	28.5365	28.7809	28.704	28.8047	28.8046	28.8672	28.7355	28.7466	29.0046	28.817	28.7351	28.737	28.6607	28.6566	28.6158	28.6634	28.5847	28.6384	28.7202	28.9469	28.7839	28.7271	28.7828	28.8104	28.7398	28.6415	28.7754	28.6644
Csde1	22.7693	22.2917	21.4708	22.3403	21.8101	22.507	20.9589	22.3651	22.6626	22.5472	22.4943	22.4874	22.1463	21.4636	21.8098	21.6123	23.0681	22.8383	21.9796	22.527	22.2791	22.3206	22.4323	22.4439	22.3174	22.0628	22.1833	22.3809	22.2988	22.6182	22.5879	22.6527	22.4761	21.7721	22.8331	22.7064	21.7948	22.543	22.3627	22.0388	22.4224	22.2583	22.3852	22.3947	22.4717
Cse1l	24.9998	25.6242	24.5258	26.3487	26.2037	26.2776	25.7821	25.632	25.0757	26.0446	25.9151	25.2554	26.5301	26.1367	26.7564	27.2888	27.0354	26.377	25.9918	25.3277	26.2546	27.0335	25.8763	26.2231	26.4825	27.1605	24.8409	26.2229	27.2939	25.5829	26	25.4179	25.8308	25.9429	26.0976	25.7022	25.2318	26.8144	24.3421	25.4103	25.7459	23.904	26.4274	25.9033	25.9721
Csnk2a1	24.6007	24.5911	24.7603	21.8336	24.4296	24.419	24.9873	24.4892	24.3887	24.234	24.8771	24.544	23.9951	21.2468	24.134	24.5823	25.0618	24.1916	24.2569	24.4187	22.0046	24.5664	24.4069	24.5573	24.0404	24.3302	23.8694	24.277	22.4935	24.1582	24.5773	24.4534	24.4927	21.8277	24.5144	24.5667	24.5261	24.5829	24.5251	24.4273	21.6614	24.6523	21.9397	24.1861	24.2392
Csnk2b	24.8974	24.6959	24.7459	24.7547	24.7696	24.5821	25.1345	24.6925	24.7222	24.5747	24.7569	24.4449	24.352	24.1911	24.3557	24.0308	24.6254	22.1264	23.8503	24.5482	24.0163	24.5164	23.9475	24.5332	23.7536	23.536	24.4117	22.1271	22.445	24.118	24.4678	24.5701	24.3458	24.2457	24.6392	24.6134	24.4648	24.282	24.432	24.2903	24.3179	24.3455	24.1123	21.7377	24.2444
Csrp1	26.9392	26.8271	26.9203	27.1653	27.0655	27.1513	27.4514	26.4781	26.4922	27.3801	27.215	27.2757	27.2905	27.2119	27.4697	26.6032	26.6121	26.2823	26.745	26.7545	26.5453	26.4766	26.6016	26.6003	27.2441	27.2386	27.3071	27.3052	27.7904	27.4276	26.212	26.7168	26.5986	26.8248	26.9362	27.3115	26.335	26.2446	26.2042	27.1098	27.258	27.2497	27.2167	27.3394	27.6003
Ctbp2	26.5019	26.1988	26.3671	26.3033	26.3082	26.2579	26.4153	26.3221	26.1439	26.4523	26.3803	26.3711	25.9182	25.8987	25.8936	26.5925	26.6287	26.1097	25.9626	26.2555	25.961	26.3848	26.2176	26.0375	26.3064	26.5997	26.1099	26.0024	25.688	25.8181	26.3533	26.4458	26.3548	26.4044	26.0017	25.6228	26.541	26.962	26.3428	26.5001	26.2822	26.4785	25.8241	25.7453	25.8324
Ctif	21.4624	21.8923	21.3929	21.4329	22.2562	24.3676	21.7158	21.7175	21.2944	24.8845	24.5911	25.0134	24.9252	21.7423	22.0338	21.6581	22.0559	21.6229	22.3022	21.7603	21.7859	21.7823	22.3723	21.2851	21.6532	22.2934	21.723	22.4378	22.2209	20.9508	21.5827	22.0365	22.3061	25.3794	21.8551	22.0183	21.5608	21.6285	22.5716	21.4775	22.1188	21.4884	21.8813	22.0794	21.8192
Ctnna2	25.9755	25.9081	26.0178	25.7	25.8032	25.735	25.8875	25.9595	25.9104	26.5249	26.6975	26.5128	25.8742	25.8747	25.5706	25.8848	26.0938	25.8271	25.7526	25.6927	25.7452	25.7732	25.7154	25.8891	26.4643	26.396	26.2458	25.9745	25.6438	25.6931	26.0497	26.0255	25.9043	25.847	25.7903	25.7055	26.011	26.0528	25.9604	26.4131	26.39	26.3543	25.8803	25.7767	25.6405
Ctnnb1	25.7734	25.6438	25.4988	25.2441	25.518	25.3387	25.5855	25.3967	25.5468	26.0781	26.0761	25.8675	25.3483	25.4534	25.1858	25.7509	25.4418	25.4008	25.5126	25.4158	25.7134	25.3225	25.3977	25.4843	25.9752	26.352	25.9553	25.3247	25.3711	25.4026	25.5356	25.609	25.2394	25.5965	25.2836	25.6721	25.2899	25.6472	25.6646	26.1235	25.8609	26.0337	25.2958	25.4335	25.3793
Ctnnd1	21.0935	21.4801	21.3981	21.1353	22.0513	21.1931	21.7357	21.4559	21.3406	21.797	21.3214	20.8553	21.6794	21.545	21.5778	22.0032	21.9222	21.888	22.5147	21.9919	21.4491	22.0384	21.8292	21.5167	22.0224	21.9846	21.9585	21.85	22.0772	21.4173	21.6372	22.4066	21.5466	21.4541	21.7774	21.9213	21.3911	21.8731	22.2547	21.5125	21.7519	21.9195	21.4765	21.8032	21.6025
Ctnnd2	23.5869	23.3493	22.9534	21.7392	23.9857	23.8731	23.752	23.8597	23.4625	24.1668	24.2034	24.055	22.4945	23.2518	23.8739	24.4706	23.5077	22.0185	23.8293	24.0013	23.9374	24.162	23.7551	23.7792	24.1815	22.7235	24.0257	23.5014	23.4846	23.7255	24.1579	24.2814	24.0344	23.9051	23.754	23.5137	23.8494	24.0516	23.4297	23.9116	24.0499	24.4436	24.0805	23.7803	23.6157
Ctsb	24.8428	25.0573	24.7528	25.0641	23.9458	25.2129	25.2247	24.6621	24.5943	24.5534	24.6603	24.7291	25.4179	25.3623	25.7755	24.7215	24.6684	25.5722	24.7588	24.9596	24.6183	24.7851	25.103	24.5223	24.5823	24.9077	24.7313	25.6224	25.2495	24.9428	25.1993	25.1614	25.1309	25.1186	24.9503	24.9889	24.8629	24.7996	24.8927	24.6258	24.9935	24.7182	25.1742	25.51	25.2227
Ctsd	25.3515	25.1461	25.159	25.6754	25.4497	25.6945	25.5783	25.3068	25.4601	25.6141	25.2957	25.5132	25.7367	26.0918	26.3596	25.3203	25.248	24.9928	25.7763	25.6933	25.6039	25.4217	25.3085	25.2929	25.2649	25.7518	25.3153	26.2518	25.7476	25.7057	25.189	24.895	25.4865	25.266	25.5461	25.4676	25.4634	25.2046	25.1715	25.403	25.4775	25.3116	25.9331	25.6788	25.7148
Ctsz	21.8206	21.7382	22.061	21.1263	22.2787	20.2015	20.4069	20.3341	21.2131	21.2531	21.4995	21.626	22.4921	21.4478	21.544	18.9	20.1667	20.2245	22.2018	20.2971	21.73	21.0252	22.2897	20.7501	22.4031	21.99	20.7294	21.1787	22.2244	20.7174	20.5757	21.1215	20.6373	20.4505	21.9907	22.528	21.8029	22.2167	22.5261	21.5999	21.539	21.9403	22.4412	21.8771	21.0154
Cttn	24.968	24.5493	24.6748	24.1019	24.3521	24.1623	24.8115	24.4631	24.5318	24.3176	24.6098	24.5176	24.1707	21.6732	24.093	24.5837	24.7468	24.5441	24.4224	24.2118	24.5458	24.5437	24.3152	24.4365	24.4341	24.7659	24.4693	23.9392	24.1853	24.3154	21.2676	24.558	24.6006	24.5294	24.6854	24.2135	24.5012	24.5408	24.7317	24.6537	24.4016	24.4219	24.2093	21.6356	24.0556
Cttnbp2	24.2784	21.8869	21.4579	21.6074	21.9954	21.1949	23.7297	21.4189	24.1144	21.869	21.5393	23.8324	21.8966	21.8073	21.9281	24.3601	24.629	24.4379	22.1012	22.048	21.9666	22.0359	22.1272	21.8248	21.7623	22.4943	22.2518	22.2877	22.2963	21.7353	21.5828	24.2644	24.2338	22.2409	22.2942	23.5699	21.1325	23.9894	24.1653	21.4332	21.9726	24.2096	22.2568	21.9991	21.9193
Cul2	22.9052	22.8008	22.7286	22.9142	21.5234	22.784	22.1507	20.9025	22.3826	22.5506	20.3588	21.545	22.9032	21.3694	22.6801	22.9967	21.6285	22.9471	22.832	23.1716	23.0246	23.0922	21.6457	21.0646	22.9609	23.0596	23.013	23.0904	21.9745	23.1499	21.7435	21.8441	22.1535	23.0148	23.0824	21.9383	22.8614	23.0319	23.1236	22.8806	23.1339	23.0335	21.9484	21.8835	21.7702
Cul3	23.3452	23.7457	23.6033	23.5103	24.063	23.5355	23.3107	23.6367	23.7723	23.5103	23.3603	23.5528	23.8263	23.7795	23.4397	23.3987	23.2524	23.3947	23.1915	23.2832	23.605	23.1533	23.3169	23.0614	23.168	23.2083	23.3258	23.2354	23.216	21.9381	23.1455	23.2964	21.575	22.3823	21.7889	23.3665	22.8191	23.0033	23.3968	22.89	23.2345	23.293	23.5989	21.7504	23.0609
Cul5	23.5131	24.0167	23.7151	23.4186	23.6879	23.5113	23.2781	23.3682	23.9225	23.7658	23.7204	23.7668	24.0998	23.9743	24.024	23.1171	23.2682	23.3271	23.0234	23.2927	22.9552	23.3147	23.1652	23.1869	23.2668	21.9632	22.6807	23.3758	23.215	23.1852	23.7625	23.4898	23.26	23.0968	23.0705	23.3682	23.5928	23.5297	23.1462	22.9121	23.4259	23.3099	23.2824	21.9981	23.399
Cyb5a	23.817	24.182	24.1303	21.4713	23.8787	21.7097	24.2011	23.5029	21.4553	23.9736	23.9587	23.8267	23.9481	21.5351	24.0451	24.1152	24.4674	24.1232	21.6475	22.4799	21.9322	23.9241	23.8223	22.06	22.0649	21.6409	23.8959	22.0175	24.0915	21.7101	23.7924	21.9589	24.2747	23.7342	21.9641	22.1654	23.7307	23.7468	24.2684	23.8392	24.0185	22.0192	24.0977	21.9646	22.2358
Cyb5b	26.5441	26.4439	26.5591	26.7027	26.9665	26.6971	27.4249	26.8334	26.847	26.5146	26.401	26.7262	26.4779	26.3311	26.3012	26.5982	26.4643	26.5721	26.474	26.6328	26.7452	26.3983	26.6716	26.7729	26.186	26.1769	26.25	25.9538	26.1711	26.1716	26.4152	26.3813	26.3637	26.3399	26.4675	26.1583	26.5821	26.4346	26.3653	26.3094	26.0656	26.3401	25.9007	26.1065	25.229
Cyb5r3	25.0014	24.9515	24.8941	24.654	24.8238	24.7323	25.0119	25.059	25.222	24.3052	24.3281	24.5725	25.1905	24.9138	25.1488	25.0397	25.1102	24.7001	25.1063	24.93	24.9819	25.0887	25.1197	25.0842	24.6906	24.7273	24.6405	25.1978	25.0342	25.0389	24.9868	24.7919	25.1441	24.7766	24.9984	24.6157	25.0025	25.0458	25.1266	24.5877	24.3074	24.6223	25.1398	25.2066	25.001
Cyc1	27.5513	27.6167	27.4665	27.8452	27.6089	27.913	27.3072	27.6001	27.6059	27.8639	27.8035	27.6055	27.5569	27.7606	27.776	27.8364	27.2831	27.7067	27.7829	27.525	27.4216	27.7955	27.5451	27.5826	27.7249	27.8447	27.7652	27.6196	27.5662	27.6944	27.6868	27.8038	27.5644	27.6375	27.5742	27.6424	27.7323	27.7613	27.6164	27.9574	27.8686	27.8536	27.8056	27.6471	27.6611
Cycs	28.0305	28.0525	28.1932	28.1709	27.8127	28.1129	28.8439	28.2285	28.227	28.7527	28.3586	28.2396	27.9942	28.0296	27.9568	27.7622	28.1105	28.3351	27.8278	27.6742	27.6962	27.9354	28.1034	28.1731	27.8737	28.2165	28.1866	27.8106	27.8244	27.9449	28.0518	28.0256	28.1009	27.7595	27.3842	27.3858	27.9406	27.9899	27.7069	28.2258	28.095	28.0579	27.7967	27.7147	27.7995
Cyfip1	22.6934	22.8243	21.2606	20.9794	22.9731	22.7001	22.6729	22.4549	22.7283	22.5027	22.6038	22.3583	22.7809	22.6916	22.3351	21.8016	21.8769	22.4366	22.0348	21.6182	22.6914	22.7353	22.8462	21.8255	21.9543	22.6146	21.7447	22.6151	22.7039	21.8211	22.0173	22.1714	21.6468	21.8459	22.5739	21.4922	21.2076	21.8405	22.8382	21.4778	21.1831	22.4821	22.3181	22.901	21.9153
Cyfip2	27.0274	26.9604	26.975	26.2064	26.1092	26.2434	26.3312	26.6441	26.7021	26.6684	26.5864	26.4444	26.3846	26.2747	26.2179	27.0835	27.0368	27.1489	26.2086	26.1374	26.3144	26.8715	26.5321	26.5813	26.4807	26.7343	26.5116	26.2446	26.0924	26.1763	27.1152	27.0531	27.1422	26.393	26.1703	26.1675	26.7286	26.8021	26.8186	26.7607	26.4654	26.7333	26.3472	25.9759	26.287
Cygb	23.1499	21.6687	22.8841	23.0623	21.9821	21.5802	23.5732	22.4882	23.2533	21.7364	21.7548	22.7019	23.4766	22.9701	23.1772	21.8101	21.5133	21.9619	23.7332	21.8756	23.4679	23.222	23.2745	23.2356	22.2249	22.21	22.0565	22.1912	22.0701	23.7896	22.686	22.5252	22.8309	23.8231	23.509	23.6736	21.3956	21.711	23.0721	21.2377	21.782	21.7571	23.4221	23.7652	24.073
Cyld	23.1843	23.5941	21.7581	21.5774	22.0253	21.4042	22.2388	22.4689	22.7293	22.7524	22.5695	22.0485	22.0862	21.8774	21.4871	22.8176	23.7304	23.8272	21.8387	21.8374	21.7167	21.4962	21.7912	21.903	22.102	22.2926	22.3062	22.1207	22.0567	21.4537	23.3891	23.8731	23.6862	22.3009	22.0303	21.7127	21.1847	23.0391	22.6796	21.6493	21.9961	21.6356	21.9063	21.7058	21.4789
Cyp46a1	23.4693	23.5311	23.6017	22.9708	23.3073	21.3978	23.1824	21.1876	21.2052	23.6399	23.6442	21.6681	21.8235	21.9632	22.0542	21.5616	23.2555	22.1494	21.9521	21.9395	22.086	23.2183	21.8291	21.91	23.8189	22.1027	23.5267	22.3708	21.8618	21.5224	23.4596	23.668	23.4201	22.1381	22.001	21.9186	23.0393	22.0654	22.2682	21.991	21.8664	21.827	21.7215	21.5955	21.8897
CYTB	22.0381	21.5511	21.8498	20.9826	21.6725	23.6552	22.9682	21.7519	21.5741	20.8999	21.1883	21.3817	22.0028	21.3297	21.8427	21.4476	21.9157	21.4142	23.9085	24.1643	21.3454	22.1216	21.722	21.9528	22.03	21.893	21.9002	24.1444	23.9583	23.9561	21.9088	24.3087	22.1376	24.3466	22.0816	24.1771	21.9464	22.0057	22.6614	21.9958	23.9027	21.8897	21.9243	21.3657	21.4908
D10Jhu81e	25.9258	25.9294	26.3142	26.5959	26.2932	26.0727	26.78	26.8029	25.855	26.5252	26.5149	26.7418	25.7894	26.2009	25.6292	25.7381	25.9607	25.8715	25.8228	26.2247	26.0574	26.1475	26.703	26.4252	26.3303	26.3208	26.3385	26.3109	26.5096	26.4196	26.1847	26.0457	26.4443	26.0218	26.0647	26.4985	25.9982	26.3344	25.8677	26.2102	26.3518	26.4226	26.2197	26.5071	26.3349
D1Pas1	23.716	23.6789	23.5304	23.7804	23.783	23.9574	23.0675	23.2607	23.4546	23.8378	23.4149	23.7659	24.6479	24.1288	24.0953	23.9109	23.7903	24.0403	23.5894	24.0458	22.6881	23.6952	23.7354	22.7632	23.8467	23.7612	23.8319	23.7134	23.8596	23.8507	23.9252	23.6159	23.4677	24.0432	23.9658	22.9597	23.6734	23.4944	22.9777	24.0185	24.0429	24.0158	24.2516	23.6967	24.1916
Dars	24.997	24.8532	24.9194	24.7668	24.9839	24.9443	25.1892	24.6902	24.7731	24.5584	24.8387	24.7693	24.8529	24.9349	25.2967	25.1006	25.1853	24.6313	25.0941	24.921	24.7659	24.9815	24.9032	24.9913	24.899	24.6603	24.9804	25.2224	24.9972	24.9503	24.852	24.8482	24.8824	24.7649	24.9836	25.1727	24.673	24.4454	24.8234	24.9481	24.7458	24.6011	24.9051	24.9125	24.7726
Dbi	27.1989	27.3214	27.5719	28.1865	28.0186	28.3193	28.0533	27.4232	27.35	27.9318	27.4744	27.648	28.3332	28.2011	28.3469	27.3575	27.1751	26.6723	27.3822	28.0905	27.9102	27.2656	27.3007	27.4631	27.5082	27.2933	27.6658	28.2915	28.4756	28.0347	27.0055	26.8125	26.8709	27.4593	27.57	27.8309	27.208	27.0981	27.1888	27.34	27.2941	27.2395	28.0538	28.1125	28.254
Dbn1	26.5842	26.425	26.4211	25.3686	25.7158	25.52	26.2872	26.0745	26.2966	25.611	25.8986	25.7976	25.4797	24.9367	25.0496	26.1835	26.6299	26.485	25.1518	25.4885	25.6374	26.1425	25.6829	26.1425	25.6075	25.8911	25.9138	25.5367	25.0176	25.3827	26.4023	26.2065	26.2783	25.6909	25.6215	25.6088	25.966	26.3778	26.4485	25.7667	25.6375	26.0987	25.389	25.5146	25.4157
Dbnl	24.8551	24.6594	24.9884	24.7156	24.3715	24.7251	24.7918	24.5684	24.8875	24.5814	24.6252	24.3458	24.6594	24.5566	24.4839	25.0971	25.158	24.7678	24.31	24.5893	24.7421	24.7979	24.4	24.6014	24.4572	24.5134	24.1598	24.8206	24.4482	24.4651	24.6903	24.7752	24.3221	24.7382	24.5644	24.3612	24.8268	24.568	24.669	24.7932	24.5011	24.2073	24.6883	24.8751	24.47
Dclk1	24.5794	24.5525	24.9164	23.7849	23.9578	24.1115	24.0495	24.601	24.4253	24.3514	24.6653	24.2869	23.5678	23.7142	22.1065	24.6119	24.5893	24.8909	23.6422	23.3821	23.8579	24.2599	24.1342	23.8094	23.8154	24.3216	23.6764	23.2954	23.4669	23.3029	24.1659	24.5457	24.5264	23.7965	23.897	23.5102	24.0111	24.3165	24.1497	23.6876	23.9692	24.1669	23.6194	23.2582	23.2904
Dctn1	25.7444	25.3603	25.4566	25.7879	25.7319	25.7031	25.1194	25.5965	25.4007	25.9703	25.5948	25.7034	25.5414	25.7546	25.7121	25.7506	25.5566	25.3619	25.3222	25.4951	25.1908	25.3249	25.3831	25.6895	25.8648	25.5511	25.7622	25.6199	25.8244	25.9067	25.4109	25.4635	25.6267	25.5691	25.8292	25.6405	25.3666	25.5411	25.7138	25.2411	25.8346	25.7865	25.9469	25.8239	25.746
Dctn2	26.3588	26.2902	26.4175	26.5855	26.3322	26.584	26.673	26.3891	26.5268	26.6817	26.8996	26.7489	26.7406	26.831	26.6506	26.0007	26.0524	26.232	26.0913	26.2713	26.2777	25.8957	26.3338	26.2694	26.4142	26.2807	26.4302	26.0386	26.4715	26.3599	25.9935	25.978	26.3394	26.4586	26.0821	26.4667	25.9801	26.9214	26.3444	26.3306	26.4011	26.5542	26.4161	26.3646	26.5855
Dctn4	21.9519	21.6672	21.671	21.8899	21.9583	23.2164	23.0044	23.2105	23.2506	23.4539	22.0664	21.1642	21.9718	21.4373	21.9152	21.4839	21.6557	21.1408	21.9565	21.6615	22.1823	22.1086	22.2012	22.1562	21.6663	22.0478	21.8457	22.5361	22.0975	21.9772	21.9943	22.0245	21.8647	21.8533	22.3635	21.8469	21.9584	21.7513	22.548	21.364	21.6837	22.1177	21.8982	21.083	23.1331
Dcun1d1	22.9531	22.5088	22.182	22.3225	21.66	22.1818	21.1876	22.5519	21.3696	22.3119	22.1691	22.3853	21.7735	21.6675	22.3349	22.4807	21.15	22.3706	21.5178	21.7371	21.7406	21.6104	22.3044	22.0944	22.4009	21.7654	21.8841	21.5618	21.7896	21.9428	22.7166	22.5805	22.5857	22.6298	22.2757	21.8636	22.3197	22.0987	22.4938	21.4336	22.5077	22.454	21.6625	21.9788	21.8751
Ddah1	26.9691	26.906	27.1109	26.9476	27.2921	27.0976	27.4969	27.0177	26.9952	27.0751	27.177	27.0635	26.574	26.8187	26.3574	26.9375	27.3056	26.953	26.9403	27.0475	27.4352	26.9795	26.8937	27.0407	27.1604	27.1343	26.9722	26.7189	26.6772	26.7494	26.8021	26.9292	26.8585	27.1153	27.1343	26.9176	26.7751	26.8928	26.9614	27.0425	26.9105	26.8522	26.7769	26.581	26.6218
Ddb1	23.8893	24.0628	24.2885	24.0364	24.0047	24.232	23.9974	23.827	23.9249	24.1703	23.935	24.0125	24.124	24.1613	24.0463	23.8613	23.8868	23.9085	24.1824	24.2532	24.2598	24.0679	23.9252	24.1264	23.9811	24.1509	23.9362	24.0327	23.9903	24.0006	24.0139	24.1676	24.3586	24.1817	24.1955	24.1786	23.9864	23.8264	24.0248	24.0278	23.6802	23.8737	23.9855	24.2157	24.3314
Ddc	23.7014	21.467	23.7521	24.428	24.1829	24.1514	24.7748	24.2505	23.8886	21.128	21.166	23.3723	24.2636	24.1571	21.9887	21.6574	21.4255	24.7035	24.0122	24.4932	24.7875	23.9282	24.4656	23.6462	21.233	22.4891	22.3421	24.1805	24.0133	24.8333	25.4342	24.2378	23.9431	24.208	24.013	23.8188	24.8844	24.4556	24.4969	21.9008	21.0747	21.7504	24.4532	24.519	24.0474
Ddost	22.347	22.3384	21.5682	22.88	22.296	22.5354	22.2262	21.9322	22.5421	22.4588	22.3511	22.5249	21.8609	21.462	21.4522	21.3187	22.3225	22.3251	22.561	22.7803	22.8005	21.4815	21.6602	22.7533	22.5455	22.6162	22.6539	22.1058	22.4603	22.3225	22.6177	22.5091	22.6453	22.6584	22.7514	22.5422	22.5221	22.4613	22.3608	21.5604	22.4979	22.2342	21.505	21.3833	22.5504
Ddx1	23.7918	24.4571	23.8184	24.6049	23.7723	24.5206	24.1424	24.126	24.1527	24.5457	24.07	24.0302	24.6668	24.3733	24.8612	24.4961	23.7447	25.0799	24.068	24.3621	23.3221	24.3886	24.0552	23.9925	24.6012	23.9576	23.7283	24.6263	24.3353	24.3894	24.6679	24.2366	24.0365	24.4146	23.8383	23.8714	24.6832	24.5327	23.6915	24.5353	24.6677	24.1779	24.508	24.1734	25.0205
Ddx39	25.4295	25.5754	25.424	25.151	25.519	25.8675	25.8081	25.5916	25.5758	25.0575	25.3515	25.8412	25.0676	25.0352	25.4829	25.7652	25.6641	25.9321	25.3755	25.7264	25.5842	25.3984	25.7346	25.8401	25.2172	25.4771	25.4673	25.5361	25.3431	25.5773	25.6981	25.7849	25.6933	25.2399	25.7704	25.1455	25.448	25.7763	25.6853	25.3861	25.4892	25.385	25.5864	25.7466	25.4589
Decr1	21.8684	23.6858	21.7257	23.7501	23.904	23.6697	23.7176	23.5364	23.5246	23.2971	23.1114	23.3782	23.5147	23.6623	24.2291	23.241	21.2223	23.4309	23.8192	21.5899	23.8498	23.9635	22.3887	21.9271	23.7218	21.9364	23.8538	23.5638	21.8634	23.733	21.8917	23.4379	22.3928	22.2389	22.123	21.5457	23.9699	23.9143	23.8346	23.7771	23.5973	21.429	23.8588	24.0559	23.8281
Denr	21.836	22.4528	22.5982	22.2288	22.3025	21.9998	22.5721	21.4416	22.3548	21.4276	22.1667	22.4094	22.4704	22.6238	22.5047	22.7596	21.446	21.8177	22.0303	21.965	21.6021	21.8079	22.4208	22.096	21.6723	22.2179	21.9539	22.7829	22.7053	22.5947	22.6344	21.745	22.6113	22.5487	22.5316	21.7654	21.9724	22.2075	21.9543	21.8322	22.323	22.0973	22.6723	22.5613	22.596
Dgkb	24.9194	25.065	25.1173	21.425	23.9798	23.1702	23.828	23.703	24.4413	21.3932	21.2452	21.0341	24.1424	24.259	23.9982	24.7365	24.8759	25.3991	22.0689	22.1679	21.6382	21.9591	23.9702	24.1005	22.0492	21.6947	21.5017	21.4664	22.3175	23.5932	25.4777	25.1004	24.5902	22.1358	22.0965	22.3505	23.6465	24.75	24.369	22.0578	21.5427	22.1534	21.7015	24.1765	21.7516
Dhrs1	21.9349	21.9887	23.056	22.9898	21.5369	23.3447	21.5964	22.8354	23.0849	23.1934	23.1497	23.3042	22.1787	23.4695	23.45	21.9731	21.7621	21.6612	23.0246	22.9894	22.2852	22.9593	21.5697	23.2041	23.0458	22.422	23.32	23.885	22.1342	22.968	23.229	23.1839	21.3463	23.1764	23.412	21.4951	22.6105	22.9954	22.0774	23.1908	21.4865	22.1966	23.2809	23.4392	23.7304
Dhx15	21.814	22.6023	22.2554	21.9705	22.0982	21.5612	21.9245	21.5509	21.6401	21.6259	21.2926	21.8625	21.7407	21.9121	21.6574	22.0883	21.7317	21.5949	22.2441	21.6477	21.6562	21.821	21.9852	21.7893	21.9049	22.2586	21.7791	21.6264	22.3995	22.1047	21.7242	22.1389	22.3608	21.6953	21.8492	21.9572	21.6354	22.4733	21.8663	22.1119	21.2639	21.4127	21.8662	21.8722	21.6488
Dhx9	24.7105	25.263	24.9829	25.0131	24.8326	24.8915	24.7225	24.9314	24.8815	25.148	24.8393	24.6662	25.0032	24.9651	25.1449	24.8974	24.6233	25.1015	24.8179	25.0131	24.6541	25.1066	24.8148	24.6895	24.6509	24.5825	24.7751	25.168	24.5663	24.9585	25.1211	25.0967	25.2248	24.5096	24.6282	24.5659	24.799	25.0421	25.1052	25.1384	24.9664	24.6762	25.0743	24.9186	25.0209
Diras1	22.0192	21.4097	22.535	21.5066	21.832	21.724	23.3321	21.2073	23.2258	21.2018	23.0692	21.3481	22.6487	21.861	21.3923	22.1056	21.0924	22.6018	22.9632	22.4213	22.0513	22.6672	23.1236	23.0043	21.2129	22.2438	21.8995	23.0525	22.6805	23.013	22.7288	22.6214	22.1813	22.0894	22.699	23.0523	22.7611	21.804	22.2065	23.0334	23.1436	21.9967	22.7332	22.531	22.5717
Diras2	25.9101	25.4087	25.3488	24.3123	24.6668	24.6716	24.9504	24.45	24.5679	26.0398	25.8816	25.8436	24.616	24.3059	24.5107	26.0081	25.5509	25.6182	24.8583	24.6366	24.7619	24.6652	24.2336	24.2262	25.7614	25.7931	25.5844	24.4099	24.542	24.7509	25.3187	25.7554	25.6364	24.7784	24.807	24.5554	24.3818	24.8044	24.6998	25.644	25.7942	25.6274	24.722	24.7572	24.3516
Dlat	28.0219	27.8092	27.9176	27.7584	27.9913	27.8667	26.8289	28.0431	28.0194	28.2294	28.1899	28.1584	27.6121	27.8311	27.8529	27.8912	27.9164	27.8472	27.7617	27.8979	28.028	27.9065	27.7531	27.8849	28.0894	28.217	28.0145	27.9863	27.9925	28.1642	27.9289	27.8164	27.703	27.9947	27.7612	27.705	27.864	27.8101	27.5221	28.0043	28.0521	27.8458	27.7177	27.9361	28.0585
Dld	28.2972	28.2972	28.157	27.9773	28.1693	28.2157	28.5808	27.9025	28.0234	28.1311	28.3239	28.0074	28.0632	28.2663	27.884	27.9797	27.9909	27.7839	27.9209	27.9	27.8965	27.976	28.0751	27.8555	28.0681	28.031	28.095	27.658	27.9559	27.9499	28.104	28.0793	28.0843	27.7215	27.893	27.9424	28.0784	27.8851	27.8245	27.9876	28.0793	28.0308	27.8289	27.9854	27.9524
Dlg1	24.7195	25.0263	24.7533	24.4864	24.5641	24.4553	25.0523	24.8205	24.7359	24.628	24.8892	24.677	24.6696	24.7133	24.6123	25.0744	25.1337	24.4563	24.5663	24.7268	24.9102	24.8651	24.6434	24.7765	24.7571	24.9623	24.8032	24.7443	24.5354	24.5384	24.8726	25.1567	25.2881	24.7991	24.8438	24.7079	24.4923	24.7951	24.9867	24.9807	24.7414	24.9154	24.8326	24.8288	24.6935
Dlg2	25.7319	26.0632	25.6413	25.0747	25.159	24.8531	25.8716	25.6509	25.5897	24.8296	24.6318	24.8386	24.6564	24.9681	24.7277	26.0052	26.2887	26.0341	25.0013	25.2971	24.7851	25.745	25.3329	25.517	24.4076	24.6316	24.8236	25.1081	25.0393	24.8053	26.0171	26.1415	26.0672	25.1091	25.2042	25.191	25.8224	25.9709	25.7	24.6691	25.2198	24.877	25.5019	25.2355	25.0362
Dlg4	27.0271	27.0711	26.9486	26.0723	26.391	25.9899	26.0766	26.2857	26.6092	26.397	26.4428	26.3444	25.7148	25.8883	25.7345	27.0383	27.0504	26.896	26.2753	26.1491	26.4216	26.526	26.4191	26.6431	26.3832	26.6992	26.4947	25.735	25.7979	25.9624	27.1289	26.6905	27.0764	26.2387	26.3237	26.0125	26.5889	26.5447	26.8875	26.4964	26.3794	26.4506	25.8218	25.91	25.8358
Dlgap3	23.4543	23.7011	23.2299	21.4621	21.6933	21.7625	21.2461	22.7649	21.8097	21.299	23.4075	23.7142	22.1948	21.2856	21.5432	21.4982	23.3169	23.2708	22.3586	21.9941	22.1964	21.6386	22.0613	21.7774	22.0363	22.1062	21.9607	21.7599	21.9212	21.6743	23.3286	23.3324	23.549	21.5007	22.1495	21.8534	22.3511	22.1976	22.5516	22.7642	21.9778	21.672	22.0283	22.013	22.0618
Dlst	26.8593	26.7214	26.8256	26.7899	26.9165	26.7577	27.2215	26.8957	26.7725	26.9845	27.2994	27.1266	26.7578	26.8015	26.7123	26.7063	26.8191	26.4993	26.968	26.7413	26.7799	26.795	26.6791	26.7471	26.9793	27.0378	27.2669	26.7661	26.867	26.9441	26.8604	26.925	26.8491	26.6385	26.6404	26.908	26.7616	26.6955	26.7367	26.7146	26.8109	26.9987	26.7949	26.6308	26.9389
Dmtn	24.3106	24.4324	24.2455	22.992	23.1178	23.0499	23.8969	23.8865	23.7603	23.0454	23.5508	23.3359	21.8509	23.2907	23.4023	23.7784	24.3708	23.6463	23.5001	23.209	23.9352	23.858	23.5082	23.9793	23.6669	23.7301	23.8058	23.7861	23.7386	23.421	24.2507	24.2517	24.4204	23.4542	23.4358	23.7676	21.5158	23.9212	23.8306	23.6907	23.5884	23.7882	23.6684	23.6237	23.5542
Dmxl2	26.617	26.6671	26.5845	26.3472	26.2708	26.1387	26.0863	26.3673	26.6075	26.7023	26.7033	26.5224	26.0906	26.1392	25.9492	26.6332	26.6119	26.6938	26.2607	26.3851	26.0965	26.8231	26.3305	26.4558	26.833	26.7357	26.711	26.1325	26.0429	26.1319	26.7415	26.7286	26.5886	26.5682	26.5993	26.0229	26.5336	26.6303	26.6359	26.7854	26.6748	27.0063	26.2864	26.2034	26.2131
Dnaja1	24.0732	24.2602	24.3034	24.2645	24.1868	24.1424	25.0145	24.2264	21.4592	24.133	24.2172	24.0651	24.5209	24.4883	24.1449	24.3846	24.3246	24.6432	21.5769	24.61	24.3804	24.3297	24.7661	24.3927	24.218	21.9036	24.5053	24.6148	24.6777	24.7261	24.6159	24.4113	24.2757	24.5343	24.3094	23.7988	24.3406	24.2836	24.3602	24.5639	24.4233	24.4532	24.5202	24.268	24.5771
Dnaja2	24.3747	24.4945	24.2569	24.375	24.5462	24.4681	24.4595	24.3465	24.4016	24.171	24.0858	24.3008	24.4882	24.5542	24.2939	24.5759	24.3783	24.7613	24.6445	24.8071	24.3284	24.4328	24.6612	24.5807	24.5118	24.5462	24.6037	24.6768	24.7543	24.4242	24.3668	24.5692	24.4588	24.2783	24.6257	24.4988	24.7217	24.518	24.6114	24.453	24.5744	24.7847	24.9543	24.7965	24.5189
Dnaja3	22.5325	22.2799	21.2229	21.353	21.5399	20.8649	21.8876	21.6664	22.2138	21.6778	21.6565	21.062	22.4331	21.7802	21.5441	21.5344	21.6535	22.2135	21.8281	22.1105	21.6575	22.1678	22.2165	21.8431	21.9955	22.1901	21.9365	22.1512	22.0289	21.9356	21.9829	22.0225	22.3744	21.8506	21.559	21.8087	21.7103	22.1221	22.5926	21.7043	21.715	21.7583	22.0296	21.4659	21.8843
Dnajc11	23.4184	23.472	23.2733	21.4827	21.688	23.2436	23.2791	23.0102	23.267	23.0407	23.156	23.2442	22.0312	23.0114	23.1273	23.6609	23.2255	22.1009	21.5538	21.7933	23.0062	22.3576	22.0041	22.0761	21.598	22.4917	23.0335	22.1472	23.3383	21.6953	22.0941	22.8301	23.3789	22.5092	23.2561	22.5741	21.5312	23.4811	22.3324	23.1516	23.4717	23.3476	22.2748	21.7906	23.0742
Dnajc5	26.7953	26.8024	26.7684	26.4441	26.4431	25.4048	27.7371	26.9604	26.9321	26.5378	26.4551	26.5236	25.0327	25.9497	25.7724	26.9776	26.8633	26.8629	26.4088	26.4743	26.5701	26.6717	26.6314	26.8368	26.8349	26.588	26.7679	26.1262	26.1023	26.3537	26.7661	26.4944	26.9067	26.313	26.4517	26.273	26.9519	26.8422	26.6461	26.9538	26.5596	26.7944	26.5276	26.3132	26.1875
Dnajc6	25.5938	25.8917	25.6412	25.4882	25.6524	25.5764	25.101	25.7453	25.5459	25.88	25.6923	25.7445	25.5539	25.6824	25.5106	25.35	26.0882	25.6969	25.6329	25.6307	25.6383	25.7246	25.4039	25.4342	25.6307	25.8593	25.8474	25.5587	25.5393	25.8228	25.8396	25.5049	25.793	25.2885	25.8621	25.0687	25.9245	25.8955	25.8283	25.7918	25.6625	25.9754	25.6454	25.5229	25.5334
Dnm1	30.0876	30.0748	30.0474	29.7012	29.8113	29.7276	29.5225	29.8195	29.8122	30.2547	30.1036	30.089	29.688	29.8019	29.5397	29.7782	29.9213	29.7247	29.8033	29.5555	29.5362	29.6253	29.6747	29.7061	30.088	29.6493	29.8383	28.9156	29.4524	29.6317	29.9708	29.8218	29.8911	29.6328	29.68	29.6206	29.6011	29.5797	29.4794	29.7856	29.7695	29.8475	29.3381	29.4795	29.4707
Dnm1l	27.8264	27.8121	27.6229	27.7953	27.8299	27.8448	27.7222	27.9208	27.9777	27.9686	27.898	27.8528	27.7906	27.7491	27.7213	27.8292	27.619	27.6864	27.7805	27.804	27.4361	27.8329	27.7906	27.8966	27.9568	27.7709	27.8076	27.7259	27.7051	27.6589	27.8588	27.6795	27.6641	27.836	27.7463	27.6997	27.9023	27.7681	27.6337	27.8013	27.7984	27.8785	27.8002	27.7523	27.7623
Dnm3	26.7073	26.7442	26.6724	26.9829	26.8076	27.1044	26.3527	26.9003	26.8517	27.0286	26.826	26.8935	26.7592	26.8182	26.6294	26.0551	26.3167	26.2559	26.5386	26.5286	26.1243	26.0552	26.5316	26.6114	26.5698	26.4028	26.3479	26.1957	26.4944	26.5189	26.3693	26.1879	26.2831	26.5229	26.5999	26.5723	26.4177	26.1837	26.3339	26.9693	26.3804	26.4673	26.4823	26.3692	26.2888
Dnpep	23.9908	23.9222	23.6656	23.5153	23.2474	21.5013	24.3387	23.4897	23.2893	23.0832	23.4649	23.4964	23.4548	23.3057	23.4769	23.8243	21.8304	23.687	23.4746	22.6921	21.9236	23.1675	21.1498	21.4811	22.7305	21.8979	22.0104	23.0227	22.327	23.1454	23.7159	23.1567	21.3156	21.9187	23.5403	23.5846	23.5612	23.3371	22.123	23.5429	21.567	21.8288	21.5804	22.4113	23.6588
Dpp10	24.3139	24.5808	24.7638	24.7696	24.8206	24.7673	25.5256	24.7038	24.744	24.7137	24.4112	24.7009	24.343	24.2946	23.912	24.6227	24.8878	24.1775	25.1152	24.7045	25.027	25.0426	24.7612	24.5342	24.7123	24.6549	24.6995	23.9666	23.9149	24.1987	24.7811	24.8934	24.4959	24.8675	24.6425	24.3217	25.0726	25.0637	24.9855	25.134	24.6116	24.8863	24.3514	24.647	24.2599
Dpp3	23.7165	23.6468	23.777	23.1941	23.4708	23.3409	21.6547	23.6222	23.6561	23.3708	23.8663	23.6624	23.6762	23.5437	23.5214	23.9582	23.867	23.6531	23.4745	23.5132	23.6025	23.7957	21.8129	23.4135	23.7565	24.0588	23.5707	23.75	23.7635	23.6618	23.8682	23.7519	23.8253	23.8957	23.6822	23.7594	23.5609	23.926	23.902	23.5723	23.6497	24.1346	23.585	23.7998	23.9041
Dpp6	26.5231	26.4529	26.6156	26.6651	26.4705	26.5412	27.0884	26.5755	26.6716	26.1126	26.1011	26.0745	26.3211	26.6128	26.3309	26.7781	26.6843	26.7569	26.5885	26.7534	26.8089	26.5828	26.5914	26.6384	26.216	26.3006	26.1346	26.5585	26.3095	26.4818	26.566	26.5479	26.6281	26.7249	26.7461	26.6223	26.7297	26.6795	26.8427	26.1936	26.0844	26.1574	26.4983	26.4876	26.1692
Dpy30	21.6171	21.6765	21.8789	21.6268	21.8675	21.3368	21.4769	21.3799	21.6371	21.708	21.5745	21.6164	22.4421	22.0601	22.2598	21.0503	21.9453	21.8217	20.4968	21.9789	21.5456	21.5533	21.3934	22.4435	21.0849	21.9292	22.3311	22.0222	22.228	21.6415	21.6495	22.3121	22.1452	21.5472	20.8441	22.0668	21.815	21.3035	22.1522	21.6995	21.7335	20.9628	21.6202	21.656	21.9354
Dpysl2	32.1319	32.1238	32.2299	32.3253	32.435	32.2617	32.3698	32.2107	32.3163	32.182	32.2433	32.1782	32.2147	32.3054	32.3301	32.2161	32.1687	31.9359	32.3625	32.2806	32.3629	32.1812	32.2766	32.2614	32.1888	32.0901	32.1305	32.2222	32.2211	32.2651	32.1627	32.1289	32.1724	32.408	32.3881	32.4763	32.3017	32.2255	32.3903	32.2378	32.2164	32.2049	32.2093	32.2027	32.187
Dpysl3	26.4511	26.339	26.2241	26.9769	27.2985	27.1895	26.9015	26.8199	26.5976	26.9527	26.8025	26.9539	26.9601	27.0062	26.9434	26.5718	26.4684	26.2985	27.1483	27.0316	27.2511	26.5125	26.6613	26.6978	26.9541	26.6326	26.9844	26.9766	26.976	27.2109	26.3393	26.2782	26.289	27.1101	27.2057	27.0629	26.7336	26.5862	26.6028	26.7332	26.8964	26.9152	26.9282	27.0914	27.0578
Dpysl5	26.7751	26.8858	27.093	27.7106	27.9708	27.5883	27.3446	27.5704	27.7067	27.1397	27.4134	27.5442	27.4566	27.3945	27.4364	26.9638	26.8458	26.2782	27.7384	27.7906	28.0836	27.3799	27.6541	27.7035	27.2784	27.0705	26.9995	27.5514	27.6087	27.7245	26.82	26.8949	26.7815	27.8621	27.8757	27.8204	27.5097	27.5294	27.612	27.2659	27.1096	27.2254	27.4553	27.5655	27.201
Dst	21.3918	21.7211	21.4755	21.231	21.8237	21.1922	21.2979	21.0577	21.1568	21.7853	28.3425	21.5618	28.3713	28.5143	28.4849	22.233	21.668	22.354	21.7495	21.782	28.1098	28.2198	27.9806	28.1916	21.9664	21.7578	27.9966	21.9066	22.4202	21.944	21.4771	21.809	21.5217	21.9224	28.0966	28.1831	28.0569	22.0917	22.7415	22.1132	27.8524	22.3025	28.5038	21.4314	21.6041
Dstn	26.5999	26.6891	26.8564	26.9428	26.8371	26.9146	26.5642	26.5123	26.0634	27.1693	26.5777	26.727	26.9132	27.0593	26.8506	26.7323	26.6714	26.8657	26.7648	26.8922	27.2952	27.0898	26.7038	26.764	26.5052	27.0807	27.2172	26.5975	27.1905	26.7763	26.6998	26.6657	26.9268	26.975	26.9277	27.0783	26.6511	26.9139	27.2424	26.8915	26.931	27.0889	27.3716	27.2725	26.9225
Dtd1	22.1468	21.3289	21.138	21.4009	25.4844	20.9929	25.39	25.4987	25.3757	25.3187	25.3338	25.435	25.1537	25.2939	25.1533	21.8824	25.5435	25.6579	25.472	25.5363	25.5397	21.8798	21.8694	22.137	21.6686	25.4148	21.964	25.4028	25.3949	25.4315	25.5664	25.5566	25.554	25.5178	25.4471	25.3937	25.5378	25.4766	25.5729	25.4115	25.3365	25.4331	25.5114	25.5286	25.0283
Dusp3	24.938	24.8554	25.0606	24.3728	24.0441	24.3728	24.1007	23.9249	24.2752	24.9099	24.5453	24.4994	24.6689	24.7323	24.7545	25.1811	25.4411	25.2056	24.4734	24.1409	24.4549	24.3629	24.4469	24.3206	24.9246	24.7923	24.701	24.9331	24.7225	24.3849	25.2283	25.2046	25.1586	24.4596	24.5927	24.4948	22.3742	24.8239	22.3362	21.1199	24.9855	24.8314	25.094	24.9376	25.1124
Dync1h1	29.3733	29.3245	29.3764	29.378	29.4307	29.3915	28.8292	29.228	29.3148	29.6581	29.7425	29.6303	29.6506	29.5535	29.6763	29.4285	29.218	29.445	29.5092	29.3251	29.0166	29.2844	29.1936	29.2942	29.748	29.6147	29.5886	29.4882	29.578	29.5812	29.3375	29.295	29.4149	29.4616	29.4919	29.6244	29.413	29.2155	29.0753	29.6443	29.6603	29.685	29.5775	29.593	29.6501
Dync1i1	23.4436	23.3547	23.4802	23.7164	23.7917	23.859	23.2584	23.1766	22.842	23.6389	23.8666	23.7087	23.8458	23.5345	23.8581	21.6175	21.8604	22.4871	21.9619	21.9418	23.4253	21.8707	21.8664	23.4255	23.9415	22.1479	21.9497	22.0129	23.7596	23.9445	21.957	21.6951	23.3591	21.9273	23.8313	23.7966	21.6645	22.4704	22.648	21.5826	23.9455	24.0466	23.6719	24.1521	23.5584
Dync1i2	23.5466	23.3857	23.4561	23.2069	23.1264	22.932	22.7381	21.2131	23.4866	23.242	23.4849	23.6816	23.476	23.4267	23.269	21.4585	23.5451	23.6967	23.4855	23.1527	23.2064	23.2111	23.3268	23.3735	23.3837	23.5196	23.488	23.6916	23.4743	23.4459	23.055	23.4032	23.7393	23.4172	23.5422	23.7835	23.3226	23.2512	23.7572	23.7127	23.8166	23.5109	23.5836	23.8214	23.6706
Dync1li1	25.5067	25.34	25.3289	25.1936	25.2746	25.4048	25.1854	25.3677	25.3947	25.5371	25.5957	25.6113	25.1871	25.1227	25.0857	25.3532	25.5294	25.5577	25.2982	25.4731	25.3434	25.3375	25.3175	25.32	25.4497	25.5612	25.5259	25.4407	25.5136	25.3822	25.4559	25.2591	25.3941	25.5237	25.3742	25.5097	25.7592	25.2532	25.5124	25.674	25.5916	25.7342	25.5482	25.6214	25.6276
Dync1li2	23.7103	23.8648	23.3291	23.5299	23.6159	23.5826	23.3102	23.906	21.5106	24.0098	24.152	23.6955	24.1081	23.9125	24.5703	23.2794	23.1443	23.638	23.4863	23.8796	23.9712	21.7907	24.0434	23.1652	24.0657	24.2911	23.9568	23.6419	24.006	23.6187	23.5708	23.7175	24.1585	23.4012	23.6824	24.0644	23.1582	23.3903	23.4455	24.2526	24.1034	23.9051	24.0621	24.1824	24.4456
Dynll1	21.8118	21.1381	21.4583	25.4522	25.6924	25.6267	26.1668	25.694	25.7406	25.8122	25.8061	25.9501	24.8269	25.434	24.5244	21.5068	21.6705	21.4971	24.357	21.9041	25.2812	24.2667	25.1391	24.5734	25.2586	21.6963	24.4431	23.7357	24.3954	24.7808	24.2543	25.005	24.8631	21.3967	23.7607	24.8165	24.3316	24.0139	23.6433	21.8234	24.2939	23.9394	22.5019	20.8821	24.4739
Dynlt3	23.0146	23.5448	21.3468	21.3436	21.4431	23.3711	23.1253	21.5731	21.9402	24.0366	21.7909	21.8138	21.9437	23.929	23.9203	21.6359	21.8715	22.1905	21.7324	21.9703	21.7439	21.8898	22.0882	21.6316	23.4144	21.811	22.0232	21.9085	21.9859	21.7403	23.4699	23.6586	23.6457	21.6277	22.7157	21.8728	23.7009	23.5501	23.4009	24.2329	24.0829	23.673	23.6505	22.162	23.7732
Echdc1	21.945	21.9106	21.4291	23.0763	22.5621	22.7714	22.0286	21.1149	21.7155	22.5311	22.6432	22.6056	23.4517	23.0285	23.3045	22.3353	21.5059	22.7793	22.8753	23.0152	22.62	21.9219	22.7721	22.2633	22.7332	23.1139	22.1207	23.4345	23.2909	23.2053	21.5612	21.5933	22.4986	22.9862	22.7185	22.7212	22.6854	22.3351	22.2811	22.7173	22.6288	21.91	23.0808	22.9958	23.1765
Echs1	25.3504	25.1021	25.2055	25.5044	25.4854	25.4635	26.3163	25.6639	25.6015	25.5151	25.4039	25.4528	25.447	25.4244	25.2708	25.1909	25.3926	25.1692	25.571	25.7347	25.6591	25.5071	25.9063	25.9408	25.6949	25.7527	25.6775	25.6843	25.8942	25.6209	25.3167	25.2193	25.5032	25.5745	25.8764	25.6649	25.8954	25.4927	25.3781	25.5523	25.6599	25.5001	25.6999	25.9377	25.7766
Eci1	24.2473	21.6231	23.9251	24.5433	24.5615	24.3479	24.528	24.2651	24.503	24.291	24.3208	24.5836	24.644	25.0525	24.9118	24.0854	24.1172	23.7714	24.621	24.3254	24.4965	24.0441	24.7726	24.6061	24.4339	24.772	24.7918	24.9213	24.6292	24.5836	23.7352	24.0738	21.4911	24.4439	24.6584	24.5582	24.2741	24.0854	23.9946	23.7095	24.4902	24.2234	24.4105	24.6142	24.9061
Eci3	22.4517	22.6426	22.9254	22.9637	23.219	23.3409	23.1827	23.1282	22.8111	22.8206	22.8474	22.9873	22.8882	22.8814	23.3113	21.7195	21.7309	21.8908	22.8237	21.872	21.9092	21.522	21.7278	22.2866	22.183	22.0083	22.0928	22.4384	22.5002	22.0123	21.0958	21.9935	21.9252	21.9465	22.4268	22.1915	22.1487	22.4089	22.2739	22.0012	21.9159	21.4427	22.106	21.4128	21.6749
Eea1	21.7355	21.4822	21.4541	22.5168	22.5987	22.4463	22.667	21.8083	21.1537	21.4161	22.6119	21.1638	22.1178	22.49	21.2406	22.1354	21.6414	21.9284	21.9264	22.6231	21.2753	22.0509	21.7462	22.7982	22.4642	22.0074	21.6492	22.3387	22.4398	21.5083	22.3063	22.0513	22.2029	22.3831	21.8203	22.1468	20.9628	22.1152	21.9375	21.4369	21.6482	22.1234	22.1469	21.4097	22.2904
Eef1a1	29.0649	29.2782	29.0398	29.4486	29.5516	29.4188	29.4639	29.3865	29.4209	29.0685	29.0659	29.2167	29.6598	29.4402	29.5732	29.2036	29.3386	29.3321	29.3749	29.355	29.2341	29.2765	29.4734	29.2994	29.0341	29.3204	29.3518	29.6259	29.4015	29.4553	29.1129	29.2241	29.0616	29.1447	29.2725	29.3515	29.2609	29.4276	29.1569	29.1535	29.2564	29.2165	29.2258	29.4098	29.4918
Eef1a2	27.1196	27.4383	27.0431	27.6184	27.2734	27.5754	28.0482	27.4004	27.2976	27.7019	27.2722	27.7521	27.37	27.4472	27.9789	27.5821	26.831	27.3711	27.8356	27.7442	27.413	27.3168	27.098	27.0616	27.5971	27.77	26.8563	28.0356	27.5542	27.5868	27.5528	27.3122	27.0327	27.3214	27.8704	27.2357	27.4873	27.1598	27.5109	28.3683	27.8786	27.3837	28.6579	27.584	28.013
Eef1b2	25.6457	25.4312	25.4904	25.9837	25.957	26.1664	25.6058	25.4587	25.5878	25.7108	25.8951	25.7817	25.7937	25.7755	26.1044	25.518	25.5492	25.4098	25.8834	25.8411	25.8871	25.7518	25.6082	25.5378	25.825	26.002	25.8003	25.7237	25.7533	25.7438	25.3142	25.4849	25.2119	25.7544	25.9509	25.7599	25.537	25.6457	25.7149	25.863	25.9188	25.8572	25.7955	25.7774	25.843
Eef1d	21.2715	24.1088	24.2382	24.633	24.3846	24.4497	24.285	24.1495	24.3924	23.9556	24.2361	24.2651	24.6843	24.6937	24.4954	22.0329	23.9828	21.7017	24.0989	24.2164	24.5163	24.4257	24.3526	24.4409	24.1999	21.9442	24.2158	24.4438	24.6122	23.6994	24.2064	23.9195	21.9219	24.3546	24.08	24.267	24.0925	22.1593	24.1401	24.2943	24.3383	21.829	24.2997	24.3592	24.6205
Eef1g	26.186	26.3117	26.3423	26.6315	26.5449	26.4841	26.2264	26.1291	26.0179	26.3373	26.3891	26.3417	26.3421	26.1388	26.4014	26.0453	26.2526	26.0966	26.1716	26.4393	26.4289	26.2975	26.214	26.1556	26.3183	26.4365	26.4924	26.5307	26.3939	26.4871	25.9706	25.9415	25.9487	26.3832	26.5341	26.2365	27.0964	26.1756	26.2236	26.6184	26.2806	26.187	26.3618	26.3935	26.4973
Eef2	27.442	27.6846	27.6726	27.6596	27.6873	27.7001	27.4068	27.6019	27.572	27.6905	27.7242	27.6307	27.9035	27.8726	27.819	27.6765	27.5718	27.7391	27.5283	27.5366	27.3034	27.6529	27.5581	27.4376	27.6379	27.5656	27.5913	27.9515	27.797	27.6651	27.8673	27.6245	27.5627	27.7677	27.6138	27.6011	27.7588	27.5497	27.4882	27.7365	27.6934	27.5785	27.7631	27.7131	27.9176
Efhd1	26.2652	26.207	26.1229	26.2759	26.1897	26.3336	26.324	25.6639	25.7034	27.3552	27.5668	27.2166	26.0893	25.8637	26.1718	26.2429	26.3497	26.4145	26.6064	26.2698	27.0167	25.9933	25.8935	25.841	27.464	27.5784	27.2629	26.0988	26.4818	26.19	26.2286	26.2948	26.3506	26.61	26.485	26.3001	25.7824	25.6292	26.0905	27.5337	27.2182	27.3842	26.3844	26.2178	26.2803
Efr3b	22.8885	23.1444	21.1117	20.7833	22.8963	21.3413	22.4733	23.1303	21.717	22.9531	22.9468	22.789	22.8258	21.8019	22.4316	22.8902	22.9663	22.9493	21.4944	21.9115	22.794	22.1639	21.9293	21.6905	22.8905	22.0538	21.7009	21.6737	21.9589	22.6544	22.8411	22.8778	22.9032	21.9398	22.7355	22.5209	21.2955	22.092	21.8435	22.29	21.9716	21.9502	21.9356	21.7231	21.6089
Ehd1	23.5915	23.816	23.7351	23.3591	23.4858	23.8041	23.3134	23.5358	23.7633	23.2262	23.0197	23.3639	23.4486	23.1628	23.8095	23.1013	23.2281	23.243	22.9402	21.3281	22.7306	23.5375	23.5507	23.3088	22.2257	22.1535	22.8008	23.1437	23.2163	22.8598	23.1697	23.1266	22.9879	21.9866	23.3103	23.2545	21.8297	23.1285	22.0168	21.7002	23.013	22.9284	23.231	23.2371	23.3562
Ehd3	25.9702	26.0455	26.0041	25.6544	25.7524	25.5931	25.1877	25.8959	25.7544	25.8069	25.7921	25.7116	25.7177	25.7784	25.8341	26.005	25.8174	25.4147	25.4349	25.3499	25.4037	25.6124	25.385	25.1805	25.3196	25.5486	25.7083	25.363	25.5085	25.6623	25.8189	25.9726	25.8117	25.2568	25.3983	25.648	25.5821	25.544	25.5831	25.6359	25.5266	25.5294	25.7045	25.7961	25.2402
Eif2s1	21.815	23.3506	23.3836	23.2072	23.7567	23.6667	23.5608	23.5764	23.7543	23.5587	23.7307	23.7778	23.5676	23.6723	23.6467	23.1284	23.4307	23.3897	23.4007	21.9993	23.5453	23.3453	23.5867	23.7067	23.3693	23.2207	23.4938	23.05	22.2834	21.4151	22.0876	23.0796	21.798	21.8336	23.2015	23.4108	21.2458	23.2544	23.3174	21.4748	23.3602	23.1045	23.1073	22.046	23.2003
Eif2s3y	23.6652	23.5665	23.3906	23.5379	23.5809	21.9551	23.3808	23.0988	23.0786	21.6754	23.2926	23.2545	23.5276	23.6595	21.736	23.7265	23.8812	23.4319	23.5442	23.63	23.2419	23.5181	23.286	23.5014	23.5786	22.3581	23.3877	23.76	21.8391	23.509	21.9425	23.3591	23.5402	23.4029	21.861	23.6176	21.8838	23.5574	23.2088	23.9554	23.644	23.7547	23.5079	21.6756	23.7779
Eif3a	23.5249	24.0893	23.7147	23.6983	23.5544	23.8156	23.9368	23.7384	23.7059	23.6972	23.9202	23.829	24.2005	24.0146	24.3543	23.723	21.4242	22.2129	23.9763	23.9427	21.8495	23.7485	23.3091	23.3379	21.8054	23.4264	23.8933	24.3624	21.9132	23.7765	21.7317	23.7802	23.4064	21.6442	23.2813	21.7467	23.925	21.755	22.3432	23.5669	23.7235	21.3245	23.8853	22.228	23.9006
Eif3b	22.9459	22.9144	22.8299	22.9858	23.0054	22.8993	21.4637	22.9275	22.8278	22.8433	22.8364	22.9559	22.9401	22.8901	22.9813	22.8914	22.9923	22.7705	23.0073	22.3104	23.0502	21.3832	21.4806	22.008	21.6375	23.0216	21.8503	23.1886	22.1898	21.9546	21.205	22.0466	21.5345	21.4582	21.5656	22.2465	22.9364	22.8302	22.3762	21.7465	21.4974	21.5447	22.1507	23.1484	21.7513
Eif3e	21.1805	21.7926	21.8739	21.2162	22.1763	21.0546	20.2815	20.8902	20.7476	20.9329	20.7598	21.2637	22.0572	21.0312	22.1734	21.5434	21.5941	20.7496	22.0962	21.8306	21.3048	21.6645	21.849	21.4652	21.844	21.7866	22.1553	22.1628	22.4903	21.9753	21.5743	21.9163	21.9475	22.0877	21.813	22.1074	21.5996	22.4794	22.1315	21.6277	21.578	21.9406	21.7857	21.9216	21.9584
Eif3f	21.7607	21.5986	21.9828	21.3609	21.5908	21.6386	21.9211	22.2865	21.4373	20.7669	21.5884	22.8006	21.7869	21.1336	22.9296	21.2844	21.2283	22.121	22.1126	22.0256	21.7785	21.5378	21.5714	21.5461	21.4561	22.2394	21.8716	21.8113	22.0773	22.3731	22.0839	22.0613	21.9059	22.0527	22.0019	21.9484	21.3259	21.8297	22.1551	21.6469	21.9145	21.6415	22.0349	22.2377	21.8423
Eif3h	21.3334	20.6846	20.7279	20.8575	21.7325	21.1238	21.3295	21.1784	21.7414	21.0312	20.9495	21.0554	20.9247	21.0055	21.1203	21.598	21.185	21.9283	21.4173	21.5513	21.3205	22.0419	20.8445	21.9004	21.766	22.4398	22.132	21.7104	20.9848	21.7304	21.6872	21.9632	22.1874	21.798	22.4752	21.9389	21.5849	21.844	22.6963	21.3339	21.6874	21.9982	22.0189	20.8541	21.0881
Eif3i	23.2667	20.892	21.211	21.1068	21.5397	23.577	21.6474	23.6793	21.5479	23.7656	23.7485	23.8266	21.7567	23.6861	23.6458	21.8658	21.6781	21.7724	23.9036	21.8314	23.9783	21.9789	23.6386	23.8181	21.717	22.1943	21.998	22.6903	21.6329	21.3992	21.6528	22.0549	24.256	24.1459	23.9872	24.024	21.9799	24.134	22.2926	21.3319	24.0939	22.1395	22.3462	21.3305	21.8404
Eif3l	21.5911	22.7775	22.8983	22.7517	22.8768	22.9617	22.25	22.8367	22.8256	22.8417	22.8188	22.4841	22.9648	22.045	21.4481	23.0132	23.0905	23.1528	22.8954	23.0016	22.8792	23.3708	22.7505	23.1916	21.6676	22.6916	23.2963	21.8534	22.2681	21.6922	22.6349	22.9953	23.2937	23.0829	23.1475	22.804	21.1955	23.0416	23.2075	21.4937	22.1497	23.216	22.8957	21.2041	23.0383
Eif4a1	25.9599	26.2407	26.147	26.3609	26.1931	26.5939	25.8624	26.491	26.2675	26.2421	26.4307	26.4464	26.3528	26.1128	26.3316	25.6202	25.855	25.8863	25.8653	26.0417	25.734	25.549	26.0995	25.9791	25.8777	25.1656	25.9465	25.9476	25.8149	26.0462	25.8322	26.0024	25.7002	25.2684	25.5988	25.714	25.7303	25.4837	25.6091	25.5893	25.7422	25.6534	25.3813	25.5537	25.9877
Eif4a2	24.3954	25.2473	25.1528	24.9027	25.2432	24.8577	24.4641	24.7483	25.1861	24.8412	24.8024	24.8202	25.0011	25.212	25.6596	24.5419	24.4805	24.5586	24.7927	24.6464	24.5113	24.4534	24.5664	24.7221	24.4805	24.5443	24.4732	24.5529	24.4282	24.7212	24.4418	24.4903	24.8482	24.7122	24.6782	24.779	24.6778	24.5813	24.2316	24.7563	24.5274	24.3967	24.6058	24.9642	24.6583
Eif4b	24.1617	23.8512	23.8806	21.299	21.9876	23.6978	24.138	23.7844	21.7496	23.7719	24.1158	23.8334	24.1516	23.9429	23.8203	23.9056	21.6101	21.4496	23.6573	23.5921	21.4719	23.8307	23.6887	23.7829	23.941	22.063	23.9052	21.9582	22.1264	23.8202	23.9651	22.2467	22.2612	23.8214	21.8005	23.7837	23.7945	22.8138	22.0737	21.6571	21.438	21.9669	21.9113	23.8817	21.711
Eif4h	25.5512	25.6541	25.2485	25.5314	25.076	25.0856	25.6833	25.4834	25.4958	25.6323	25.3463	25.3921	25.5584	25.1387	25.7905	25.3184	24.9697	25.2195	25.0056	25.2858	24.9585	25.4787	24.8714	24.7968	25.3919	25.0268	25.0771	25.7378	25.0475	25.5426	25.6511	25.5936	25.5969	25.122	24.9223	24.9493	25.47	25.6741	25.4308	25.6363	25.6161	25.3144	25.2161	25.3638	25.4308
Eif5	22.4257	22.5007	22.5837	22.503	22.4522	22.5472	22.291	22.4857	22.377	22.4856	22.7609	22.6129	22.7186	22.6463	22.6842	22.0676	21.4814	21.8855	22.3649	22.4012	22.1406	21.9039	21.8754	22.1733	21.6958	22.4318	22.4417	22.5637	22.5221	22.2997	22.4572	22.4612	22.5053	22.3862	22.0268	22.9969	21.9646	22.4483	21.9178	22.3994	22.2059	22.059	22.0674	22.5637	21.8085
Eif5a2	25.051	25.6078	25.3017	25.8412	24.6955	25.1943	25.0561	25.5352	25.4484	25.4498	24.8711	25.2078	25.7037	25.3713	25.4956	25.0211	25.0487	24.4622	25.7014	25.6781	25.5223	25.7039	25.3062	25.361	25.2338	26.0643	25.1357	25.1141	25.198	25.2414	25.3604	25.0872	25.5894	25.2362	24.8401	25.4011	25.7439	25.4384	25.7664	25.575	25.4675	25.0989	26.0219	25.3514	25.3649
Elavl1	21.7821	23.2427	23.389	22.9887	21.5211	21.7344	21.3328	23.3352	21.0391	22.6965	23.2279	22.9507	23.2058	22.9458	21.9009	21.5938	21.3681	21.631	22.0399	21.8105	21.8051	21.9019	22.907	23.0129	21.53	22.3793	21.7225	21.8708	22.3581	21.9687	21.4998	21.9602	22.1161	21.9186	21.8366	21.8108	21.3628	22.2921	22.8048	21.3758	21.6912	21.6323	21.9068	21.4903	21.638
Elavl4	22.1344	22.1957	21.8507	23.24	23.437	23.4202	23.2578	23.1451	21.6857	23.2074	23.2183	23.3472	23.1423	23.2188	23.0607	21.6343	21.6888	22.0587	21.5738	22.1621	23.5461	23.1164	21.8989	23.3403	21.9149	22.83	23.3276	23.1814	22.8907	23.2826	21.4872	22.2851	21.9856	22.1675	22.3219	21.9561	23.0418	21.8952	22.3923	22.2216	21.8495	21.8493	22.1559	23.6351	23.4637
Elob	25.4253	25.1911	25.1908	25.3814	25.581	25.2958	25.6361	25.4339	25.6253	25.2879	25.5643	25.4539	25.4929	25.4714	25.1616	25.0528	25.3621	25.2421	25.3216	25.3162	25.3379	25.1679	25.3867	25.2179	25.1309	25.3323	25.3252	25.0344	24.8978	25.1816	25.0975	25.0756	25.0331	25.219	25.1662	25.4051	25.3546	25.0419	25.3756	25.2949	25.1299	24.905	24.8738	24.8746	25.14
Eloc	24.6964	24.688	24.7614	21.392	21.6653	24.6621	24.7535	21.4492	21.5156	21.6498	21.4601	21.3449	24.7092	24.6526	24.5068	24.346	24.7981	24.3941	24.6782	22.2358	24.8267	22.0448	24.3805	24.4434	24.4372	22.2778	21.9116	24.3127	24.2672	21.7463	21.8905	21.8214	21.7417	21.874	21.6974	24.3651	21.6452	24.3017	22.4306	24.6452	24.2872	21.8287	22.1295	21.4548	21.3476
Emc1	21.5779	21.7437	21.5166	23.0134	23.2545	21.9458	21.8641	22.9431	22.8958	21.5075	23.2163	21.58	22.8711	21.5442	23.0414	22.2008	23.0943	22.7462	23.0975	21.889	21.4092	23.012	22.8171	21.4117	23.1736	22.0841	21.7276	23.1709	22.2296	23.0449	22.8935	22.7956	21.9159	21.8576	23.0128	22.7742	22.8625	22.866	22.1514	22.1615	21.5389	21.8685	22.8164	23.0108	22.8132
Endod1	24.794	24.8588	24.9987	25.5217	25.6646	25.619	24.5365	25.0202	25.2678	25.4215	25.2918	25.2405	25.6481	25.7338	25.8491	25.2099	24.8426	24.626	25.7896	25.7109	25.306	25.186	25.178	25.3654	25.5021	25.3866	25.636	26.0241	25.9174	25.847	24.5082	24.8855	24.897	25.7166	25.7276	26.069	25.0303	25.2058	25.2726	25.5754	25.6595	25.4657	25.8328	25.8705	26.0279
Eno2	31.1018	31.0972	31.0547	30.905	30.89	30.8347	31.7052	30.98	31.243	30.9876	31.0723	31.0396	31.1658	31.1269	30.966	31.2122	30.9318	30.9199	30.9849	30.8438	30.8708	31.0695	31.0217	31.1317	31.1337	30.9363	30.8267	30.89	30.9423	30.9753	31.1426	31.0968	31.1458	30.9103	30.9322	31.0719	31.1861	31.1043	31.207	30.9798	30.9621	30.993	30.9785	30.9351	31.0131
Enoph1	22.605	22.9061	22.601	22.7397	22.4344	21.9109	22.3241	22.6149	22.7164	22.7997	22.0189	22.4234	23.1289	22.7865	22.566	22.9693	22.6656	21.6732	22.5952	22.8429	22.6586	22.5061	22.845	22.5851	22.4756	22.5068	22.3816	22.2178	22.7206	22.7643	22.5741	22.9194	22.641	22.8902	22.4891	22.7533	22.8216	23.15	22.319	22.4788	21.3678	22.4204	23.2055	22.0434	22.6482
Enpp6	23.875	24.2008	24.2993	24.0729	23.5594	23.9687	23.7657	23.7068	23.7794	24.2617	24.2325	24.3572	24.1642	24.3404	24.2887	24.1597	23.7688	24.0039	24.1597	24.0498	21.2103	23.8902	21.9323	23.6183	24.2321	24.1546	23.9807	24.037	23.8914	23.9285	23.7394	24.4445	24.0494	24.365	24.1551	24.6501	23.7916	23.8112	23.6162	24.0262	24.464	24.2003	24.1529	24.0916	24.5949
Ensa	24.7141	24.6206	25.2704	24.2335	24.1673	23.9872	25.4163	24.7609	24.1541	24.3168	24.5244	24.4526	23.8905	23.778	23.697	23.9864	24.6809	24.0287	23.9116	23.9164	24.114	24.1386	23.9166	23.9706	23.982	23.986	23.8279	24.2254	24.1535	24.009	24.4968	24.5773	24.7089	24.8015	23.9653	24.0918	24.3959	24.7604	24.6213	23.8302	23.8128	24.1067	24.3795	24.934	23.8473
Entpd2	21.9083	22.0227	21.2374	23.3181	23.3414	23.5486	21.6346	21.6743	21.2726	21.8858	21.3566	21.2437	22.9807	21.5862	21.96	21.4753	21.8942	21.6911	21.7616	22.2387	22.0027	22.1025	22.3047	21.8221	21.9059	21.5714	22.4397	22.027	22.5013	22.3693	22.0352	22.1569	21.8245	21.4111	22.3686	22.1319	21.4996	22.4225	22.2779	21.3604	21.0464	21.9687	22.3153	21.7515	21.2762
Epb41l1	25.7236	25.7494	25.6729	25.7871	25.7377	25.7497	25.8658	26.1398	26.1573	25.4903	25.4486	25.5297	25.7427	25.6614	25.5275	25.7227	25.9546	25.646	25.8042	25.7067	25.9295	25.8435	26.0028	26.1848	25.356	25.2974	25.5527	25.5856	25.7308	25.6636	25.8828	25.8639	25.7393	25.9425	26.0432	25.9863	26.0979	25.9873	26.1023	25.3954	25.2391	25.5145	25.8193	25.7802	25.5451
Epb41l2	26.1562	25.9782	26.073	26.1737	25.9797	26.2704	25.4446	25.7263	25.6885	26.1875	26.089	26.2268	26.3944	26.2885	26.4518	26.1594	25.9927	25.962	25.9506	26.032	26.0817	25.6153	25.915	25.7945	25.976	26.2698	26.2506	26.4756	26.5939	26.3268	25.9081	26.0372	26.2351	26.0475	26.1647	26.3012	25.6991	25.909	25.8283	25.7568	26.0109	26.2754	26.2694	26.4778	26.487
Epb41l3	28.3063	28.1986	28.3136	28.535	28.6896	28.4264	28.1608	28.213	28.3406	28.5747	28.6063	28.585	28.4921	28.5073	28.3276	28.3956	28.303	28.2171	28.6193	28.6561	28.2394	28.3095	28.4844	28.2584	28.7387	28.8068	28.6951	28.4994	28.6237	28.7218	28.235	28.3722	28.3638	28.7184	28.7482	29.0104	28.3802	28.204	28.17	28.7057	28.7249	28.7958	28.5952	28.5353	28.5015
Epdr1	23.8286	23.877	23.6526	24.3228	23.976	24.2757	24.0806	23.2865	23.2459	23.4069	23.7701	23.7693	24.6641	23.9175	24.4134	24.1517	24.0223	23.9546	24.4066	24.2017	24.3522	24.0929	24.0293	23.5165	23.8947	24.2346	24.3895	23.994	24.9415	24.2463	23.8776	22.894	24.2748	24.0335	24.2618	24.1155	23.8328	23.4673	24.2822	22.0771	23.7079	24.2977	24.266	24.2824	24.2026
Epha4	26.0106	26.1723	26.2932	21.544	21.6953	25.1396	21.1208	25.5311	25.2659	21.0432	21.6786	21.6228	21.7286	21.5292	21.4417	25.7263	26.204	26.165	21.5237	21.8826	21.9077	21.8083	21.6101	21.9086	25.0009	25.235	22.1771	22.3178	22.2369	21.426	26.2346	25.922	25.4842	21.3889	21.5093	22.159	21.9105	25.3147	22.3735	21.5876	21.6618	21.5544	21.8236	21.8774	21.5472
Epn1	25.7912	25.8611	25.9228	24.7516	25.2452	25.3394	25.7127	25.4184	25.6261	25.2967	25.2069	25.3668	25.4435	25.2332	24.7393	25.019	25.263	24.6667	24.9155	24.7986	25.0351	24.8372	24.938	24.8366	25.2117	22.3247	25.1463	24.0707	24.3124	24.3917	25.2832	25.0227	24.2785	24.778	24.568	24.5906	25.079	24.8639	24.9672	23.4081	24.8597	25.3582	24.061	24.3859	24.1487
Epn2	21.6084	21.755	21.9141	21.7455	21.8929	21.9135	21.7183	22.0567	21.217	21.6211	22.2239	22.4262	21.4419	21.5824	22.052	21.7977	21.9308	21.4781	21.876	21.9768	22.5103	21.8263	21.7221	21.8942	21.8918	21.7157	22.1019	21.9642	22.7476	21.3209	21.6771	21.9494	22.3118	21.7077	21.8905	21.9035	21.2777	23.246	22.5838	21.7779	21.7014	22.2387	20.9192	21.7013	21.5831
Eprs	23.7972	23.649	23.6982	23.4625	23.4612	23.6383	23.4004	23.2882	23.4116	23.5996	23.6678	23.6174	23.5162	23.6299	23.7314	23.8109	23.725	23.7608	23.5827	23.8425	23.7915	23.6025	23.7633	23.4854	23.415	23.9312	23.8109	23.7609	21.7243	23.4326	23.5624	23.7356	23.8889	23.5111	23.2974	23.3635	21.6964	23.7675	23.4562	23.5551	23.6078	23.7915	23.8456	23.8095	23.6939
Eps15l1	24.0348	24.0047	23.6852	23.7999	24.1671	23.8391	23.7213	23.7479	23.6596	23.5336	23.6738	23.7382	23.9961	23.5634	23.7035	24.003	24.1244	24.0974	23.8128	23.9006	24.1709	24.1671	24.0267	24.0037	23.9106	23.8759	23.9208	24.074	23.5017	23.7923	23.9252	23.93	24.0143	24.0596	24.1115	23.8915	23.9926	24.0771	24.0032	24.0875	23.7941	23.9755	23.9956	23.876	23.5393
Erc2	23.803	23.594	23.2393	22.8169	22.8397	22.7335	24.0178	23.527	23.6778	23.5772	23.5638	23.2633	22.1872	22.8705	21.8962	23.5162	23.5779	22.9575	23.2755	23.2958	23.6377	23.3731	23.3861	23.4283	23.0773	23.2508	23.4775	22.767	21.9899	21.6336	23.5226	23.4016	23.3602	21.8211	22.0158	22.2885	23.4539	23.6414	23.5276	23.694	21.2427	21.9696	22.8046	22.0078	21.9982
Ercc6l	21.6377	22.076	22.3418	21.4767	21.7859	21.7249	22.0044	21.2477	21.2897	21.2776	21.7361	21.148	21.8147	21.5914	21.7882	22.4892	22.2819	23.1062	21.7837	21.0041	21.5087	22.1242	22.0025	21.3851	21.903	22.5817	22.1285	21.5403	22.2323	21.2135	22.3583	22.7853	22.394	21.6699	21.8023	22.1903	21.6508	22.2494	22.2288	22.4407	22.4054	22.0653	22.3889	22.2331	22.2015
Erlin1	24.4312	24.2841	24.3217	24.0526	23.9077	24.5047	24.0313	24.6004	24.0715	24.3021	24.0465	24.1532	24.7502	24.0834	24.5498	24.2862	24.037	24.2697	24.2713	24.5265	24.3346	24.5778	24.6095	24.8555	24.0319	24.5236	24.4228	24.4187	24.5084	24.5059	24.395	24.1056	24.4749	24.6167	24.5267	24.427	24.4415	24.1254	24.4206	24.3027	24.2328	24.5294	22.1508	24.7472	24.4255
Ermn	24.5018	24.2051	24.6026	24.3208	24.7381	23.896	24.2217	23.6716	23.5028	23.3879	24.7022	24.6012	24.506	24.2932	24.7304	24.9124	24.6097	21.5481	24.0579	24.0048	23.7046	23.6796	23.932	21.8515	24.5791	24.6542	24.6613	24.4422	24.8862	25.0491	21.152	24.1994	24.4713	24.6149	24.4751	25.1092	23.7452	24.1161	24.2597	21.504	24.4116	24.5929	24.4369	24.6994	24.3176
Erp29	23.3071	23.1379	23.2722	23.7938	23.8947	23.6844	23.6485	23.3322	23.2815	21.6066	22.9271	23.3056	23.471	21.3388	23.6855	23.1278	23.355	21.6869	23.8045	23.4707	23.8449	23.3209	22.2502	23.4334	21.7432	21.9709	22.3531	22.2837	23.2841	23.7984	21.7887	21.5304	21.7736	21.3259	23.2504	21.6223	23.2587	21.7175	22.4686	21.8636	21.9632	21.5171	22.254	21.6486	23.2343
Esd	25.7058	26.1675	26.3007	26.2969	26.0947	26.1401	26.336	26.1156	26.2289	26.2018	25.9725	25.8626	25.8434	26.5418	26.334	26.4782	26.2084	26.7073	26.2323	26.1538	26.1331	26.203	26.1956	26.0956	26.0579	25.9494	25.9572	26.5728	26.1813	26.2555	26.5153	26.3612	26.447	26.369	26.2594	26.4969	26.4939	26.3435	26.3909	26.2117	26.2146	26.0681	26.5087	26.6327	26.5464
Etfa	25.7667	25.5392	26.0065	26.4177	25.9904	26.4376	26.3372	26.167	26.3204	26.3762	26.1719	27.2633	26.932	26.6632	26.8913	26.2332	25.9646	26.5425	26.2705	26.2714	26.2539	26.4725	26.3614	26.7865	26.3772	26.1039	26.4244	26.7461	26.7368	26.9561	26.3466	26.7237	26.2001	26.435	25.9473	26.1354	26.436	26.2549	26.2124	26.244	26.3437	26.4449	26.8396	26.5664	26.7506
Etfb	25.6226	25.3574	25.5857	25.6568	25.7769	25.8264	26.0192	25.5112	25.7906	25.8632	25.6263	25.8196	25.8516	25.886	25.8943	25.7385	25.7463	25.1191	25.8314	25.7815	25.7686	25.5528	26.1107	25.8195	25.7183	25.6607	25.8385	25.7233	25.8555	25.9142	25.5761	25.6633	25.5384	25.5442	25.7095	26.1283	25.8868	25.7635	25.6222	25.8087	26.152	25.6078	25.783	26.1438	26.0232
Etfdh	24.3078	24.0913	24.2407	24.1232	24.0406	23.9253	23.897	24.1194	24.0043	23.7983	23.8538	24.1596	24.3038	24.0228	24.196	24.4006	24.2671	23.7772	23.6411	23.9214	23.7234	23.5402	23.9402	24.1722	23.9743	24.0566	23.992	24.0375	24.1712	24.1111	23.8914	24.1887	24.1138	23.904	23.6719	23.6283	24.0688	24.1982	22.245	24.1806	23.8093	24.222	24.2192	23.8948	24.0961
Etl4	22.1628	21.5894	21.8103	20.8924	21.9991	21.3292	21.5734	21.5437	21.9184	23.9038	23.4847	23.5264	21.7584	21.5865	21.8779	21.7038	21.5701	21.7174	21.6723	22.0468	22.3664	22.3032	21.9812	22.1137	22.6078	22.8866	21.7427	21.8449	22.2828	22.1923	21.818	22.3728	21.6975	21.9715	22.1297	22.0648	21.5283	21.7202	22.5633	21.9344	22.2976	22.3889	22.7296	21.6456	21.799
Exog	22.5988	23.2289	23.1927	22.9222	22.9244	22.7842	21.8609	23.2944	23.1764	23.0535	22.8804	22.6831	22.8319	22.6245	21.5394	21.5075	21.7173	22.613	22.0055	22.2969	22.9765	22.5661	22.4641	22.7911	23.1212	21.4661	21.9744	22.3331	22.2327	22.008	22.4299	22.4434	22.2594	22.0871	23.1764	22.3766	22.6527	21.8189	23.5983	22.5305	21.8682	22.7072	22.2438	21.6179	21.9353
Ezr	23.2059	23.749	23.5997	22.0443	21.7586	21.3975	23.1857	21.4759	21.2408	22.7958	22.0527	21.9307	23.0232	21.755	21.9785	23.811	23.3543	24.2922	21.9388	22.0258	21.5818	21.6317	21.8337	21.8767	21.612	22.0909	21.7106	23.4261	21.9406	21.4575	23.5834	23.2338	23.9141	21.7708	21.8614	21.9148	22.0537	23.1778	22.671	21.9553	22.8397	22.3047	21.428	21.6653	21.9848
Fabp3	26.5724	26.4109	26.1524	25.9419	26.0651	25.8634	26.9584	25.872	25.8721	25.8447	25.8828	26.0603	25.7989	25.7515	25.6259	26.1767	26.5189	26.0538	25.9482	26.1074	26.467	26.2163	26.1372	26.0389	26.3418	26.4431	26.1396	25.6354	25.8523	25.7755	26.2278	26.0994	26.4309	25.9109	25.8618	25.9427	26.2068	26.1809	26.4512	26.4029	26.0643	26.3248	25.5222	25.6331	25.7329
Fabp5	26.5228	26.2995	26.7817	26.7879	26.7834	26.8942	26.7736	26.4781	26.2484	26.8209	26.7037	26.8494	26.8297	27.4226	27.3396	26.267	26.5075	26.2267	26.621	26.7954	26.7493	26.1374	26.561	26.418	26.6989	26.6797	26.818	27.2316	27.0972	26.8312	26.3986	26.3899	26.3074	26.6989	26.6709	26.8151	26.4523	26.4311	26.3109	26.6781	26.7523	26.4737	26.951	26.6348	27.1324
Faf2	21.9939	22.0227	21.5437	22.7189	22.7333	22.5185	22.221	22.6812	22.5508	21.8467	21.4771	22.4462	22.6025	22.6545	21.7242	21.905	21.5738	21.8991	21.6932	21.9647	21.5501	21.9364	22.7251	21.971	22.4335	21.5651	22.0173	21.9479	22.3814	21.4844	21.2642	22.1251	22.0282	22.2661	21.9439	22.4276	21.375	22.2352	22.2923	21.5578	21.6178	21.6879	21.2585	21.8707	22.0247
Fahd2a	23.9829	23.3271	23.7809	23.8696	23.8915	23.9479	24.6125	24.0153	23.9454	23.7829	23.551	23.7716	23.8818	23.8903	23.9877	23.8783	24.0123	22.713	24.1031	23.7224	23.3923	24.1276	24.0507	23.775	23.7805	23.9415	23.5656	23.3842	23.7507	23.6784	23.8296	23.6857	23.4179	23.9111	23.7664	23.6835	24.1172	23.8869	23.6585	23.8164	23.6228	23.807	23.7531	23.8933	23.635
Fam126b	21.8816	21.2919	21.3591	21.5195	22.1105	21.2801	22.9953	21.542	21.2994	21.8562	21.3412	21.6992	22.1754	23.1453	22.6388	23.1805	23.2618	22.9701	22.9638	22.9583	22.5028	23.2331	22.4075	22.811	23.3125	23.5279	23.3193	21.3414	21.798	21.2463	23.118	22.2011	23.1021	23.0168	22.9714	22.808	23.0281	22.925	22.7646	22.7197	23.2739	23.3963	23.1303	23.0211	23.0824
Fam136a	21.6264	23.4752	21.1824	23.296	23.1006	22.7225	24.1013	23.1389	23.5958	22.9664	21.1216	22.5377	21.5059	23.1573	21.6002	23.2656	23.8594	22.167	23.3186	21.9051	23.5866	21.7798	23.7831	23.6819	21.9354	22.0707	22.4706	22.1	21.9735	22.3763	22.8915	22.1676	21.7387	21.7373	21.5469	22.5557	21.8252	22.873	23.306	21.9269	21.5283	21.805	21.614	22.0121	22.0582
Fam162a	24.392	24.2974	24.4536	24.2535	24.21	24.2035	24.7691	24.2884	24.2945	24.0334	23.5489	24.4006	24.5033	24.4231	24.4027	24.2481	24.3208	24.3719	23.9945	24.167	24.4262	24.1667	24.3946	24.3482	24.2323	24.2572	23.6356	24.2774	24.0709	23.9181	24.3023	24.2246	24.4139	23.7558	24.2101	24.4803	23.9364	24.1986	22.2498	23.6543	24.2162	24.0631	23.5985	21.5116	24.1691
Fam213a	24.7501	24.314	24.4312	25.071	25.1019	25.07	24.4775	24.7988	24.7302	24.6314	24.3115	24.8898	25.0154	24.868	24.4214	24.4424	21.9564	24.18	25.2062	25.0337	25.2481	24.4775	24.9632	25.059	25.0735	24.8872	24.9179	25.1539	25.0513	25.2471	24.2975	24.0835	24.2646	24.9052	25.2501	24.9694	24.7272	24.5124	24.6073	24.6786	24.941	24.751	25.0943	25.4133	25.112
Fam49a	24.3782	24.4066	24.1492	21.1941	23.9472	22.0613	23.5631	23.8864	23.8797	23.924	23.4929	23.6262	23.3996	21.5154	23.6777	24.5703	24.3991	23.7884	21.8886	21.7507	21.4766	23.9841	21.847	23.8663	21.7269	22.14	21.6307	22.1201	22.2038	21.4997	21.4628	24.4453	24.6333	21.8914	21.6112	21.6084	22.1041	24.4937	22.4663	23.4575	21.6732	21.6362	22.0875	21.873	21.9684
Fam49b	27.218	27.0133	27.158	26.7585	26.8938	26.6935	26.7742	26.9671	26.9842	26.9601	26.9748	26.8909	26.7693	26.8606	26.9594	27.059	27.0801	26.9604	26.6606	26.6692	26.8632	26.7432	26.8056	26.9209	26.762	26.7182	26.7945	26.6721	26.6757	26.7323	27.0282	27.1652	26.949	26.7397	26.7572	26.9924	26.7872	27.0725	26.8698	26.6752	26.8055	26.7236	26.6738	26.6881	26.7191
Farp1	23.1385	22.8861	22.8592	22.9502	21.9181	22.8585	22.4582	22.8601	22.386	22.7569	22.4956	22.7616	22.7692	22.8432	22.9924	22.9049	22.765	22.7438	22.6234	22.708	23.281	23.2323	22.0923	22.9661	22.6871	21.5833	23.4367	23.1949	22.838	22.8327	22.5767	22.7026	22.6068	21.6472	23.055	22.8384	22.3151	22.8909	22.8279	22.5766	22.7104	22.7291	22.8639	22.938	23.229
Farsa	21.6838	21.6593	21.7263	22.0505	21.4617	21.4069	21.7469	21.606	21.1885	22.1247	21.7638	22.0449	21.7188	21.0673	21.5885	21.8071	21.72	22.086	22.4252	21.8655	21.6927	21.8578	21.8677	21.7399	21.3139	22.1397	21.7761	22.4997	22.2867	22.1587	21.3957	21.7032	21.9397	21.7333	21.9764	21.6971	21.7442	21.6594	22.5195	21.3261	21.8323	21.7999	21.7994	21.6051	21.9338
Farsb	22.1683	22.1891	22.3971	22.8959	22.7043	23.1598	22.679	22.5724	22.3992	22.4222	22.8868	22.7566	23.0187	22.7483	22.9476	22.318	22.6412	21.924	23.6935	23.6394	22.3109	23.3073	23.1029	22.9605	21.707	22.9367	22.0418	22.9511	23.4102	23.0191	22.6776	22.7044	22.9116	22.7058	22.8013	22.8204	23.385	21.944	22.5633	23.1026	23.0745	23.3177	22.5611	23.9899	23.2207
Fasn	26.8965	27.0219	26.8995	27.3783	27.4123	27.4553	26.5853	27.0089	26.9514	27.2598	27.3004	27.2213	27.591	27.4893	27.4417	27.2715	26.9971	26.9833	27.2973	27.4548	27.0004	27.2339	27.0237	27.228	27.3055	27.3345	27.2535	27.5341	27.6145	27.4263	27.1799	27.0455	26.9096	27.4483	27.3089	27.17	27.3319	27.09	26.9436	27.4741	27.4219	27.1936	27.6944	27.4284	27.6151
Fbxl16	24.9798	24.9896	25.0502	24.2135	23.5175	23.3411	24.3769	24.3483	24.4276	23.2814	24.2197	21.4868	23.9212	21.5527	21.6	24.9073	25.0628	25.0002	22.1425	24.077	21.7778	23.8704	24.1853	23.9584	23.4003	24.2021	21.8706	21.7134	22.5372	22.0518	25.0556	25.1466	24.9037	23.7641	23.7521	23.9574	24.3067	24.8987	24.4633	21.0218	21.2838	21.8871	22.1574	23.9916	21.529
Fbxo2	25.3141	25.0037	25.1351	25.4204	25.4981	25.3897	25.7583	24.9424	25.0804	25.4729	25.3426	25.5878	25.7371	25.3943	25.7738	25.6163	25.258	25.0591	26.0622	25.3511	24.7446	25.4091	25.5855	25.2134	25.444	25.3435	25.8853	25.948	25.9867	25.8265	25.1068	25.3125	25.557	25.5577	25.7394	26.0317	25.6321	25.0645	25.5438	25.6857	25.6053	25.4072	26.0789	26.1956	25.9677
Fdps	21.8119	22.0694	21.3566	22.6774	22.3711	22.5975	21.0807	21.5608	22.1905	21.7434	21.9131	21.5879	23.2155	22.9214	22.132	22.6104	21.1782	22.1535	22.6616	21.766	21.7307	21.7	22.0244	21.264	22.6301	22.6994	22.324	22.6372	22.6025	21.6308	21.726	22.1152	22.0636	21.9258	21.8383	22.2646	22.4862	22.0334	22.0562	22.787	22.3244	22.1999	22.7082	22.8227	22.8512
Fermt2	21.5333	21.8058	21.4003	21.4897	22.6127	21.3041	21.3183	21.4048	22.3558	22.5022	22.5194	22.8362	22.3546	22.5068	22.0859	21.8281	21.532	22.0239	22.3823	22.1503	21.4015	22.1409	21.8232	21.7857	21.6335	22.1235	22.0183	21.7069	22.03	21.3365	21.3795	21.9908	22.169	22.3048	21.7842	22.0261	22.3965	22.0303	22.1667	21.6532	22.1498	21.9751	22.0191	21.2323	21.5751
Fh1	27.4578	27.583	27.6024	27.9612	27.7844	27.6983	27.1301	27.6687	27.7813	27.7929	27.7262	27.6742	27.7637	27.7162	27.6525	27.5796	27.3119	27.5332	27.5702	27.657	27.3891	27.3321	27.4128	27.3959	27.5839	27.4744	27.6415	27.4684	27.5825	27.6223	27.3173	27.4429	27.1232	27.3037	27.5981	27.6371	27.4666	27.4787	27.2951	27.518	27.4989	27.6703	27.5609	27.6418	27.6279
Fhl1	21.5199	21.6135	21.1492	22.4622	21.5191	21.1191	22.9128	21.1843	21.3775	21.6065	21.3896	22.3986	21.9433	21.6017	21.8136	21.6204	21.9287	21.7835	21.5125	22.5015	21.7951	21.9954	22.7362	22.7746	21.5824	21.7313	22.7302	21.8752	22.6247	22.8132	21.8716	22.7353	22.0113	22.7779	21.9464	22.6444	22.6475	22.3056	22.5985	21.333	21.8003	22.3008	22.7928	22.7948	22.6498
Fis1	25.1454	24.9445	24.8117	25.1949	24.8793	25.3883	25.9037	25.2258	25.2848	25.3108	25.2697	25.4026	25.2899	24.9138	25.4501	24.9451	24.6689	25.6958	25.3524	25.1216	25.3073	25.0795	25.5305	25.4078	25.0723	25.0659	25.1557	25.0907	25.5233	25.5375	24.8081	24.9435	24.5843	24.9417	25.3572	25.402	24.8975	24.7903	24.9962	24.7728	24.8489	24.8171	24.9078	25.1932	25.2883
Fkbp1a	29.0343	29.1728	29.254	28.2466	28.603	28.1633	29.95	29.231	29.2879	28.2227	28.3429	28.0721	28.2013	28.6382	28.2246	28.4853	29.0395	28.9082	27.8439	27.8985	28.5191	28.6029	28.6989	28.7728	27.8195	27.5513	27.5892	27.8502	27.733	27.9407	28.2301	28.5337	28.1035	26.1929	27.8074	27.966	28.6225	29.0228	28.8491	27.2906	27.4077	27.3993	27.6331	28.0287	27.8038
Fkbp2	24.5232	24.6671	24.514	24.9776	25.0321	24.9068	24.8573	24.9102	21.7499	24.6104	24.6531	24.5902	21.9645	24.9447	24.9375	24.4374	21.6047	24.3768	21.9627	22.0692	24.6258	21.6843	24.727	22.2605	24.6749	21.9467	22.0109	24.7847	22.1604	24.7142	21.4211	24.6078	21.9763	24.6989	21.8597	22.144	21.7414	24.2928	21.909	21.5524	21.6174	21.5084	24.9808	24.6404	24.6903
Fkbp3	21.7778	21.509	21.3488	23.4066	23.3695	21.3204	24.244	23.7164	21.5538	23.43	23.5173	23.5687	22.1969	21.723	21.6148	21.4977	21.4468	22.0129	23.2716	21.866	22.1514	22.1755	22.1814	21.858	21.5456	23.1806	22.2513	21.9828	21.7364	23.6797	21.7635	22.2995	21.8721	21.669	23.0278	22.0901	21.6893	21.3971	22.211	23.2436	23.2998	21.8198	22.2878	23.1546	22.1762
Fkbp4	23.3647	21.4408	23.3278	24.5024	23.8794	23.4209	23.9516	23.7277	23.8184	23.5136	23.8454	23.9773	23.4396	24.1633	23.7821	21.4633	21.7024	21.8152	24.2157	23.7884	24.6793	23.7707	23.976	24.0049	23.112	23.9688	23.9785	23.8638	23.5308	24.2729	23.41	23.4841	23.4758	23.7914	23.7052	23.635	23.5044	23.5997	22.3701	23.938	23.4637	23.9185	23.8456	24.0055	23.7412
Fkbp8	23.8732	23.9192	23.5927	21.0357	22.7625	21.4378	21.4026	20.9212	21.2466	22.1457	21.2607	21.2308	23.7801	23.877	23.8467	21.5348	21.3777	21.9654	21.746	21.447	21.7417	21.8846	23.4576	21.7089	21.9476	21.8915	21.9086	22.1678	22.3119	21.8013	22.0402	21.9881	21.9164	22.2269	22.1344	21.395	23.8832	22.0502	22.7192	21.7673	21.4509	21.4539	22.006	21.6065	21.7153
Flnc	23.3796	23.1939	23.153	21.4857	21.7065	21.6665	21.6914	21.4368	21.221	21.3642	21.6646	21.1566	24.9696	23.8228	24.6434	23.0284	23.1739	21.7026	22.892	21.8253	21.6733	22.2349	21.3085	22.0999	23.1076	22.03	22.1089	24.2339	24.1062	23.2936	23.2449	23.3264	22.132	22.0984	22.1554	21.9854	21.3261	21.9227	22.8385	23.2305	23.225	21.4424	24.2397	24.3267	24.628
Flot1	24.1699	23.9481	23.99	24.2956	24.5824	24.2671	23.8008	24.3402	24.1251	24.251	24.3735	24.2294	24.0624	24.0869	23.9034	23.4175	23.8235	24.4703	24.185	24.6541	24.6986	23.6032	23.8072	23.9961	24.4008	24.1822	24.0364	23.974	23.5043	23.99	23.9777	23.9193	23.6626	24.1209	24.3368	24.027	23.9738	22.2436	24.2654	24.4597	21.3671	24.2125	23.9068	23.9222	23.7428
Flot2	24.6727	25.0449	25.0219	25.3134	25.3281	25.1117	24.8734	24.9368	24.6505	25.2232	25.3671	25.1656	25.4026	25.0842	24.7693	25.0514	25.1001	24.9067	25.5254	25.3442	25.3003	24.828	24.8129	25.0092	25.293	25.2434	25.2446	25.0357	24.9633	25.2579	24.7681	24.963	24.4466	25.3217	25.2844	24.7371	25.1168	25.2156	25.0634	25.3715	25.0849	25.1001	25.1746	25.2379	24.6694
Fmo4	26.6428	26.6126	26.8135	26.8279	26.7987	26.97	27.1675	26.7905	26.7522	26.7924	26.7881	27.0409	26.9264	26.7585	27.0144	26.7352	26.8175	26.6217	26.8599	26.8077	27.0529	26.6877	26.6427	26.7314	26.8548	26.9071	27.1442	27.2991	26.834	26.8193	26.2791	26.6721	26.621	26.8245	27.0262	26.8281	26.5673	26.7038	26.5275	26.9204	26.9174	27.0384	26.7359	26.8013	26.6477
Fnbp1	22.7218	22.9605	22.9947	23.6569	23.38	23.2896	22.3376	23.1197	23.1554	23.2931	22.9939	23.1178	23.2747	23.24	23.5379	23.629	23.3259	23.6449	24.3188	24.2402	23.471	22.2524	23.1832	23.7255	23.2879	24.0931	23.8544	23.7858	24.4029	23.9318	24.167	24.23	21.9243	23.8753	23.8734	23.9683	23.5096	24.1312	24.2316	24.6847	24.3262	23.8716	24.4572	24.5245	23.695
Fnta	21.7682	21.9565	21.6016	21.9883	21.2403	21.4401	21.4938	21.0283	21.6479	22.1005	21.684	21.4221	22.5733	22.3421	22.4979	21.6079	21.2047	21.5084	21.6808	22.0044	21.9458	21.97	21.7571	21.8021	22.11	22.4424	22.2491	22.3664	22.7083	22.1445	21.6874	22.1155	21.737	22.3095	22.2033	22.4211	21.4753	22.0828	22.4219	21.0794	22.0467	21.5886	22.3335	21.7732	22.3869
Fscn1	27.9858	27.9912	27.9405	27.5068	27.3695	27.4011	27.8244	27.5746	27.6973	27.9381	27.9832	27.8059	27.4114	27.7498	27.691	28.2619	28.1359	28.5377	27.5547	27.4932	27.5046	27.9801	27.6729	27.6549	27.953	28.1318	27.9605	27.886	27.8023	27.6304	28.355	28.438	28.4099	27.7705	27.7924	28.0676	27.8902	28.088	27.9164	28.0692	27.995	28.1508	27.8698	27.9108	28.0925
Fsd1	21.4718	21.6578	21.352	23.2389	23.5617	23.0984	22.9845	23.1449	23.3237	22.6463	23.1927	23.0963	23.6494	23.4763	23.3746	21.2322	23.0422	22.0223	23.351	23.0526	22.8721	22.0253	22.998	22.0269	23.2466	21.78	23.2213	23.0868	23.4171	23.4554	22.7718	23.2497	21.7879	22.7444	23.2876	23.2746	22.9962	22.9741	22.3317	21.7515	23.0916	23.063	23.7525	21.9646	23.2936
Fth1	24.3771	24.672	25.1149	25.0356	24.859	24.2632	24.8527	24.0849	24.0947	24.1194	24.3614	24.8869	26.1071	25.2255	25.1163	24.3406	23.7219	24.3196	22.1241	24.5748	21.5939	22.3697	22.8924	23.5032	23.6361	24.7257	23.8116	23.9922	24.4766	23.7285	23.7629	23.9487	23.9686	23.912	21.8432	22.0896	23.6879	23.075	24.3011	23.9925	23.4447	23.7961	24.3464	24.7958	24.1996
Fubp1	22.6867	22.4265	21.2937	21.1145	22.1247	22.7266	23.32	22.9911	22.4369	22.9456	22.7186	21.5081	21.9372	21.8889	22.8201	21.9303	21.3489	22.2492	23.1297	22.8638	22.9264	21.8266	22.2361	22.8789	22.7569	22.2361	21.7874	23.3795	23.1567	21.9706	21.3647	22.0712	21.7965	21.983	21.8874	21.7747	22.2888	22.9778	23.0352	22.1582	21.8402	21.5358	22.3137	21.9538	22.0628
Fus	24.9106	25.8852	25.0412	24.8691	25.562	24.9932	25.2254	25.7909	25.0581	24.8843	24.9796	24.9926	24.7174	24.7152	24.5851	21.3931	24.7698	25.1212	24.4117	24.3495	24.9187	24.7388	24.7107	24.9034	24.5459	24.3574	24.6314	24.1917	24.3967	24.6244	24.621	24.7418	24.4855	24.2547	24.2909	24.2461	24.3254	24.4481	24.3768	24.0789	24.2775	24.4066	24.1696	24.0999	23.7784
Fxyd6	25.1141	25.0716	25.0845	26.1138	26.4302	26.19	26.1614	25.9727	25.6661	24.8877	25.0618	25.3311	25.7854	25.3082	25.745	24.9803	25.1999	24.8723	25.9251	26.3258	26.5215	25.465	25.8631	25.9593	25.2152	25.2646	25.121	25.6608	25.5935	25.8084	24.8736	24.8458	24.9573	26.1437	26.328	25.7783	25.7319	25.6372	25.7469	25.5344	25.129	25.4044	25.582	25.6409	25.2199
Fyn	23.7104	23.5903	23.6799	23.7474	23.8742	23.4427	23.0363	23.8038	21.5321	23.6064	23.9594	23.3785	23.6725	24.0762	24.0397	23.0788	21.851	23.1891	21.6809	23.371	23.3977	23.3449	23.1164	23.2878	23.7158	23.661	23.5907	23.2727	22.1909	21.9557	23.1002	23.1578	22.9645	23.361	22.7861	22.0241	21.2196	23.3791	22.1738	23.5895	23.3715	23.4152	22.863	23.2287	23.2252
Gaa	22.5918	23.0717	22.8176	23.6425	23.433	23.7838	23.3891	23.5324	23.2249	21.0589	22.3872	22.6216	23.7304	23.5213	23.5953	23.0816	21.3976	21.6566	23.3671	23.8653	23.4242	23.2124	23.3392	23.8229	21.4342	21.8373	22.2978	23.477	23.2113	23.1194	22.8248	22.5336	22.5629	23.3994	23.7055	22.7736	23.2256	22.8646	22.4711	22.4868	22.5442	22.3632	23.1901	22.9181	23.253
Gabarapl2	23.5536	23.082	23.5676	24.0716	23.6222	23.9526	23.9179	23.8177	23.8164	23.4859	23.6722	23.6769	23.7495	23.6521	23.7808	23.4671	23.5667	22.7974	23.7667	23.9933	23.7608	23.7397	23.6255	23.7405	23.5907	23.4954	23.5057	23.5649	23.6254	23.9253	21.7692	22.3837	22.3197	23.9026	23.8019	23.976	23.2073	23.3024	23.7113	23.5706	23.5515	23.6586	23.2573	23.7356	23.8977
Gabbr1	22.7615	21.8487	22.5162	22.4349	22.3094	22.626	21.3781	21.6667	21.4609	23.0068	23.8024	24.2601	22.1276	21.8622	21.5312	21.4941	21.2574	21.6718	21.8245	22.0038	23.0811	21.7855	21.8186	22.0046	23.1157	23.2351	23.3005	22.0956	22.3134	22.7935	21.6192	21.6936	22.187	22.4274	22.0351	22.0333	21.6213	22.047	21.9515	23.2321	23.4283	23.654	21.8355	21.7877	21.7538
Gabbr2	21.4233	21.8856	21.8151	23.019	21.6694	22.3584	21.0554	22.8862	22.4877	23.1689	22.9949	22.7922	22.4306	21.8555	22.343	21.6052	22.6202	22.1949	21.9395	22.0292	23.3806	23.8049	22.8809	22.6431	22.6383	23.8361	22.972	21.8342	22.4312	23.0104	21.6229	22.7639	21.9415	22.6306	22.7003	22.9733	22.1897	22.468	22.2818	23.4216	23.0241	23.2499	22.3797	22.9917	22.8544
Gabrg1	21.9034	21.9249	21.7635	22.1365	21.7817	22.1632	22.5677	23.264	22.4079	21.7004	21.3923	21.6244	22.2976	22.4703	22.4415	21.0975	21.4447	21.577	22.5838	21.8502	21.651	22.5788	21.921	21.9673	22.2524	22.284	21.9524	22.185	22.0495	21.2043	21.4664	21.9353	22.1155	22.4976	22.0576	22.0756	21.6225	22.6102	22.0783	21.8078	22.3196	21.9873	22.3047	21.7684	22.2069
Gad1	25.522	25.5483	25.5158	26.078	26.0995	26.1471	26.5282	26.5779	26.8579	25.828	25.5462	25.6586	26.056	26.2918	25.8905	25.6488	25.2893	25.2312	26.0985	26.0854	25.9361	26.4654	26.4407	26.5007	25.7576	25.6269	25.7502	26.1558	25.829	26.2819	25.2945	25.3361	25.3113	26.1313	26.2366	26.0789	26.686	26.3554	26.0638	25.7962	25.7018	25.6726	26.3065	26.133	25.5308
Gad2	25.8044	26.0252	25.9398	27.5126	27.3096	27.3233	27.6836	28.1705	28.3715	25.9421	26.1573	26.4451	26.9713	27.2929	26.9315	25.8588	25.5224	25.1386	26.8095	27.1356	27.2597	27.5466	27.5778	27.3382	26.2186	25.9224	26.0454	26.8549	26.9923	27.0956	24.5554	25.7922	24.8605	27.0409	27.167	26.2415	27.7849	27.3297	26.7215	25.8576	26.2957	25.9397	27.1463	26.9586	26.6708
Gak	20.8054	20.3084	20.1293	20.2635	21.794	20.754	19.1216	21.2211	21.2744	20.733	21.0639	21.1222	20.5096	20.6219	20.5659	19.5811	21.3359	20.1827	22.0163	21.0107	21.6822	20.6366	21.1654	20.6901	21.6723	22.6807	20.8592	22.5564	21.007	22.0676	21.486	21.2227	21.281	21.5086	22.1248	22.0002	21.1322	21.0538	22.5202	20.6029	20.5827	20.9515	21.3744	21.0747	21.4296
Ganab	24.3702	24.3043	24.4276	24.5132	24.4391	24.33	24.5524	24.1596	24.2837	24.2547	24.369	24.576	24.5612	24.2056	24.0652	24.1304	24.489	24.5252	24.2748	24.3897	24.6123	24.554	24.646	24.3602	24.2159	24.6817	24.4488	24.7836	24.6878	24.2781	24.4184	24.3764	24.4496	24.0296	24.4363	24.4449	24.3495	24.4695	22.7111	24.2292	24.355	24.5628	24.5696	24.5855	24.536
Gap43	26.0212	26.2834	26.5223	27.4955	27.5036	27.3297	27.9271	27.6877	27.4928	26.7871	26.4652	26.8275	27.2693	27.027	27.0058	26.3081	26.4194	26.3161	27.213	27.8563	27.8438	27.6843	27.9471	27.962	26.7499	26.9883	26.8794	27.2334	27.2939	27.4278	26.5167	26.531	26.3937	27.866	27.8657	27.6514	27.2549	27.5816	27.7427	26.6807	26.7704	26.8634	27.5278	27.5163	27.0707
Gapdhs	31.9695	32.0014	31.9407	32.0553	32.229	32.0533	32.3001	32.2272	32.0998	32.1993	32.2716	32.2705	32.0384	32.1115	32.1668	31.5826	31.5788	31.6539	31.6591	31.5803	31.7965	31.6267	31.6421	31.7665	31.7801	31.5647	31.7142	31.6931	31.7844	31.7839	31.7124	31.7951	31.8019	31.7179	31.6033	31.8038	31.575	31.8407	31.7049	31.6589	31.759	31.8499	31.6987	31.5765	31.4092
Gars	23.6461	23.4445	23.3028	23.8037	23.6975	23.8296	23.594	21.1037	23.7667	23.572	23.438	23.4787	24.0042	23.8236	24.0122	23.2894	23.6164	21.2967	23.4273	23.6733	23.5693	23.2501	23.7166	23.6073	23.3581	22.3432	23.1808	22.2282	23.3584	23.5059	23.4104	21.8249	23.6071	23.5126	23.6975	23.7373	23.1526	22.5942	23.4104	21.7406	23.2582	23.588	21.9186	23.9037	23.3671
Gart	23.1022	23.5033	23.5899	23.0356	23.5612	23.2554	23.5161	23.2438	23.327	22.9815	23.0146	23.1121	23.4526	23.4818	23.2276	23.0677	22.7993	23.921	23.2614	23.8593	23.0767	21.9375	21.6215	23.4225	21.5851	23.4438	21.8914	23.2148	21.9617	21.3826	22.9819	22.3374	22.0118	23.0519	21.954	23.0354	21.1366	21.7713	22.4198	21.5767	23.2493	21.986	21.8978	21.7863	21.4392
Gcsh	24.0067	21.9125	24.2435	24.4471	25.1523	24.8329	25.0063	24.4632	24.4331	24.6642	24.5363	24.7779	24.5465	24.7582	24.4028	21.5889	21.4666	21.9971	23.8684	21.7122	24.4844	22.3055	24.1589	23.8394	21.4769	21.9197	23.7468	22.1589	22.2178	23.9597	21.7416	22.433	22.3022	21.8579	21.86	22.1266	21.8769	21.5605	22.0321	21.7955	21.4078	22.0061	22.2648	21.6404	23.2396
Gda	27.529	27.7018	27.6552	27.0673	27.017	26.8491	28.2179	27.8307	28.1453	26.9227	26.8674	26.5992	27.0019	26.8525	26.8529	27.6449	27.7777	27.7395	26.9032	26.8451	27.001	27.8355	27.3387	27.663	27.0773	26.8546	26.2934	26.831	26.3912	26.5632	27.3042	27.4851	27.3876	26.935	26.7236	26.8234	28.0098	28.0383	27.9877	26.8512	27.0718	26.6931	26.8514	26.5811	26.5742
Gdap1	22.0353	24.7707	24.5991	24.9666	25.0949	25.0785	24.5322	24.8193	24.8279	25.104	24.8301	24.931	24.6984	24.7786	24.823	24.5135	21.4731	24.7124	24.9	24.8709	24.8498	24.7631	24.9224	24.7305	24.8296	25.2329	24.9623	24.843	24.9153	25.2993	24.7817	24.4129	24.7027	24.8421	24.7455	25.0492	24.8316	24.6763	24.5515	24.9028	24.8779	21.9452	23.415	24.7696	24.7022
Gdi1	29.7445	29.6128	29.7984	29.9757	29.935	29.8294	29.4303	29.6464	29.8977	29.4072	29.4827	29.6091	29.8244	29.6725	29.6861	29.4916	29.5414	29.4303	29.6582	29.6966	29.954	29.638	29.733	29.6717	29.4955	29.419	29.2479	29.3548	29.3449	29.5165	29.2889	29.4217	29.5275	29.6493	29.6458	29.5671	29.6764	29.5131	29.6425	29.3332	29.4255	29.4387	29.569	29.4777	29.4092
Gdi2	28.9642	28.9923	29.0162	29.0759	29.192	29.0593	28.508	29.0763	29.0951	28.6997	28.9399	28.9104	29.1256	29.0672	29.0847	28.9241	28.8896	29.0523	29.0403	29.1464	29.1472	29.029	29.0674	29.0002	28.8503	28.8377	28.8216	29.1285	29.0517	29.1104	28.9133	29.1163	28.9254	29.0969	29.1312	29.2305	29.091	29.0075	29.0669	28.9095	29.0719	28.9213	29.1136	29.1953	29.113
Gfap	27.5886	27.8656	27.9112	27.719	27.3988	28.7741	25.8349	25.9234	26.4085	26.3285	25.4771	28.1068	30.6637	30.3795	30.9289	28.2003	27.179	27.3263	27.8466	27.2775	26.6073	25.6805	26.2847	25.5835	25.3442	26.4646	27.0371	28.8897	30.2268	29.2592	26.3496	27.2623	27.1501	27.3271	27.8159	29.3704	25.3665	25.8816	25.812	24.751	27.1871	26.0867	29.1515	29.9445	30.1148
Ggt7	21.5073	26.9898	21.4663	26.7648	26.941	26.7386	27.5597	27.1395	26.7116	27.5295	27.5417	27.5622	26.6106	26.8673	26.8795	27.1103	26.6839	27.07	27.1821	27.3189	27.4773	27.0227	27.1497	27.1925	27.6717	27.6848	27.3362	21.8787	27.3054	28.0552	27.0681	27.0184	27.3743	27.2399	27.3206	27.0645	27.2532	27.0533	21.9247	27.7094	27.4403	26.9991	27.4738	21.2003	27.1331
Git1	23.9908	24.129	23.7057	23.3993	23.7479	23.6019	23.5867	23.6157	23.6821	23.6047	23.8484	23.7669	21.3014	23.6046	23.2747	24.3586	24.1996	21.8024	23.4784	23.5609	23.3242	24.122	23.9422	23.6395	23.8358	23.877	22.3639	23.2628	23.2368	23.5411	24.2406	24.0834	24.0402	23.7561	23.6795	23.8136	23.9432	24.0974	23.918	23.9908	23.8958	24.1279	23.5423	22.0171	23.6921
Gja1	25.0914	25.7115	25.9048	26.1523	26.3614	26.449	26.0604	26.1123	25.9041	26.0328	26.15	26.6852	26.3592	26.6477	26.6537	25.7282	25.6142	25.614	26.0523	26.3698	26.7695	25.9216	26.0569	26.0705	26.199	26.015	26.1525	26.7759	26.6977	26.5536	25.126	25.455	25.4919	26.5085	26.5726	26.5156	25.9557	25.8602	25.6362	26.2582	26.4413	26.059	26.7483	26.5	26.5754
Gk	23.6466	23.2623	21.5699	23.3861	23.6548	23.6907	21.3409	23.4279	23.3626	24.0041	23.6619	23.808	23.334	23.6975	23.6324	21.4065	21.1479	23.2252	23.3885	23.4296	23.3542	22.0436	21.5967	21.7235	23.6399	22.0976	23.7525	23.3622	22.5429	23.4539	21.4342	21.8561	23.7312	23.4295	22.0378	23.4676	23.3818	23.3749	23.4532	23.5731	23.5637	23.7653	22.5123	23.4762	23.7143
Glg1	21.2676	23.5595	21.2972	21.0648	23.7745	23.9102	23.4268	23.7486	23.3363	23.8278	23.6312	23.6755	22.0487	23.6671	21.7195	21.9223	23.9033	22.046	23.5125	23.585	22.1007	21.6017	22.0958	22.015	21.6585	22.0501	23.7209	22.089	22.0508	22.1889	21.5831	22.1358	21.5703	22.153	22.2108	22.1011	21.6954	21.6373	22.2168	21.391	23.7629	21.3117	23.6821	22.0299	23.7658
Glo1	23.8861	24.0176	23.7717	24.0783	23.8463	24.145	24.1345	23.6996	23.7855	23.7037	23.6963	23.9773	24.3606	24.0005	24.3352	24.1097	23.9201	23.5282	24.5747	24.2184	24.3128	23.9104	24.1359	23.9159	23.6244	23.8712	24.1902	24.1533	24.2941	24.1012	23.8193	23.9814	23.9559	24.1221	24.1755	24.5002	23.8689	23.9757	23.8563	24.1221	24.3299	24.0722	24.6042	24.9093	24.4583
Glod4	25.7296	26.0515	25.8161	25.9236	25.713	25.5704	25.6644	25.8681	25.5041	25.6603	25.7779	25.6654	25.721	25.5116	25.7352	25.3287	25.2042	24.7125	25.5541	25.2114	25.6108	25.18	25.4269	25.5561	25.3868	25.3624	25.247	25.379	25.3142	25.2679	25.1327	25.2786	25.3443	25.6173	25.2916	25.3513	25.3834	25.1966	25.6665	25.1775	25.1151	25.0881	25.1604	25.2232	25.2373
Glrx	24.143	24.0523	23.7846	23.8209	24.0283	23.6936	23.9207	23.4672	23.8148	24.0297	24.0633	23.8764	24.0176	23.8589	24.1671	24.2072	21.4794	21.8722	23.8217	24.0772	23.7505	24.027	23.9856	23.1165	23.9965	24.024	24.237	24.2441	24.3839	24.1544	21.4717	22.4408	22.0896	23.7678	22.8496	24.2599	23.7423	24.0947	23.6648	23.9772	23.5838	24.1748	21.63	21.65	24.2105
Glrx3	23.5095	23.5293	23.5701	24.0317	24.1494	24.1422	23.5274	23.813	23.7975	23.6783	23.6835	24.2121	24.2539	24.568	24.483	24.1194	23.6046	24.4198	23.9827	23.9303	24.124	24.0016	24.0397	23.7645	24.205	24.7341	24.2583	23.7872	24.5078	23.9482	24.0038	23.6749	23.8017	23.7051	24.696	24.4716	23.9487	23.9977	24.7405	24.2928	24.3446	24.4988	23.9544	23.7639	24.0706
Gls	27.1378	27.1276	27.0615	26.832	26.7232	26.7917	24.9587	26.9042	27.0413	27.1695	27.4688	27.3247	26.8771	26.9277	27.1751	27.0829	27.2737	27.2148	26.806	26.8166	27.1108	26.9894	26.9098	26.8173	27.2271	27.4348	27.2084	26.5757	27.0015	27.0296	27.0776	27.0873	27.0285	26.9528	26.8049	26.6801	26.7518	26.9429	26.8556	27.3172	27.1917	27.3793	26.858	26.9188	27.2487
Gltp	25.548	25.6999	25.9347	25.6195	25.5543	25.5934	24.9352	24.7829	24.7587	25.9839	26.0459	26.0394	26.6335	26.4412	26.4869	25.7816	25.523	25.6714	26.1526	25.5762	24.6071	25.0809	25.4331	25.0916	26.1769	26.1616	26.1453	26.7932	26.8124	26.5478	25.4544	25.8531	25.9773	25.8155	25.8664	26.6842	24.5551	24.9051	25.2937	26.1344	26.4062	26.2744	26.5803	26.7806	27.298
Glud1	29.0367	28.8601	28.8875	29.8312	29.7936	29.7389	29.2267	29.7166	29.6626	29.46	29.5551	29.6355	29.6257	29.6815	29.6708	29.0017	28.9366	28.7374	29.6823	29.7444	29.8797	29.3881	29.8178	29.7237	29.4718	29.5578	29.6904	29.4255	29.6692	29.6777	28.664	28.7021	28.7371	29.5386	29.6454	29.5163	29.6356	29.3473	29.0968	29.4679	29.5101	29.521	29.4292	29.5223	29.361
Glul	29.7725	29.8665	30.017	30.1748	30.3288	30.3725	30.6062	30.0505	30.1493	30.3008	30.328	30.315	29.7065	30.0775	30.2089	29.9076	29.6538	29.3768	30.2677	30.2467	30.1166	30.064	30.2495	30.126	30.2452	30.293	30.4645	30.2245	30.4039	30.3033	29.6401	29.8431	29.7137	30.1409	30.2471	30.3433	29.9713	29.7909	29.7122	30.121	30.3663	30.2977	30.1456	30.197	30.1323
Gmfg	25.7541	25.6037	25.6901	25.5106	25.468	25.4595	25.7285	25.6146	25.2884	25.2612	25.3676	25.3091	24.8343	25.4489	25.2752	26.0094	26.0877	26.116	25.7675	25.6533	25.721	26.1167	25.6406	25.9374	25.4777	25.5963	25.4893	25.6508	25.1776	25.4696	26.1555	25.7697	25.9537	26.0376	25.6098	25.5558	26.044	25.9941	25.9585	25.6859	25.5919	25.6219	25.5395	25.6183	25.3476
Gmpr	26.329	27.0119	25.6466	26.7058	25.5231	26.2108	26.9311	25.4194	25.5109	26.0527	21.1423	25.6554	26.4031	26.1597	26.9705	26.1184	25.6358	27.392	26.1791	26.1654	24.6551	26.3302	26.7241	21.8451	25.9726	21.9956	21.9529	27.0882	21.9026	26.5797	26.621	26.3401	26.1999	26.0781	22.1432	25.8081	25.964	26.4497	26.1445	25.8787	26.0999	25.7947	26.6948	21.668	27.1334
Gmps	23.8846	24.1088	24.11	24.5349	24.7887	24.6796	24.2481	24.2964	24.4287	24.2389	24.171	24.2815	24.5917	24.5307	24.6272	24.2977	24.102	24.4324	24.154	24.3536	24.1798	24.5501	24.2725	24.1094	24.2255	24.2865	24.1196	24.8678	24.4121	24.5151	24.283	23.9411	24.5624	24.6383	24.9412	24.0773	24.4646	24.3763	24.6512	24.5462	24.5391	24.5735	24.6382	24.6143	24.6267
Gna11	24.1203	24.7353	23.5193	24.5361	22.0742	24.4951	23.5873	24.4854	24.4962	21.5025	23.8842	24.072	22.0274	24.4448	24.7786	24.3731	24.0751	21.5379	23.9831	24.2544	24.34	24.5335	24.1205	24.1804	21.4926	21.5975	23.4864	24.1833	24.2679	24.0832	25.0197	24.7009	24.6882	24.4018	24.3431	24.017	21.6856	24.6115	24.1188	24.1389	21.5052	23.9017	24.5109	24.1508	24.4493
Gna13	24.3298	24.5438	24.1953	24.6777	24.7391	24.7896	24.3741	24.358	23.9129	24.3818	24.601	24.6755	24.7664	24.8022	24.6861	24.3634	24.3623	24.0417	24.5685	25.031	24.7682	24.6989	24.6455	24.6059	24.5538	24.8506	24.6031	24.725	24.9161	24.9609	24.1717	24.4065	22.0713	24.7011	24.5227	24.9369	24.5372	24.3765	24.4531	24.7816	24.7023	24.7533	24.9683	25.1295	24.7317
Gnai2	28.5973	28.5739	28.6778	28.9996	29.033	28.8679	28.836	28.9846	29.1214	28.5567	28.5633	28.6638	28.6631	28.8453	28.8739	28.5167	28.4931	29.0791	29.1243	29.0905	29.2419	28.8848	29.0996	29.1189	28.5261	28.6231	28.6957	28.9221	28.9469	29.1374	28.5192	28.6846	28.6534	29.0483	28.9914	29.0785	28.8356	28.6807	29.0641	28.7228	28.7112	28.5482	29.0636	28.9856	28.9716
Gnai3	22.1496	22.0467	23.1276	22.652	22.6283	22.6149	22.8326	22.7328	21.5375	22.9419	22.1836	22.4669	21.9562	21.7358	21.4692	22.4024	22.906	23.328	22.8292	22.5818	23.2363	23.1216	23.158	23.2265	22.5331	23.1332	22.986	22.9867	22.7986	22.768	23.086	23.2187	23.2765	22.9835	22.9433	23.4174	22.1062	22.9794	23.0533	22.8993	22.3293	23.2487	22.8608	22.7853	23.1361
Gnal	27.7186	27.97	27.2622	23.7452	24.6782	24.0391	26.0169	25.7586	25.9184	24.5279	21.2547	21.3889	23.863	24.427	24.1016	27.7381	27.663	27.8467	21.4967	24.1271	21.6721	25.462	25.781	24.9638	22.0489	22.2025	23.5376	24.1955	24.0291	23.3111	27.5535	27.6196	27.4498	23.1089	21.6423	25.1243	25.8147	25.9044	26.1759	24.0863	23.9244	22.1132	23.883	23.9202	24.4444
Gnao1	30.4183	30.3126	30.4278	29.9708	29.9665	29.8438	30.2667	30.0818	30.1451	29.8284	29.8161	29.9503	29.7863	29.9967	29.7255	30.3375	30.3761	30.1149	29.8159	29.9093	30.1531	30.0859	30.1781	30.0624	29.8165	29.9079	29.7936	29.799	29.7732	29.8738	30.35	30.3652	30.4113	30.0623	29.9311	29.8452	30.192	30.2202	30.2538	29.9579	29.7952	29.8974	29.9827	29.9874	29.7941
Gnaq	26.5128	26.8832	26.6892	26.7228	26.7878	26.7749	25.9956	26.6528	26.5987	26.593	26.478	26.47	26.6698	26.7342	26.6358	26.5639	26.5893	26.8016	26.6099	26.5641	26.5342	26.4942	26.719	26.5718	26.5368	26.3289	26.466	26.6972	26.4813	26.7106	26.5452	26.4908	26.4937	26.7364	26.5755	26.8125	26.5423	26.4377	26.5009	26.3332	26.5219	26.2276	26.4599	26.8494	26.7321
Gnas	24.1437	24.4442	24.3993	25.0106	25.0437	24.9559	24.4526	24.4791	24.5741	24.4469	24.5783	24.8132	24.9816	24.8644	25.0105	24.4327	24.1903	24.1027	24.912	25.1589	25.1566	24.4786	24.8467	24.8261	24.5736	24.5989	24.8691	25.27	24.896	24.9441	24.1317	24.2339	24.1665	24.9542	25.0909	25.0895	24.4443	24.3827	24.5389	24.728	24.6274	24.6294	24.9366	25.0845	24.7981
Gnat3	26.0017	25.978	26.1569	26.3281	25.7152	26.0483	26.4574	26.4494	26.3775	26.024	26.002	25.9211	25.8938	26.3218	26.0821	26.1562	24.916	26.3378	26.5113	26.2977	26.2538	26.6278	26.0453	25.7777	26.0236	26.1005	26.1236	25.9155	25.9773	25.7076	26.6221	26.0835	26.5195	26.5763	26.2809	26.7932	26.8846	26.6945	26.6717	26.5952	26.1368	26.2774	26.2843	26.1021	26.3245
Gnaz	26.4792	26.4377	26.3278	26.1297	26.1552	26.1468	26.5005	26.2145	26.2107	26.2368	26.1201	26.1279	25.6321	25.9113	25.8199	26.293	26.7042	26.2425	26.2664	26.168	26.4405	26.253	26.2134	26.2811	26.1364	26.2741	26.1535	25.9596	25.9312	25.9538	26.4425	26.5691	26.4036	26.1001	26.0042	25.9117	26.238	26.1874	26.3385	26.2919	26.0679	26.2726	25.9162	25.848	25.5917
Gnb2	29.6651	29.8878	29.8717	29.3773	29.5704	29.3418	29.4959	29.598	29.8854	29.125	29.3706	29.3257	29.0879	29.4574	29.2201	29.8518	29.9062	29.9523	29.6144	29.4919	29.7463	29.4947	29.7478	29.7244	29.3258	29.0817	29.378	29.3285	29.2194	29.3851	29.9847	29.9786	29.9333	29.5534	29.615	29.6795	29.6926	29.7499	29.8074	29.1709	29.3295	29.2286	29.2683	29.1382	29.3993
Gnb3	29.3846	29.3034	29.3517	28.9945	29.194	29.0525	29.1808	29.1865	29.2123	29.2372	29.1913	29.1584	28.3234	28.9873	28.844	29.1396	29.3262	29.3562	29.0089	28.9918	29.2417	29.1026	28.9926	29.0271	29.1737	28.9827	28.9348	28.9076	28.8742	29.0211	29.1812	29.4254	29.3378	29.1159	29.1284	28.9895	29.2284	29.1895	29.3114	29.1282	29.0756	29.0164	29.0618	29	29.0258
Gnb5	25.7561	25.4053	25.761	25.0303	25.4574	25.303	25.391	25.1756	25.0915	25.8931	25.8337	25.7202	24.704	25.1151	24.7388	25.4686	25.9897	25.5659	25.1193	25.0608	25.3582	25.2571	25.1057	25.0098	25.4834	25.8797	25.5062	25.1403	25.1056	25.2392	25.6767	25.7858	25.556	24.9806	25.0269	24.6992	24.8427	25.3694	25.1998	25.6497	25.6113	25.9102	25.2812	24.8438	25.0463
Gng12	24.227	24.3426	24.523	25.4393	24.2632	24.2704	21.2493	24.394	23.4954	25.443	24.3386	25.2588	23.5528	21.7563	24.0227	23.0374	23.6949	21.4633	21.7959	21.4801	21.5096	22.0802	21.7391	21.5967	23.9124	23.6955	22.1854	22.4103	22.4246	21.6785	21.4694	21.9241	21.7704	21.9154	22.1575	24.4417	21.5107	21.6106	21.938	21.3484	21.7523	21.6442	21.8235	21.7285	21.9333
Gng2	26.2846	26.19	26.5745	27.0827	27.3305	27.01	27.5376	26.8698	26.8693	26.7317	26.8214	26.8018	26.2661	26.4206	26.1492	26.139	26.593	26.0858	27.0837	27.0238	27.3733	26.3967	26.8963	26.7679	26.5191	26.6474	26.6061	26.3849	26.219	26.5725	26.3397	26.1353	26.1043	26.9023	26.7763	26.3973	26.4113	26.3715	26.5016	26.5254	26.4173	26.3803	26.1269	26.5026	26.4872
Gng3	25.4816	25.7486	25.788	21.7148	25.5885	25.468	25.6484	25.5899	25.6076	25.7352	21.4004	21.1523	24.863	25.338	25.3366	21.391	25.5632	25.1798	22.0389	24.8366	25.9059	24.9739	21.9142	25.1285	25.3772	24.658	25.2105	21.7797	22.1486	21.7486	25.0587	25.1457	24.9874	24.9161	24.8836	21.6366	24.6285	24.8578	25.0045	21.2541	21.4881	24.8697	24.6067	24.3485	24.5042
Gng4	24.6452	24.7752	24.4918	25.7153	25.8091	25.4928	26.0456	25.6784	25.5045	24.3994	23.8863	24.1808	24.514	25.1839	24.9193	24.8382	24.7341	24.4192	25.6151	25.7353	25.8732	25.5702	25.7854	25.7944	24.8686	24.187	24.3612	24.8181	24.9656	25.4432	24.8963	24.4646	24.3921	25.8443	25.7525	25.4757	25.9287	25.1562	25.6779	21.6219	24.3899	24.3225	25.1128	25.5868	24.3986
Gnl1	22.3072	22.1921	22.3218	22.068	22.1889	22.0771	21.8573	22.3618	22.2999	22.0667	22.2944	22.3452	22.0361	22.1669	21.2345	22.3168	21.6573	22.2015	21.9292	22.053	22.0241	22.234	22.1381	22.0138	22.0662	22.1007	22.3173	21.7932	22.2679	21.5247	22.4122	22.4042	22.4074	21.955	22.1327	22.1056	22.2875	21.8389	22.0619	21.0772	22.1821	22.2257	22.135	22.0079	22.0829
Gnpda2	22.1815	22.0459	23.5766	23.1617	23.7014	23.4395	23.9562	23.3386	23.478	22.021	21.4937	23.3894	21.6423	23.5141	21.9042	23.3112	21.6934	22.9994	23.1154	21.777	21.723	23.1311	23.5586	23.2769	23.2737	21.8591	23.3346	22.0155	22.0089	21.3201	21.4705	21.8462	22.2744	23.6761	23.3516	22.9844	23.5083	21.9214	22.6304	21.6509	21.6155	23.2719	22.304	21.5526	21.6738
Gorasp2	23.2324	22.7169	23.0391	22.9941	23.3143	23.1462	22.8929	20.9814	22.9419	21.7978	23.2006	22.9119	21.998	22.6276	21.5029	22.9464	23.0611	23.1045	22.7847	22.5997	22.8611	22.8258	22.9272	22.1391	23.0656	23.0329	23.0181	23.316	21.6178	21.6897	22.8623	22.8511	22.5704	22.9362	23.1007	23.0119	23.0736	21.9183	22.3039	21.7327	22.9844	21.531	21.6341	21.4558	23.298
Got1	29.9805	30.0448	30.069	30.116	30.0514	30.0705	30.2104	29.8579	29.9061	30.1327	30.248	30.1045	30.1959	30.1931	30.1562	30.1287	30.0837	29.9726	30.0969	29.9966	30.1016	29.9789	30.0426	29.8794	30.2723	30.1189	30.1507	30.1688	30.2172	30.1136	30.1803	30.2196	30.2221	30.1561	30.0913	30.3041	30.1685	30.0215	30.0189	30.2833	30.2228	30.1903	30.1928	30.2552	30.2349
Got2	30.524	30.299	30.3723	30.2831	30.3531	30.3066	29.9626	30.2173	30.2386	30.37	30.4712	30.2935	29.9006	30.1796	30.1656	30.4509	30.4846	30.428	30.3208	30.3353	30.4	30.428	30.3708	30.3564	30.4809	30.4852	30.5948	30.2902	30.4784	30.4203	30.5625	30.5293	30.4746	30.2489	30.3069	30.3488	30.3663	30.3985	30.3475	30.4556	30.3572	30.414	30.2752	30.3284	30.2065
Gpd1	24.9281	24.1503	24.7294	23.8574	24.4337	21.4506	23.7935	24.0007	24.4121	25.4198	25.1136	25.4755	24.2878	25.1355	25.0175	25.1064	25.4659	25.2815	24.5402	24.7051	24.4004	24.661	24.1955	21.8055	25.2968	25.33	25.54	25.2336	24.7803	24.7947	25.0403	24.8976	25.1658	24.5206	24.3002	25.1879	24.554	21.8472	24.6258	25.3411	25.2127	25.5586	24.9506	24.9075	25.5072
Gpd1l	24.875	24.9417	25.0385	25.0637	24.9708	24.7825	24.8927	24.9804	25.2386	25.1585	25.4944	25.0018	24.7412	24.675	24.0368	24.8816	24.9038	24.526	24.6327	24.7057	25.1176	24.6908	24.8452	24.9106	24.682	24.5271	24.3606	23.8045	24.6905	24.5072	24.5232	24.7536	24.6734	24.2548	24.646	24.5974	24.6227	24.9078	24.7308	24.8547	24.624	24.7857	24.4767	24.3126	24.618
Gpd2	27.445	27.4502	27.493	27.6264	27.5498	27.6114	25.8607	27.5967	27.7933	27.568	27.5735	27.5921	27.7316	27.7163	27.8245	27.399	27.3655	27.1474	27.5417	27.3325	27.5605	27.537	27.618	27.7563	27.5594	27.4884	27.526	27.4253	27.5187	27.5152	27.2576	27.2666	27.1428	27.408	27.3076	27.2769	27.582	27.5234	27.4375	27.3319	27.5056	27.5135	27.4388	27.5814	27.56
Gphn	24.7354	25.2709	25.1113	24.5128	24.7297	24.6912	25.0623	25.0888	24.8847	24.6641	24.4906	24.693	24.8013	24.6568	24.5769	25.2958	24.4346	25.3005	24.7833	24.6396	23.9509	24.9014	24.6861	24.6828	24.4123	24.8017	24.5236	24.7994	24.9038	24.6506	25.2035	25.051	24.7336	24.617	24.2403	24.4441	25.0882	24.8553	24.7689	24.7823	24.3638	24.8049	24.7627	25.0018	24.6824
Gpi1	29.6578	29.8131	29.7435	29.7055	29.637	29.5051	30.3179	29.7333	29.6881	29.7169	29.8878	29.6888	29.7722	29.8302	29.6584	29.6651	29.5746	29.7541	29.602	29.6725	29.9543	29.6495	29.6043	29.6475	29.7664	29.6332	29.6068	29.7153	29.7309	29.6205	29.7231	29.7727	29.8112	29.616	29.6435	29.7558	29.5191	29.656	29.7711	29.5862	29.6159	29.6183	29.6945	29.713	29.5908
Gpm6a	29.3135	29.1939	29.2638	28.7657	28.9715	28.6644	29.2159	29.1879	28.9834	29.0257	28.9413	28.9837	26.9701	27.6323	27.2266	28.9138	29.15	29.3696	28.9369	28.8503	29.4216	29.2619	29.0552	29.2541	29.1341	29.2011	29.089	28.2295	27.0476	27.6264	29.0834	29.252	29.1724	29.0982	29.0356	28.9209	28.5961	29.3115	29.4757	29.1504	28.7667	29.0379	28.0635	27.5055	27.3692
Gpm6b	28.2537	28.4002	28.4828	26.1309	26.823	26.4771	27.2144	27.1704	27.1195	26.8759	26.8979	26.6742	26.7203	27.2214	26.2742	27.4176	27.8919	27.5227	25.9243	25.4924	26.2548	26.4911	26.2513	26.4486	26.4083	26.3379	26.2581	25.9279	26.0121	25.9618	27.2274	27.4966	27.1583	25.8153	26.1725	26.3831	26.6297	26.3615	26.3827	25.8458	26.0635	25.9988	26.3154	26.1384	26.5262
Gpr158	25.4336	25.1447	24.7668	24.502	24.1369	24.1209	24.8781	24.5825	24.7238	24.2221	24.4634	24.2108	23.6335	24.2265	23.938	24.9335	24.8556	21.4863	23.7413	21.6371	24.1172	24.7202	24.2375	23.3925	24.3771	24.2741	24.0129	24.2437	22.6672	24.2064	24.969	25.1898	24.7671	23.8832	24.213	24.6653	24.5482	24.358	24.6315	21.6526	23.9308	21.8417	21.8069	24.4726	24.0794
Gprin1	22.3747	21.8999	22.1512	23.3902	22.9786	22.8973	23.2714	23.594	22.7153	22.7614	22.2216	22.487	22.5827	22.7604	21.2899	21.6768	22.8636	22.4559	22.45	23.4207	23.7787	24.0987	23.6441	23.8127	21.7982	22.8905	23.0452	23.2282	22.898	23.1862	22.496	22.7354	23.0706	23.5057	23.4759	23.3319	22.3001	23.7871	23.8425	22.1907	22.5037	22.7502	23.6219	23.35	22.2388
Gprin3	21.778	22.1293	21.7877	22.1203	21.7341	21.6496	21.0585	21.0205	21.3921	21.9163	21.5597	21.3596	21.8629	21.2631	21.8745	21.6584	21.5499	21.5379	22.2661	21.7853	21.8922	22.387	21.7823	22.712	21.5972	22.1064	21.8061	21.9094	21.8531	21.7526	23.0172	23.0275	22.7314	21.3353	21.7695	21.6956	22.0069	22.6361	22.2359	21.423	21.8995	22.0201	21.9582	21.6041	21.9345
Gpx1	23.3351	21.5769	23.0601	23.3891	22.7598	23.0687	23.7086	23.6106	23.2697	23.3824	23.6603	23.2743	23.5045	23.5491	23.3668	23.5417	23.5381	23.3586	23.688	23.4906	22.9881	23.1887	21.8029	23.2682	23.2948	23.408	23.0552	23.7017	23.3436	21.6347	23.6451	23.3583	23.3598	23.3976	23.132	23.2953	23.4913	23.2142	23.5312	23.5077	23.4837	23.3365	23.9281	24.0815	23.9917
Gpx4	25.0432	24.9511	25.3054	24.9363	25.0747	25.0983	21.2449	24.7193	25.0254	24.9951	25.0712	24.9935	21.8245	21.4294	21.9433	24.564	21.4809	21.4361	24.8543	22.1696	24.7399	24.3742	21.7175	24.8231	25.0396	21.8955	21.3509	24.8607	24.99	24.9538	24.6898	24.6652	24.5561	24.4809	24.7081	25.0976	21.6442	21.8706	22.6093	21.9937	21.4817	21.2276	22.0679	21.5874	21.837
Grb2	25.056	25.1267	25.0493	24.6701	24.2112	24.7055	25.1972	24.7514	25.122	24.8491	24.9633	24.7454	24.6246	24.751	24.635	25.2113	25.363	24.9968	24.707	24.9469	25.0196	25.0198	24.8718	25.1367	24.9034	24.9259	24.8952	24.64	24.3946	24.6702	25.3123	25.0707	25.2148	25.0261	24.8255	25.0497	25.0344	24.9754	25.5127	25.2222	24.8949	24.9894	24.7129	24.3781	24.5695
Grhpr	25.0615	24.9273	24.9618	25.2566	25.0898	25.2317	24.5027	24.516	24.6937	24.5115	24.9904	24.9148	24.8899	25.1984	25.1539	25.0081	25.033	24.8853	25.0015	25.106	25.3083	24.8951	25.0062	24.8745	24.9573	24.9072	24.8925	25.3916	25.1475	25.2077	24.8415	24.8813	24.8762	25.0473	25.1128	25.2778	24.8216	24.6332	24.8419	24.8335	25.7718	24.9595	25.2249	25.2249	25.48
Gria1	23.2527	23.1881	23.3093	21.2283	22.6153	21.4272	22.9755	21.5026	22.8113	21.4527	21.1719	22.1779	22.1829	21.8618	22.1789	21.5798	23.2709	23.3122	21.3924	22.4291	21.4369	23.1933	22.6032	21.3219	21.8381	22.0732	22.2396	22.1167	22.4962	21.7276	23.7456	23.3533	23.3773	21.7315	22.1205	21.488	23.2652	22.1251	23.2621	21.3782	21.3165	21.6357	22.0397	21.6074	23.0058
Gria2	25.2423	25.795	25.4288	24.3681	24.509	24.5519	24.9846	25.3029	25.1012	24.4196	24.2565	24.5127	24.3922	24.2184	24.0134	25.7269	25.4421	25.778	24.3585	24.2907	23.9735	24.9232	25.2374	25.0941	24.6032	24.0629	24.288	23.6141	24.006	24.0357	25.8629	25.5196	25.4426	23.9673	24.2163	23.8655	25.0456	25.5967	24.8182	23.9287	24.028	23.88	24.4401	24.0325	21.8672
Grin2b	22.3478	22.5098	21.2673	21.3712	22.2295	21.6395	21.7359	21.5909	21.6861	22.1524	21.8213	21.8335	21.956	21.5627	21.5958	21.95	21.6036	22.1255	21.6903	21.6569	21.8428	21.9053	22.1355	21.6576	22.126	21.8989	21.6972	21.9345	22.7324	21.9278	21.9945	22.2011	21.6951	21.5321	21.5183	21.3831	21.4067	22.0656	22.4551	21.7433	21.2264	22.1481	21.7083	21.5649	22.1369
Grk2	22.0494	21.5024	21.1482	21.6832	22.0027	21.2835	21.7125	21.8719	21.753	21.0243	21.4368	21.6221	21.1483	21.4469	21.2277	21.1115	21.5274	22.2069	22.1368	21.6459	21.573	21.8992	21.2588	21.4561	20.9925	21.9235	22.1213	21.379	22.7999	21.147	21.1564	21.7425	21.9629	21.3824	21.7469	21.976	21.4831	21.0838	22.1101	22.0086	21.4089	21.6928	22.3222	22.0547	21.7674
Grm1	22.1098	21.9989	21.5271	21.4978	22.3935	21.0812	22.0639	21.3489	21.5822	23.5817	24.1778	22.9711	21.9103	21.6074	21.5559	21.7519	21.2947	22.2297	22.1925	21.9786	22.3523	22.2625	21.6324	22.3096	23.0354	22.989	22.3392	21.6238	22.6255	21.5613	22.0121	21.7859	22.2867	22.048	21.9368	21.7073	21.4083	21.8415	22.1071	24.0012	22.9398	23.1012	22.1812	21.8902	21.6635
Grm3	23.0815	24.2146	24.3056	22.6234	22.4577	23.1631	23.7556	23.8338	23.7067	23.9006	23.8001	23.8327	22.1597	22.8562	22.3586	23.9329	23.8043	24.5322	21.8751	22.1422	23.3703	23.4743	23.0208	23.2298	23.9876	23.521	23.5885	22.4487	22.2774	21.8738	24.415	24.236	23.7463	22.7595	22.9325	22.9808	23.2058	23.6389	23.4978	21.7169	21.9705	24.2413	23.4272	21.6248	22.0066
Grm4	22.9735	22.8879	22.4459	21.1007	21.992	21.6897	21.7509	21.2355	21.5994	21.2707	21.6351	21.4305	21.5906	21.7228	21.7815	22.9465	22.6786	21.7404	21.9088	21.9906	22.0399	22.2573	22.0066	21.5508	21.1532	22.0403	22.1194	22.3878	22.022	21.955	21.4671	22.3304	23.0983	21.4526	22.0653	22.0824	21.5518	21.4233	22.2025	21.9477	21.3452	21.7298	22.2378	22.0061	21.649
Grm5	22.09	22.4938	23.1884	22.4386	21.5867	21.5375	21.2535	22.8773	22.013	21.4022	21.8618	21.7577	22.2935	21.6355	22.05	21.8585	21.4628	21.8904	22.7831	22.296	22.9416	23.2549	22.1083	22.1896	21.973	22.2122	21.9625	21.5539	22.6352	22.0622	23.5793	23.1316	23.2418	21.9479	23.1442	21.7278	22.1802	22.8869	23.0449	22.1028	21.6278	21.8695	21.6095	21.7349	21.9901
Gsk3a	23.2501	22.9019	22.9384	22.8594	22.1755	22.8799	22.8488	22.9724	22.9368	22.9977	23.0994	23.0962	23.2841	22.7367	22.6281	23.1699	23.4023	23.6492	23.1554	23.0275	22.9272	22.9574	23.0211	22.8707	22.8173	23.4305	23.1205	23.0401	22.1984	23	23.3469	23.2302	23.2826	23.0908	23.0727	23.2606	22.6394	23.1751	23.0066	23.2521	23.2488	23.4185	23.1905	22.5268	22.5626
Gsk3b	24.9636	24.713	24.3474	24.2532	24.8226	24.4393	24.8565	24.6977	24.8639	24.5263	24.6687	24.5823	24.5778	24.4683	24.4339	24.7879	24.7771	24.9695	24.7885	24.7296	24.5274	24.9879	25.0578	24.7815	24.6398	24.6303	24.3172	24.6194	24.7534	24.5034	25.0167	24.82	25.0506	24.7548	24.7183	25.0206	24.7518	24.6798	24.6482	24.6542	24.6211	24.7021	24.7608	24.8734	24.6162
Gsn	24.733	24.3605	24.7664	24.1426	24.3165	24.0004	24.7628	24.0262	23.9101	24.5125	24.497	24.4639	25.0512	24.8256	25.1051	24.6725	24.7998	25.1456	24.2382	24.2658	24.1395	24.6268	24.1027	24.1468	24.4259	24.7264	24.6952	25.148	25.2153	25.0744	24.5919	24.6219	24.681	24.4812	24.4586	25.1369	23.7606	24.5346	24.3419	24.5781	24.8525	24.5025	25.2397	25.3381	25.049
Gspt1	21.9248	21.9662	21.2335	21.249	22.8906	21.67	23.2677	23.1236	21.662	23.264	23.4045	22.9041	21.75	21.4601	21.1062	21.4398	21.7806	22.0989	21.6357	23.4261	23.4984	23.491	21.8496	21.8563	22.0445	21.5838	21.8854	22.8393	22.4975	21.9053	23.3989	23.2956	22.2246	21.8688	21.4184	23.8519	22.0402	23.444	23.697	21.7098	23.2776	23.5335	22.2239	23.5457	23.3493
Gsr	23.3609	21.8798	23.4967	21.364	23.1443	22.8001	21.6185	23.134	21.4817	23.0066	23.282	23.0816	22.288	23.0886	22.9615	23.6768	23.8029	21.4944	23.1713	23.3704	23.3675	22.1628	23.1143	22.8499	23.0627	22.0724	22.9864	23.1338	23.012	21.4107	21.312	23.6402	23.6035	23.0108	23.1958	23.279	21.3531	21.9535	22.2211	21.8949	23.0343	21.3607	23.238	23.5077	22.8278
Gss	21.8273	21.489	21.4998	21.7962	21.5389	21.8057	21.984	21.5563	21.6781	22.7341	22.5629	22.6209	21.7936	21.4647	22.1858	21.4528	21.3146	21.7993	21.631	21.8325	21.3465	21.6774	21.8791	21.7727	21.8586	22.0841	21.6439	22.2538	22.3384	21.5909	21.7122	22.0983	22.0419	21.9448	21.8758	21.7387	21.8473	22.3072	22.523	21.3189	21.1943	22.018	22.5417	21.7188	21.8863
Gsta4	23.88	23.966	24.0588	25.073	25.05	24.9437	24.659	24.4656	24.4023	24.907	24.5065	24.9315	25.5922	25.3061	25.0233	23.6706	23.8882	21.9813	24.2523	24.2419	24.5851	24.0713	23.891	24.4225	24.2864	24.4962	24.8198	24.867	24.602	24.9507	23.4044	23.5712	23.6666	24.4633	24.7586	24.5144	24.1524	23.5699	24.6157	24.453	24.6192	24.3484	24.9961	24.709	24.5176
Gstm5	27.2467	27.4598	27.47	27.3952	27.2414	27.4207	26.755	27.1604	27.2972	27.0668	26.9976	27.1068	27.2973	27.3331	27.1209	27.3577	27.2443	27.4631	27.3108	27.2055	27.0066	27.079	27.2586	27.0752	26.9999	26.8389	27.1295	27.1726	27.1007	26.9769	27.1356	27.2754	27.114	27.096	27.1851	26.9876	27.1015	26.9792	27.0356	26.9521	27.068	26.9302	26.9524	26.8677	27.027
Gstm6	28.2918	28.6647	28.4229	28.963	27.6476	28.8465	28.4029	28.6444	28.4241	28.1626	28.429	28.317	28.8956	28.7994	29.094	28.4525	28.1858	28.0168	28.7476	28.615	28.507	28.7113	28.427	28.3527	28.3485	27.9888	28.1979	28.5887	28.4827	28.6456	28.1432	28.1508	28.0231	28.647	28.7395	28.5268	28.5471	28.3334	28.356	28.1433	28.2949	27.9926	28.5556	28.4875	28.4892
Gsto2	23.0672	22.9464	21.4656	23.7547	23.6718	23.5155	23.7768	23.317	23.7577	21.1455	22.5863	22.8024	23.3464	23.2919	23.2453	21.7928	22.0474	22.5567	23.6384	23.2241	23.6815	23.4509	23.615	23.5711	23.0878	23.0619	21.9432	22.0003	21.985	21.2164	22.9398	22.9021	22.5271	23.4891	23.1065	23.5047	23.6658	23.3187	23.3128	22.7904	22.8854	22.6368	23.5873	22.3378	22.9408
Gstp2	28.2903	28.472	28.4214	28.3382	28.4115	28.3213	28.6804	28.4231	28.402	28.1396	28.1298	27.9574	28.2601	28.3007	28.3259	27.347	27.791	27.2963	27.8926	27.8593	27.9605	27.4004	28.1315	28.1045	27.823	27.4973	27.6032	27.8354	27.9738	28.0015	27.4433	27.7057	27.5511	27.5286	27.5551	27.8481	27.7609	27.8974	27.7581	27.9056	27.6528	27.6229	27.7329	27.721	27.6217
Gstz1	21.8056	22.9842	22.9343	24.0183	23.8804	24.0173	23.783	23.7681	23.5821	23.8967	23.6628	23.6291	23.7662	23.8985	23.7238	21.9605	21.8145	22.0441	23.3613	23.4401	23.7033	21.3691	23.042	21.8685	23.3909	22.5383	23.3741	23.4262	21.8816	23.4738	22.0474	21.6596	21.6348	23.5642	23.6528	23.3854	23.6122	23.1871	22.0972	21.7613	23.2262	23.4531	23.465	21.8957	21.6871
Gucy1b1	24.1649	24.3767	24.2042	21.6984	21.5535	23.765	23.917	24.0226	24.1223	23.6394	21.4188	23.9771	23.6217	23.6808	23.6919	21.6713	24.3952	24.3165	23.7879	23.5674	23.5114	24.3147	24.4351	24.3119	23.993	23.9054	24.0333	21.801	23.7322	23.9318	24.0576	24.2912	24.145	22.562	23.816	24.0064	23.9891	24.2752	24.278	21.9683	23.9211	23.9218	23.716	23.8006	21.9475
H1f0	21.8185	23.0324	23.2854	21.2157	23.524	21.0831	21.5007	23.9194	21.6158	23.5543	23.1524	23.7169	24.4733	21.5232	24.8236	21.5554	21.4841	21.9955	22.4814	22.1381	21.6037	22.1158	21.4206	21.8638	23.0382	21.9598	21.734	21.9091	23.73	21.6661	21.5801	21.9681	21.4081	22.3823	21.8981	22.12	21.3739	21.5873	22.341	21.6247	23.4942	23.1849	22.3275	23.3156	22.2328
H2-Ke6	22.4423	22.4767	22.5275	21.9504	22.6654	22.2052	21.5685	22.3704	21.1888	21.3052	21.2381	21.3788	21.8707	21.2652	22.2322	22.587	22.546	22.7073	21.7477	22.4375	21.8031	22.6876	22.1737	21.8421	22.1676	22.0844	21.9716	21.8908	22.2549	22.5905	21.8716	22.5195	21.4261	21.8339	22.2083	22.6785	21.6825	22.649	22.0399	21.6981	22.2336	21.7406	21.916	21.3889	21.9488
H2afy2	24.4744	24.4122	24.7963	21.8205	24.5813	24.7772	24.8756	24.862	23.7216	24.341	24.8683	24.8736	25.5008	25.2299	25.0713	25.4557	25.0237	21.7396	24.1595	24.8756	24.6687	24.2147	24.4054	24.9112	24.8431	25.041	24.4797	25.0352	24.9494	25.1723	24.6955	24.5368	24.6016	24.7404	24.5063	23.9471	26.2712	25.0998	22.222	21.2569	22.0996	25.2226	25.0999	24.9651	24.5056
Hadh	23.4635	23.7894	23.6736	24.3543	23.6206	24.4174	23.797	23.5221	23.2573	24.2495	21.6976	23.7797	24.4399	24.3819	24.1054	23.2597	21.0854	21.6245	22.121	22.0129	23.4982	23.8035	21.872	22.0561	24.1278	22.1853	23.9172	21.8398	22.8256	24.4903	23.3057	24.2437	21.7242	23.4295	21.8812	21.7402	23.7936	21.5563	23.0713	21.7893	24.8612	23.4103	24.0401	23.6768	21.453
Hadha	26.2108	26.3753	26.1357	26.837	26.5007	26.9313	25.2842	26.7394	26.9965	26.9989	26.733	26.8511	27.3933	27.2719	27.4771	26.1591	25.9304	26.7014	26.9438	26.8596	26.2873	26.814	26.8082	26.7305	26.7809	26.693	26.9047	27.0881	26.953	27.0275	26.2605	25.9813	26.0263	26.6744	26.7403	26.6471	26.8078	26.3246	26.0522	26.7719	26.6548	26.5244	26.8711	26.9434	27.0774
Hadhb	24.7335	24.5404	24.718	25.259	25.1592	25.3528	23.7858	25.3417	25.1777	25.3239	25.2405	25.3893	25.6993	25.4877	25.6127	25.0302	25.128	24.4807	25.1315	25.3653	24.9129	24.9932	25.2268	25.0892	25.1231	25.2318	25.3802	25.3473	25.5432	25.4548	24.4638	24.4849	24.4613	25.2184	25.0362	25.1466	25.3677	24.7339	24.7376	25.1237	25.2081	25.2054	24.9519	25.4801	25.5578
Hagh	24.4202	24.5151	24.7151	24.7595	24.4247	24.3392	25.6823	24.6556	24.3325	24.4244	24.4143	24.63	24.2497	24.6366	24.4896	24.0726	24.4388	24.0363	24.6125	24.7095	24.7807	24.5898	24.5792	24.5164	24.4452	24.897	24.2517	24.4677	24.3465	24.6648	24.3833	24.3473	24.2667	24.6114	24.4117	24.4545	24.0858	24.454	24.5159	24.468	24.1874	24.6092	24.0932	24.2203	24.1824
Hap1	22.0713	23.2222	21.7093	24.4532	24.8912	24.6905	21.2983	23.7823	23.8009	21.1128	21.3127	21.0721	24.547	24.4606	23.8421	21.5427	21.5608	21.9624	24.2404	24.6429	24.7568	22.0079	24.1237	24.0073	22.0696	22.5769	22.2243	22.6072	22.4297	24.0402	21.9842	22.2394	21.6753	24.4403	24.2402	23.9216	23.3068	22.1802	23.7939	21.5552	22.0169	21.6525	23.9776	23.4606	22.0084
Hapln1	24.4406	24.6197	24.6114	22.8179	23.1591	23.0607	24.3283	23.432	23.5422	23.7364	23.3614	23.5748	23.1179	23.368	23.4964	24.5766	24.4167	24.737	23.057	22.6843	21.6727	23.7714	23.2938	23.3851	23.2471	23.285	23.8417	23.4097	23.5925	23.4814	24.8622	24.6291	24.7308	23.0768	22.9372	23.11	23.7722	24.0333	23.9523	23.522	23.8132	23.5739	23.4832	23.0734	23.9043
Hapln2	21.7403	22.2869	21.3528	21.6799	21.9111	22.5754	21.8083	21.8731	21.3842	22.6545	21.2761	22.7901	23.2131	23.0249	23.3079	21.8267	21.1965	21.8025	21.4857	22.5329	21.4383	21.9255	21.8112	21.6794	21.8643	21.7089	22.8641	22.8087	23.2345	21.723	22.0035	22.3002	21.5533	21.6915	21.6638	23.1499	21.8578	21.7706	21.9618	22.9118	23.0155	23.1482	22.0078	21.7962	21.5488
Hapln4	21.0189	21.5282	21.6527	23.4431	23.5923	23.4505	21.7626	23.0145	21.6424	24.0603	23.6644	23.8723	22.0787	23.4238	23.7389	21.8144	21.3622	21.9008	21.882	23.4765	21.6685	21.9324	22.0934	21.5038	23.8471	23.8835	24.3233	22.1952	22.0867	22.1151	21.9724	21.6823	21.8672	23.3725	22.1227	24.0352	21.9337	22.2094	22.5407	24.6484	24.0281	24.315	22.1782	21.3926	21.5629
Hars2	25.632	25.4041	25.5965	25.9797	26.0886	25.4031	25.6872	25.8174	25.8977	25.6794	25.5562	25.8434	26.1889	26.0069	26.0809	25.6532	25.2295	25.4428	26.4351	26.0758	26.0944	25.9595	26.143	25.7859	25.9391	25.9198	25.8787	26.0392	25.9208	26.1767	25.7627	25.1019	25.9098	26.1278	26.235	25.9813	25.9674	25.8599	26.2357	26.203	25.8654	25.8162	25.8612	25.9341	26.343
Hcn2	21.4034	21.6091	22.1962	21.751	21.7304	22.8107	21.5989	21.3886	21.1854	23.2102	22.986	23.4088	22.927	22.5651	22.9138	21.5073	21.2696	22.2382	22.0271	22.0983	22.4551	22.1085	22.6139	21.7122	23.0973	22.3478	21.8105	21.9081	22.4752	21.786	22.0211	21.5761	21.6232	21.908	21.9019	21.9494	21.3636	21.9561	22.4785	22.1082	21.1103	22.069	22.1817	22.3421	21.6779
Hdgf	21.1738	22.9096	21.9512	22.9978	22.2081	22.5002	23.3463	23.3732	21.0757	23.1775	21.3113	22.6591	22.8478	22.8289	22.6839	22.2421	23.0571	21.5669	22.2617	22.6644	23.1873	23.1735	22.9545	24.111	21.7182	22.7491	23.4508	21.9767	23.4708	22.9286	22.9537	23.0193	23.3894	23.5882	23.0049	23.5959	22.8777	23.4648	23.5316	22.2171	22.8728	22.6799	22.5915	22.923	23.3579
Hdhd2	23.7665	23.9305	23.9374	24.6725	24.5045	24.2111	24.8874	24.3496	24.3286	24.5268	24.4939	24.4279	24.3482	24.4582	23.9525	24.5804	23.8837	24.2228	24.5278	24.7139	24.2154	24.4403	24.572	24.3681	24.6227	24.2066	24.3154	24.6027	24.5176	24.6201	24.3947	24.505	24.6702	24.856	24.8903	24.9485	24.5001	24.5129	24.4122	24.507	24.7869	24.6895	24.6659	24.5392	24.9445
Hepacam	25.0813	24.9675	25.1403	25.2594	25.3437	25.2097	25.5137	24.7629	24.5795	25.3346	25.3618	25.3815	25.3169	25.2937	25.1594	24.9351	25.1393	25.3887	24.9585	24.9573	24.9409	24.4543	25.1434	24.8824	25.1686	25.4392	25.3629	25.2645	25.4142	25.5602	24.7957	25.0637	24.9399	25.3897	25.1669	25.3621	24.5092	24.5303	24.8707	25.5104	25.0657	25.2907	25.475	25.7259	25.4474
Hexb	22.186	22.1743	22.054	21.6299	21.7781	22.4548	22.3286	22.1476	22.1892	22.2035	21.9023	22.3479	21.7781	21.7852	22.9494	21.4859	22.7682	22.6556	21.3331	21.6003	21.8916	22.3176	22.1297	22.1546	21.8887	22.0731	21.6909	23.3999	22.2375	22.287	21.5673	22.7182	22.1891	21.4052	21.7327	22.0251	21.7099	22.2899	22.1554	21.3242	21.5859	21.8202	22.4821	21.6048	22.2595
Hgs	21.3782	23.0194	23.0945	22.9679	22.8705	23.1927	22.9277	22.9513	22.8341	23.2915	23.491	23.3578	21.7851	21.273	21.9517	21.6174	23.0261	22.7473	21.8833	21.9581	23.2202	21.4191	22.7309	21.3119	21.7767	21.93	22.3796	22.3292	22.2418	23.0997	21.8922	21.8258	22.1769	22.1373	21.6192	22.5677	21.7085	22.6163	22.6072	21.2479	21.6325	21.6378	21.8095	22.6611	22.423
Hibadh	24.3357	24.5153	24.8108	24.8051	24.7655	24.6649	24.267	24.9521	24.6362	24.9308	25.0365	24.8541	25.0607	25.0809	25.0327	24.7097	24.5095	24.9195	24.8742	24.766	25.0187	24.6806	25.05	24.899	25.016	24.8336	25.1497	25.0576	25.39	25.2102	24.5815	24.5748	24.6466	24.7427	24.797	25.1179	24.6391	24.6642	24.6449	24.9472	24.8632	25.0505	24.947	24.925	25.0408
Hibch	23.6486	23.9605	23.9465	24.2678	24.0768	24.1997	23.2323	24.0421	24.1773	24.163	23.6294	23.8788	24.3626	24.2405	24.5346	24.0828	23.8957	23.998	24.1354	24.0814	24.1053	24.0098	23.8327	24.0602	23.9152	23.9263	24.0989	24.058	24.2375	24.0397	23.7402	23.6503	23.399	24.1222	23.9557	23.993	24.382	23.972	23.7775	23.963	24.0539	23.7841	24.1647	24.1711	24.0468
Hint1	26.9161	27.6268	27.3146	27.5924	27.7873	27.7566	27.8736	27.621	27.4316	27.6314	27.6597	27.2412	27.458	27.8006	27.4368	26.7228	27.3398	27.1425	27.8223	27.7137	27.7308	27.5665	27.7513	27.4242	27.3573	27.5433	27.6341	27.5158	27.784	27.6112	27.4124	27.2401	27.3724	27.4491	27.4079	27.7229	27.3964	27.5621	27.5579	27.4715	27.5045	27.609	27.4848	27.641	27.6333
Hint3	21.7924	23.5829	23.5566	23.5579	21.4748	21.5213	21.775	21.8906	23.5942	23.6307	23.1971	23.249	22.0382	21.4662	21.8484	22.4229	21.1489	21.8844	22.2545	21.7129	23.6053	23.8854	21.8628	21.544	21.5805	22.172	21.7203	21.9777	21.9626	21.5724	21.8139	22.0554	21.6979	21.2868	22.105	23.8122	21.8469	21.9453	22.554	21.3561	21.749	22.1867	21.6752	21.9959	21.4572
Hip1	21.2692	21.7341	21.4983	21.4495	21.5596	21.7497	21.7216	21.5829	21.8603	21.7562	21.1654	21.4425	21.8512	21.6025	21.5721	21.3127	24.8321	21.7418	24.741	24.7948	21.49	22.2586	22.2463	22.0278	22.2224	24.7864	21.8088	24.5945	22.3406	24.6126	24.3885	24.8023	24.4627	24.6213	24.4555	24.6087	24.5971	24.5001	22.5935	24.53	21.7123	24.5387	24.6387	24.087	24.552
Hist1h1e	25.8361	24.9749	25.7889	25.0543	25.4751	25.0966	25.9716	26.2573	25.3089	25.5644	25.4964	26.2891	27.8866	27.3251	27.9335	26.0152	25.8147	25.9265	25.3879	26.464	25.932	21.6961	24.5202	25.394	25.3179	25.5157	26.7808	27.5508	27.0672	26.945	25.7533	25.4397	24.9735	25.5006	26.0804	25.8589	26.7374	25.4634	25.133	25.0776	25.8562	25.4703	26.6635	26.8982	27.0055
Hist1h1t	24.0136	21.6781	21.4993	21.3559	22.022	21.052	21.7478	21.6906	21.5019	21.7092	21.688	23.7508	24.4212	24.2615	25.631	21.2136	21.1838	21.7724	23.748	22.0305	22.3917	22.3998	22.0523	21.8352	21.6727	22.3565	21.8203	21.8262	22.1172	22.1446	22.1258	22.0014	22.0144	21.9838	22.013	21.8959	24.1505	23.9257	22.2204	21.0803	21.7681	22.0293	21.3269	21.8732	21.757
Hist1h2ba	28.3703	28.6025	28.8085	28.3513	27.6617	28.4251	28.4758	28.6496	28.7186	28.4086	28.4239	28.9072	29.1473	29.1264	29.5456	28.4637	28.359	28.7224	27.4331	27.4315	27.1156	28.0097	27.6681	28.0223	28.1309	27.9536	28.0399	28.7004	28.6074	28.6751	28.177	28.0578	28.3832	27.9155	27.5441	27.3267	28.2761	27.9711	27.9509	27.9581	28.235	27.7732	28.4161	28.5941	28.6995
Hk3	29.8468	29.8519	29.8285	29.833	29.8713	29.7651	29.4106	29.921	29.9102	29.7954	29.7913	29.8728	29.5765	29.8281	29.5843	29.986	29.8487	29.8546	29.9855	29.9432	29.9009	29.887	29.7909	29.8942	29.9141	29.8367	29.7802	29.6792	29.6707	29.7137	29.9687	29.7687	29.8544	29.8862	29.879	29.7057	30.0341	29.9179	29.8433	29.9379	29.856	29.7402	29.7519	29.7767	29.6541
Hmgcl	22.6535	23.0204	22.5435	22.4675	21.9623	22.5455	22.6661	22.3393	22.9389	22.7302	22.4194	22.4838	22.3495	22.7026	22.754	22.8491	22.8092	22.8781	22.7939	22.5674	21.6893	22.5622	22.4842	22.8444	22.5485	22.6417	22.3865	21.773	22.446	22.133	22.8548	21.8295	22.7009	22.6025	22.5053	22.1668	22.5001	23.0694	22.6146	22.4436	21.3457	21.7188	21.9705	21.7686	22.1478
Hmox2	23.7992	23.3149	23.5985	23.2992	23.5815	23.9888	23.1687	23.0661	23.1458	23.309	23.4051	23.3691	23.6099	23.2852	23.3254	23.553	23.8822	23.4027	23.4041	23.4845	23.3793	23.3675	23.2826	23.0359	23.8797	23.5347	23.4226	23.6512	23.6072	23.6762	23.512	22.4494	23.514	23.57	21.7469	23.8979	23.5726	23.2681	22.8153	23.7189	23.7566	23.2026	23.5744	21.917	23.7373
Hnmt	21.7472	22.0912	21.2741	22.7599	22.7278	22.0313	21.1007	20.9814	22.3012	22.5339	22.5422	21.3588	22.2571	21.8465	21.3734	21.8909	21.6096	21.631	21.564	21.595	21.9862	22.2458	21.7711	21.2647	21.7926	21.8565	22.0466	22.0253	21.8552	22.5976	22.1219	21.7082	21.59	22.2426	22.1244	22.3777	21.6933	22.2392	22.7374	21.7578	21.057	21.598	21.838	22.04	21.4385
Hnrnpa1	25.0342	24.8256	24.8814	25.1004	24.9833	24.8116	25.305	24.7201	21.2914	24.0724	24.5291	24.4008	25.0261	24.9975	25.2624	21.7748	25.0408	22.0572	22.1258	21.8262	25.3047	21.4339	21.2125	21.956	21.9597	22.3149	22.153	21.9952	21.8705	21.6182	21.7081	22.3478	22.0249	22.2104	22.3834	21.5636	24.9822	22.3256	21.9823	21.8923	21.5855	21.662	21.9915	24.9563	21.8445
Hnrnpa2b1	28.2985	28.3659	28.3448	27.9145	28.0315	28.118	28.5026	28.2275	28.4096	28.0769	28.0118	28.1234	28.1978	27.9379	28.0508	28.3505	28.4896	28.2514	28.0173	27.9499	28.4709	28.2764	28.1168	28.4171	27.9979	27.9129	28.0841	27.9617	27.8787	28.0002	28.1207	28.3475	28.2714	27.9802	28.0639	27.8172	28.1083	28.3276	28.2133	27.7868	27.9372	27.915	27.6267	27.8098	27.8644
Hnrnpa3	27.0975	26.8893	27.1094	26.9007	27.0303	27.0918	27.2027	27.0716	26.9158	26.8274	26.9483	27.1422	27.0412	26.5468	26.95	27.0956	26.7923	27.0124	26.9706	27.0654	27.1307	27.0862	26.9322	27.0981	26.8986	27.1872	27.1164	26.9355	26.9315	26.8405	27.1665	27.1334	27.3692	27.1438	27.1663	27.0248	27.3056	27.2118	27.2083	27.1426	27.0819	27.1758	27.0184	26.9608	27
Hnrnpab	24.2919	24.3979	24.3696	24.2367	21.8694	24.2826	24.6435	24.4386	24.3735	23.9433	24.1598	24.0571	24.3228	24.2475	24.4447	24.9344	24.629	24.1595	24.1989	24.4202	24.2501	24.5416	24.0777	24.456	24.247	24.1338	24.4273	24.4231	24.0639	23.6948	24.6451	24.7878	24.5198	24.266	24.116	23.9891	24.6545	24.7016	24.2035	24.3067	24.4935	24.4227	24.2357	24.0411	24.5692
Hnrnpd	26.2484	25.9158	25.9683	25.8728	25.9273	26.1523	26.3817	26.3674	26.1983	25.7344	25.8389	25.9732	25.8201	25.7129	25.9952	26.1044	26.3088	25.9245	26.0233	26.1008	26.3313	26.3107	26.19	26.3626	25.829	25.8549	26.0475	26.0144	25.9356	25.966	26.1429	26.1221	26.2033	25.9402	26.0864	25.6042	26.3128	26.3549	26.2214	25.8003	25.8581	25.8461	25.9086	25.9065	25.8528
Hnrnph1	26.1836	26.0772	26.1417	26.1237	25.8281	26.1379	26.5539	26.3116	26.2001	26.069	26.0865	26.199	26.1889	25.8479	26.2393	26.3827	26.3153	26.687	26.0882	26.257	26.2139	26.315	26.3022	26.4692	25.9273	26.2193	26.1297	26.2156	26.1338	26.1856	26.6001	26.3392	26.4297	26.2324	26.2192	25.9835	26.3211	26.3773	26.2886	26.2581	26.2041	26.0718	26.0736	26.2837	26.2158
Hnrnpk	28.2584	27.8877	28.0333	27.6524	27.8338	27.8592	28.2569	27.9846	27.965	27.798	27.7718	27.8587	28.0093	27.7617	28.0152	27.8615	27.9811	27.8127	27.6888	27.8803	27.9375	27.9622	27.914	28.0492	27.6337	27.7945	27.9191	27.8951	27.8069	27.6731	28.0295	27.9745	28.0286	27.6687	27.7628	27.6153	27.9308	28.0601	27.8896	27.6306	27.7225	27.9337	27.9828	27.9961	27.8848
Hnrnpl	25.945	26.3736	26.1943	26.0601	26.1364	26.2897	26.2645	26.4731	26.3802	26.4737	25.7891	26.062	24.494	25.1309	25.1843	25.3686	25.2688	25.7841	25.7933	25.961	26.5122	26.5487	26.2483	26.4728	25.517	25.6859	25.8475	25.5986	25.735	25.7542	26.0481	25.9725	26.1808	25.4725	25.8549	25.663	25.7638	26.2027	26.027	25.2136	25.5278	25.8029	25.4559	25.3412	25.4752
Hnrnpm	24.5202	24.5143	24.8072	24.2389	24.6489	24.6491	24.653	24.8567	24.1852	24.4167	24.3405	24.1724	24.563	24.2929	24.5131	21.4783	21.8696	24.3505	23.7439	21.7164	24.1696	21.8792	24.2624	24.3581	24.3055	24.1735	22.4761	22.0681	22.1191	24.1033	21.7891	21.8221	22.1141	21.8865	24.2018	21.7517	22.0813	21.5979	22.6451	21.7647	20.9323	21.4841	21.9316	21.8119	21.6322
Hnrnpu	26.7795	26.9062	26.8935	26.2878	26.3075	26.4623	26.4989	26.6779	26.5253	26.2637	26.4499	26.734	26.5025	26.1778	26.634	26.7834	26.9393	26.4692	26.2422	26.2375	26.3389	26.2441	26.277	26.6597	26.064	26.3804	26.3927	26.3137	26.3045	26.3324	26.5274	26.4577	26.6707	26.2119	26.12	26.0698	26.5245	26.6398	26.2988	26.1066	26.3439	26.2873	26.0347	25.8986	26.2422
Hnrnpul2	23.7705	23.6596	23.5682	23.3025	23.9112	23.7117	23.5042	23.5717	23.847	23.6143	23.5777	23.5358	23.6565	23.4827	23.6459	23.8087	24.1884	23.9828	23.6646	23.2027	23.5888	23.3742	23.8026	23.6599	23.6642	23.9186	23.8216	23.7079	23.508	23.4832	24.1205	24.0135	24.1683	23.7177	23.7213	22.9922	23.5814	23.876	23.717	23.5554	23.8824	23.7291	23.5932	23.8029	23.6942
Homer1	24.975	26.087	25.4296	23.2547	23.1098	21.223	24.7246	24.1387	23.8044	23.952	23.8906	24.0593	22.9322	21.6986	22.8476	25.4578	26.6488	26.7118	23.3969	23.314	23.6583	24.9948	24.3636	24.7342	24.1462	24.4971	24.8672	23.132	23.25	23.0342	26.2801	26.7852	25.9864	23.4151	24.1976	23.2613	24.0665	24.697	24.6743	24.1753	24.6187	24.2786	23.1469	22.8482	21.7536
Homer3	22.5721	21.8283	20.8575	21.09	22.2365	21.722	21.5581	22.0325	21.6908	22.244	22.2843	22.5034	22.6987	21.3122	21.9455	21.7235	21.6432	21.5424	21.891	22.0977	22.0609	22.1452	22.1432	22.0444	22.4477	22.7191	22.1385	21.7523	22.201	22.3101	21.5259	22.2816	21.5876	21.9024	22.1488	22.012	22.5234	21.1999	22.0058	22.3811	22.0467	22.8146	22.3162	21.8131	22.1611
Hook3	21.7094	21.9376	21.5109	21.5448	21.9661	21.4038	21.4091	21.3264	22.0395	21.387	21.3475	21.826	22.3291	21.7748	22.1311	21.4542	21.4423	22.0481	22.0561	21.6507	21.9882	21.6854	21.8826	21.8887	22.1784	22.2229	21.549	21.858	21.912	22.3311	21.6438	22.4655	22.6971	22.2831	22.0862	22.3877	21.9307	21.895	22.1584	22.0178	21.7507	22.4072	22.6426	22.3776	22.3423
Hpca	29.011	28.8218	28.973	27.1943	27.0513	26.899	28.503	27.5443	27.8653	26.4104	26.4984	26.4432	27.2201	27.4223	26.9986	29.0565	29.1643	28.8875	26.902	26.8027	27.0731	27.6993	27.5985	27.6584	26.6205	26.644	26.745	27.2615	26.7258	26.7987	29.1791	28.9067	29.0907	27.0646	27.0322	27.5224	27.904	28.1615	28.0964	26.4687	26.6288	26.6417	27.2935	27.135	26.8939
Hpcal1	24.6472	24.1204	24.2219	25.3796	25.4736	25.5118	25.55	25.2282	25.2082	21.3898	24.1239	23.9858	24.9054	25.3479	24.653	24.2004	24.3107	23.6535	25.3479	25.4247	25.0807	25.164	25.4583	25.3144	21.4149	23.504	22.5376	25.1409	24.8565	24.8636	24.2107	24.2215	23.5201	24.5993	25.3162	25.07	24.8819	24.5171	25.2801	21.837	23.6083	23.7923	25.1717	24.8737	24.7402
Hpcal4	26.7157	27.1841	27.1176	26.0587	25.8784	25.4658	27.4629	26.8508	27.2453	26.0574	25.9817	25.8532	26.0582	26.013	25.5958	26.8634	26.8292	27.2362	25.6769	25.4141	26.2591	26.7307	26.3127	26.4815	25.7667	25.8053	25.1928	25.4687	24.6496	24.8974	26.7144	26.8001	26.4808	25.8973	25.4752	25.5911	26.8805	27.1135	26.9965	25.7277	25.7228	25.5517	25.9008	25.5405	25.4404
Hprt	26.4125	26.3275	26.5357	26.8981	27.0476	26.9768	27.1534	26.8215	26.6156	26.3158	26.2664	26.4282	26.5033	26.6245	26.6668	26.1529	26.2373	25.7892	26.7436	26.7674	27.0534	26.1756	26.7328	26.5752	26.3392	25.8883	26.212	26.4581	26.3851	26.5631	26.1879	26.2568	25.9291	26.4517	26.5145	26.3334	26.2353	26.2114	26.0974	26.0657	26.2257	26.02	26.4585	26.5266	26.1083
Hpx	22.0009	21.7353	21.7085	21.7166	22.1052	21.6554	21.0622	21.2561	21.4476	21.4866	21.7312	21.3988	24.179	23.3276	23.2989	21.3024	22.197	22.1321	22.3673	21.8787	22.065	21.3253	21.7975	21.8699	21.7522	22.3863	21.7667	23.1253	24.2246	23.6828	21.9396	21.7016	21.8003	22.3674	21.8082	22.1705	21.8766	21.7613	22.1115	21.8612	21.653	21.9812	23.3828	24.0188	23.5659
Hras	25.9083	26.5727	26.3965	26.3597	25.6592	26.2466	26.7893	26.1753	26.3665	26.3043	26.2676	26.2455	26.2979	26.3772	26.3989	26.422	26.2062	26.4751	26.0012	26.2599	25.6274	26.1844	26.1543	25.9578	26.3708	26.1892	25.9242	26.4081	26.1017	26.1073	26.4365	26.4966	26.3929	26.4142	26.1376	25.9351	26.3426	26.4416	26.1198	26.2408	26.2248	26.1925	26.3742	26.236	26.2585
Hsd17b4	22.9419	23.3624	23.3672	22.2574	23.0851	21.4737	23.5183	23.519	23.1078	23.0526	22.8866	23.4016	23.2902	23.2003	23.0621	21.9639	23.1381	22.0879	23.4444	23.4275	23.4728	23.478	23.497	23.2995	23.1287	23.5127	23.4051	23.6873	23.6766	23.612	22.9083	22.1717	23.2292	21.9374	23.3879	23.6311	22.0391	23.1135	23.5216	21.7988	23.4917	21.5468	23.7312	23.5826	23.531
Hsd3b1	21.7702	21.5765	21.2821	22.1127	21.9175	21.7452	21.6763	21.2589	21.3661	21.3252	24.3657	20.7173	21.8272	21.7718	21.9667	21.7047	22.0127	21.8603	22.3662	21.962	21.8158	21.7383	21.7727	21.613	21.687	21.8851	21.954	24.047	24.1502	24.2044	21.3108	21.9838	22.5651	21.9462	21.6332	21.4273	21.4856	21.7814	22.2162	21.9005	21.7608	21.2906	21.7249	21.7214	21.78
Hsdl1	22.5883	22.3698	22.1187	22.4054	22.1268	22.5309	21.3461	21.6196	21.3935	20.7481	21.2614	21.9756	22.4159	22.7198	21.9055	22.6619	21.7736	22.7965	22.6476	22.9592	22.6407	22.7534	22.7598	22.7009	22.4467	22.7097	22.115	22.7031	22.0806	22.3905	22.6293	22.4082	22.6912	22.9125	22.4037	22.7333	22.9034	22.877	22.4073	22.5286	22.8541	21.4325	22.2252	22.7043	22.8177
Hsp90aa1	30.1604	30.1683	30.1999	30.4802	30.4047	30.5022	30.0021	30.2407	30.1745	30.2787	30.3019	30.2711	30.5454	30.4475	30.3956	30.1942	30.2027	30.1695	30.4179	30.4788	30.5748	30.2574	30.4266	30.5276	30.3947	30.3959	30.4934	30.4052	30.4229	30.5079	30.1595	30.0889	30.0905	30.4462	30.4476	30.45	30.3837	30.2275	30.3849	30.4247	30.2751	30.367	30.481	30.4356	30.3578
Hsp90ab1	29.5379	29.4507	29.5349	29.5946	29.5419	29.6487	29.2655	29.7548	29.5953	29.428	29.3782	29.457	29.6232	29.6485	29.6248	29.4999	29.6016	29.4441	29.6456	29.5881	29.7028	29.6722	29.7291	29.7329	29.4275	29.3055	29.5483	29.59	29.6045	29.6725	29.5864	29.4581	29.3973	29.7007	29.6421	29.5841	29.6485	29.4519	29.5881	29.4665	29.3993	29.2489	29.6195	29.5182	29.5759
Hsp90b1	26.2351	26.1147	26.1112	26.2591	26.4562	26.4019	25.8816	26.1617	26.2769	25.853	26.1538	25.9546	26.4873	26.2596	26.521	26.2694	26.4127	26.0736	26.3979	26.3166	26.3478	26.1902	26.3548	26.1562	26.1145	26.219	26.3331	26.5705	26.399	26.2826	26.2887	26.2652	26.1954	26.3447	26.3817	26.0744	26.0711	26.1953	26.2589	25.2942	26.1431	26.1208	26.3745	26.6023	26.4435
Hspa12a	27.8526	27.8542	27.8999	27.6302	27.7159	27.6039	27.2978	27.4351	27.4575	28.2724	28.2158	28.1421	27.8311	27.8709	27.8196	27.7623	27.6899	27.5681	27.7935	27.6081	27.6196	27.4976	27.295	27.4351	28.1868	28.2505	28.1544	27.6759	27.8724	27.8283	27.5904	27.5705	27.7789	27.7774	27.887	28.2842	27.5274	27.4857	27.5093	28.2815	28.1465	28.3091	27.9392	27.9214	27.9337
Hspa1b	22.9857	23.0365	22.9438	22.6472	23.0174	22.883	23.2232	23.1804	23.1162	21.6611	21.7188	22.4413	23.2289	22.927	23.1273	21.6987	21.4455	21.4971	22.1284	23.1744	23.0386	22.9965	21.8935	23.0364	22.471	21.719	22.0533	23.0731	22.3695	23.2356	22.9168	21.8477	22.8243	21.3997	22.9277	21.4662	22.0858	22.0649	21.9139	21.5154	21.699	21.8835	21.7336	21.7361	23.0466
Hspa2	23.587	24.0094	24.0658	22.8771	22.7871	21.0007	23.2178	21.5827	22.983	22.9162	22.6122	23.1042	23.2154	23.3809	23.5241	24.0608	23.0991	23.6558	22.2149	23.1409	22.4822	23.045	22.7052	23.0238	21.4282	22.0339	22.6021	23.2266	22.3322	22.7106	22.9522	23.0964	23.1335	22.9605	22.946	22.5093	23.0296	22.9601	23.3191	22.5568	21.6721	22.2306	22.9971	22.7814	22.6804
Hspa4l	27.1259	27.1727	27.3339	27.5964	27.7909	27.7482	27.1255	27.3395	27.2256	27.5936	27.6917	27.6645	27.3527	27.6689	27.4913	27.2616	27.2464	27.1777	27.3875	27.5224	27.3505	26.9458	27.2659	27.1343	27.5642	27.5087	27.6584	27.5403	27.5737	27.6285	27.0826	27.1829	27.0753	27.4281	27.4237	27.4941	27.2295	27.1403	27.2128	27.4408	27.5537	27.5088	27.4437	27.5355	27.3814
Hspa5	27.5616	27.3261	27.5335	27.5051	27.5184	27.6198	27.8771	27.4917	27.27	27.3425	27.42	27.4276	27.7016	27.4872	27.5622	27.526	27.6695	27.3581	27.4849	27.6157	27.5536	27.3575	27.407	27.3115	27.3161	27.4424	27.4283	27.5813	27.4203	27.6511	27.2727	27.4094	27.2884	27.4052	27.6344	27.2793	27.1024	27.1718	27.0316	27.3695	27.2465	27.2168	27.5192	27.4689	27.3649
Hspa8	31.1959	31.1743	31.3387	31.3677	31.5511	31.4301	31.7641	31.3048	31.3667	31.3713	31.4055	31.4349	31.4347	31.3492	31.3952	31.3239	31.3333	31.0701	31.3733	31.4125	31.4628	31.3477	31.4594	31.3966	31.307	31.341	31.4169	31.3035	31.4102	31.4042	31.2825	31.2543	31.2794	31.4065	31.4947	31.542	31.3266	31.2653	31.3355	31.3589	31.3236	31.3488	31.2554	31.4007	31.2795
Hspa9	28.0712	27.9801	27.9229	27.8678	27.9459	27.9329	28.2674	27.9823	27.9495	27.9392	27.9622	27.9044	28.1863	28.0554	28.1028	27.865	28.0017	27.7714	27.9105	27.8648	27.831	27.9639	27.9249	28.057	27.8759	27.9589	28.1574	27.9182	28.028	27.9825	27.8957	27.8278	27.7517	27.6667	27.8852	27.8768	27.9319	27.9011	27.7655	27.9654	27.8582	27.9451	27.907	27.8997	27.891
Hspd1	29.4686	29.4266	29.4244	29.4242	29.5493	29.4217	28.9845	29.4997	29.5703	29.3113	29.4153	29.3719	29.5755	29.4152	29.4622	29.218	29.4361	29.4532	29.4833	29.4774	29.3952	29.354	29.5261	29.5374	29.3004	29.1492	29.3845	29.3258	29.3364	29.5082	29.4089	29.3556	29.3327	29.2093	29.3095	29.2104	29.4067	29.3697	29.3358	29.2365	29.253	29.2982	29.3006	29.3819	29.3017
Hspe1	27.8735	27.6165	27.579	27.6331	27.587	27.5621	28.0344	27.4236	27.6676	27.2777	27.3626	27.349	27.752	27.5777	27.5484	27.7647	27.7184	27.5948	27.7512	28.0207	27.7182	27.466	28.019	27.7712	27.5533	27.6299	27.6319	27.6296	27.6488	27.6426	27.4036	27.5433	27.6452	27.6258	27.618	27.7805	27.85	27.7019	27.745	27.5764	27.5065	27.5979	27.6321	27.6896	27.6015
Hsph1	27.2503	27.2051	27.2341	27.1005	27.2332	27.1708	27.118	27.1477	27.2554	27.0482	27.1533	27.0575	27.0614	26.9066	26.7776	27.3024	27.4393	27.2678	27.3399	27.1992	27.2916	27.3023	27.2512	27.4003	27.0286	27.2971	27.1636	26.9689	27.1576	27.1994	27.3869	27.3576	27.2411	27.201	27.2379	27.1728	27.1488	27.3468	27.2724	27.3702	27.1122	27.1757	27.0425	27.1139	27.1247
Huwe1	22.0265	21.9367	22.1838	22.0579	22.1719	21.9931	21.6732	22.1887	21.5873	21.6216	22.1551	21.9973	22.5158	21.9378	21.7506	22.1359	22.1933	21.6314	21.879	22.1584	22.315	21.9973	21.4573	21.5073	22.1699	22.2985	22.1487	21.8418	21.8877	21.5524	22.4587	22.4134	21.9368	22.2502	22.2518	22.1555	22.4256	22.2865	21.8742	20.9488	21.5791	21.9918	22.2435	21.9368	21.787
Hyou1	24.7739	24.8112	24.7654	24.9019	24.6537	24.9299	24.4868	24.6278	24.4965	24.3742	24.9165	24.5616	24.9345	24.7117	24.8493	24.9783	24.8105	24.6382	24.6081	24.7724	24.4814	24.3607	24.6909	24.5809	24.5756	24.6917	24.5497	24.915	24.8589	24.7016	24.4617	24.515	24.5099	24.4435	24.649	24.2328	24.5609	24.519	24.8725	24.2433	24.6695	24.4129	24.6969	24.7694	24.8527
Iars2	24.4084	24.177	23.5442	25.2252	23.9352	24.955	23.4048	24.3739	24.3824	25.3533	24.5841	24.4637	24.4763	25.1012	25.1277	24.1427	23.9718	25.0422	24.7463	24.6934	24.0076	24.5063	23.9149	24.1737	24.6171	24.1126	24.414	24.5369	24.5354	24.3064	24.5868	24.1393	24.4847	24.5338	24.2812	23.4449	25.0434	25.0891	24.4424	25.0729	24.7498	24.4135	24.3556	24.3046	24.8179
Icam5	24.578	23.8731	24.3048	21.6506	22.0179	21.8315	23.1877	22.9499	22.7265	21.2773	21.4953	21.7803	21.7127	21.5789	21.5887	23.7661	24.3461	23.3303	22.5846	21.7668	21.8045	23.3988	21.6199	21.8216	21.4194	22.0127	21.7268	22.2871	21.4126	21.5588	24.0699	23.67	23.8149	22.2612	22.0154	21.9894	23.0805	23.4564	22.2403	21.6585	21.8997	22.0806	21.3628	22.1724	21.9166
Idh1	24.7359	24.8402	24.831	25.1598	25.3868	25.2827	25.4942	25.0907	24.9975	24.827	24.8673	25.0204	25.5523	25.35	25.0453	24.9626	24.6156	24.7049	25.1895	25.5377	25.5904	24.9831	25.4439	25.3228	24.6997	25.1356	25.2221	25.3502	25.6012	25.2181	24.5385	24.5432	24.8232	25.3062	25.3128	25.3163	24.768	25.0564	24.8971	24.9653	24.9861	25.1722	25.3675	25.4499	25.4479
Idh2	25.57	25.6642	25.4663	25.6159	25.7677	25.8368	26.3598	26.0139	25.7416	25.7069	25.6439	25.7409	26.2024	25.9766	26.0459	25.816	25.316	25.2409	26.0879	26.0822	25.79	25.9857	25.954	26.1837	25.7352	25.5822	25.7404	26.2479	25.9738	25.713	25.647	25.4264	25.3417	25.9013	25.8761	25.6275	25.9371	25.9444	25.4532	25.8098	25.6724	25.6688	26.004	26.0875	25.9112
Idh3a	29.3942	29.2979	29.4114	29.4121	29.4085	29.3681	29.371	29.3517	29.3998	29.5435	29.4251	29.3135	29.2168	29.2833	29.3384	29.1602	29.066	28.8744	29.2528	28.9618	29.1189	29.0039	29.1996	29.183	29.251	29.0077	29.2592	29.0228	28.9509	29.2633	29.1208	28.9577	28.8323	28.9251	28.9168	29.0003	29.1714	29.038	29.0203	29.2098	29.0607	28.948	28.8371	28.8978	28.9143
Idh3g	27.8396	27.8926	27.7675	27.741	28.0087	27.9286	27.3337	27.7426	27.7383	27.9252	28.0386	27.9127	27.4696	27.7901	27.5956	27.5692	27.8777	27.371	27.5547	27.6168	27.5697	27.593	27.8478	27.7835	27.7121	27.6288	27.7877	27.3688	27.5883	27.8011	27.8523	27.6041	27.5108	27.5525	27.6789	27.5764	27.5853	27.7123	27.3195	27.6129	27.5917	27.5201	27.6579	27.526	27.4197
Igsf8	26.8041	26.6687	26.851	27.1758	27.3843	27.245	27.4929	27.0566	27.2845	26.872	26.9854	26.9337	26.9531	27.0011	26.8144	26.3719	26.4297	26.1718	27.0695	27.129	27.3472	26.7555	26.9838	27.0204	26.9022	26.6858	26.7747	26.8807	26.8027	26.7937	26.2355	26.4929	26.5261	27.0386	27.2298	27.0359	26.843	26.7009	26.8797	26.7554	26.8539	26.7227	26.9508	26.8619	26.7199
Ikbkap	21.8697	21.2961	21.6252	21.8028	21.365	21.71	21.047	21.6743	22.1453	21.5564	21.3365	21.8521	22.0197	21.4098	22.1227	21.9176	21.8524	21.6139	22.8206	22.1126	21.6007	22.258	21.8689	22.6543	21.972	22.317	22.3992	21.6066	22.2651	22.0734	21.5663	21.4609	22.2961	22.6846	22.2695	21.8954	22.4536	22.7661	22.5302	21.7647	21.8461	21.7953	23.2093	21.5297	21.9031
Ilf2	23.6647	23.8992	23.9079	24.0131	23.902	24.0566	24.1768	23.9789	24.009	23.9134	23.8467	23.952	23.855	23.6934	23.874	23.8806	24.1237	23.2938	24.1416	24.211	24.0781	24.1093	24.181	24.2862	24.0469	24.1505	24.0235	23.9255	24.1084	23.9172	23.6193	23.7393	23.904	24.1986	24.0923	23.6773	24.1996	24.0314	23.9884	24.0539	24.1309	24.0047	23.8048	23.9364	24.0821
Immt	27.8323	28.0253	27.965	27.9332	27.9079	27.8628	26.0895	27.8689	27.9276	27.8854	27.9127	27.8528	27.7043	27.7737	27.7735	27.8515	27.886	27.9306	27.7879	27.6272	27.6838	27.7309	27.7764	27.8913	27.7388	27.9291	27.9359	27.4594	27.8967	27.8979	27.9518	27.8231	27.7852	27.7181	27.773	27.6876	27.8027	27.7455	27.7063	27.7468	27.856	27.8787	27.6464	27.7444	27.6126
Impact	24.2648	22.0216	25.0536	25.7792	25.7592	25.8433	25.1146	25.3175	25.1732	24.5344	24.7158	24.9579	25.0997	25.1985	25.0195	24.188	24.5359	24.2435	26.0733	26.0401	25.6729	24.7674	25.4706	25.49	24.5699	24.5839	24.6104	25.505	25.5515	25.8107	24.2112	24.4194	24.6823	25.5222	25.7683	25.3304	25.2318	24.535	25.3259	24.7111	24.8435	25.0063	25.4293	25.4461	24.9577
Ina	29.9094	29.9905	30.0424	29.8678	29.9098	29.8423	29.4808	29.0183	29.087	29.9574	29.8539	29.9767	30.3924	30.0397	30.3114	30.2296	28.8937	29.8075	29.973	29.83	28.0154	29.2521	29.2277	29.2089	30.1278	30.078	29.8469	29.4326	30.6134	30.323	29.5759	30.2244	30.3568	30.1134	30.1668	31.0864	29.2697	28.8788	28.8709	29.9531	30.2061	29.7449	29.8947	29.9111	29.7822
Inf2	22.6874	23.5106	22.5623	21.4383	22.2825	21.3007	20.5729	21.2447	20.1892	20.5876	21.3605	21.1031	22.2468	20.4738	21.5202	23.1418	22.5299	22.4319	22.0264	21.9141	21.7955	22.0136	21.4873	21.5556	21.9206	21.0798	22.081	21.3542	22.2464	20.7957	22.7824	22.9622	23.0764	21.8664	22.253	21.4544	21.7033	21.2783	21.9949	21.6766	21.5887	21.6698	21.6492	21.5467	21.4247
Inpp1	23.3561	24.3524	24.3113	24.3141	23.5951	24.3014	24.5562	24.3536	24.4119	24.1497	24.4045	24.3061	24.5104	24.3328	24.7015	24.445	24.7192	24.7515	24.6962	24.4505	24.6815	24.6206	24.6352	24.5619	24.6741	24.8136	24.4982	24.4094	24.5022	24.5832	24.709	24.4924	24.4712	24.1885	24.3483	24.5498	24.5301	24.4352	24.3942	24.2863	24.4563	24.4452	24.5834	24.925	24.777
Inpp4a	23.4044	23.7661	23.7289	22.9838	23.4398	23.2563	23.1237	23.2631	23.4969	23.6025	23.3341	23.5116	23.2389	23.3151	23.1036	23.6382	23.2254	21.9741	22.9921	23.5707	23.3564	23.0673	23.4127	22.5587	23.862	21.7544	23.2928	22.9559	21.703	23.0197	23.45	23.7495	23.3288	23.419	23.3735	23.2041	23.3064	23.2957	23.3236	23.4487	23.4682	23.1704	23.2553	23.3925	22.7197
Ipo5	24.4234	24.5671	24.485	24.2138	24.6265	24.3317	24.2039	24.3916	24.4355	24.4383	24.2784	24.5919	25.008	24.7344	24.7931	24.5062	24.2782	25.5587	24.5816	24.3104	24.4569	24.5198	24.5717	24.5732	24.4104	24.5072	24.6455	24.9004	24.4687	24.8359	24.3526	24.3532	24.4913	24.3703	24.1072	24.5115	24.3381	24.3183	24.4515	24.7402	24.7806	24.7727	24.6665	24.8411	24.6567
Ipo7	23.8445	24.0275	24.126	24.4461	24.2793	24.4507	23.9792	24.3433	24.1937	24.4744	24.324	24.3387	24.3757	24.5809	24.2736	24.5753	24.0047	24.3278	24.2644	24.358	24.2531	24.2553	24.1303	23.9098	24.4689	24.5707	24.4427	24.4287	24.6805	24.4869	24.0372	23.9627	24.3414	24.6737	24.2562	24.5805	24.3915	24.3552	24.2919	24.6249	24.4433	24.0618	24.6743	24.069	24.3599
Iqsec1	24.0994	24.4295	24.5015	24.4882	24.0777	24.2469	23.949	24.3948	24.4348	24.966	24.2377	24.3911	24.3998	24.4253	24.7196	24.5821	24.2579	24.9928	24.0158	24.2918	23.9096	24.3354	23.9714	23.7204	24.569	24.6537	24.1588	24.0482	23.5327	24.5737	24.6138	24.6708	24.8982	24.3738	24.2194	23.811	24.4157	24.7011	24.2979	24.2834	24.6777	24.2715	24.7051	24.1495	24.4358
Iqsec2	21.5459	21.379	21.3373	20.6398	21.7138	21.284	21.2231	21.7641	21.7575	21.0837	21.1067	21.2085	21.5316	21.9599	20.5979	21.5197	21.4115	21.2459	21.0735	21.1598	20.6418	22.399	21.2258	21.5955	20.8629	21.874	22.4223	21.9335	21.7313	21.053	22.2692	21.9158	22.357	21.6829	21.736	21.6283	21.5334	21.5856	22.7069	21.6854	21.779	21.9153	22.0167	21.9654	21.7201
Iqsec3	21.3701	19.6342	21.5857	20.9707	20.4858	20.9772	21.0181	21.0638	20.7955	21.2307	20.6389	20.6938	19.6747	19.957	21.7364	22.0393	19.4766	21.9104	21.8184	20.6684	20.8262	20.6318	21.2758	21.1744	21.8156	22.1295	20.2782	20.9592	20.7447	21.1398	20.0078	22.3536	20.851	20.8457	21.1729	21.0079	20.6251	20.7134	20.2696	21.6016	20.5864	21.9974	20.952	19.8567	22.1746
Isoc1	22.1776	22.721	21.5729	23.1605	22.522	22.7378	22.1259	22.7397	22.6926	22.6009	22.1288	21.29	21.8814	21.7739	21.984	22.5656	21.9783	22.7436	22.7568	22.7776	22.2398	21.876	22.6417	22.6501	22.1941	21.7833	22.2313	21.6769	22.0523	21.4957	22.5481	21.4803	21.7852	22.8561	22.5386	22.4115	22.8212	22.1604	22.435	21.6526	21.1769	22.1098	21.7508	22.0505	21.6527
Isoc2a	23.1218	22.7687	22.9852	23.3749	23.2843	23.292	21.7276	22.9588	21.6997	23.4873	23.4925	22.9816	23.1927	23.5771	23.3977	22.9942	23.0926	22.0991	23.0724	21.7919	22.5874	23.5134	23.5209	22.9378	23.6542	23.2962	23.086	23.4432	23.8002	23.6185	23.3504	22.9551	22.0202	23.4227	23.0306	23.2963	23.3713	23.2198	22.7131	23.4055	23.6947	23.3258	23.7499	23.4595	23.7681
Itfg1	21.1627	21.8337	22.0988	22.3756	22.1715	22.4497	22.0133	22.414	22.4016	22.0793	21.6876	22.0609	22.3202	22.8274	21.7867	21.8391	21.4426	21.9227	22.316	21.822	21.7136	22.1817	22.4124	21.8324	21.7633	22.1992	21.6887	22.4687	22.3459	22.2718	21.7582	21.9594	22.1024	21.6565	22.2633	21.9467	21.3005	22.301	22.249	21.3785	21.8023	21.6073	22.0123	21.7566	21.9299
Itih3	21.8614	22.2044	21.5169	23.2757	22.1127	23.6681	21.7048	21.385	21.3864	21.3319	21.4174	21.2567	23.7534	23.5646	23.4358	22.0848	21.2812	21.5295	21.9943	21.6977	21.6933	22.144	21.5143	21.8348	22.3352	22.0795	21.956	23.1114	22.163	21.5869	21.5693	22.2175	21.8508	22.9749	21.814	21.8568	21.6842	22.5022	22.2927	22.8796	20.8792	22.3577	21.6243	21.6563	21.7565
Itpa	25.0528	25.2917	25.1656	24.5298	24.5973	24.6506	25.0057	24.9294	24.9734	24.6919	24.7682	24.3326	24.7421	24.5883	24.5304	25.0944	24.6092	24.7732	24.6102	24.3017	24.357	24.9484	24.6961	24.4917	24.4662	24.3123	24.2352	24.6218	24.6222	24.361	24.7504	24.7851	24.6162	24.303	23.8753	24.3157	24.4302	24.6222	24.5581	24.2598	24.253	24.5	24.894	24.3748	24.9624
Itpka	22.391	22.9124	22.9365	21.6313	22.1428	21.5988	21.2449	21.6598	21.9074	21.7791	20.9506	21.2767	21.6839	21.8152	21.476	22.5978	22.5008	22.6508	22.2437	21.3986	21.9326	22.7035	21.7075	22.527	21.8043	22.3834	22.1818	21.7717	21.8823	21.8606	23.0269	22.807	22.8515	21.738	21.8331	21.8729	22.0895	22.4355	22.634	21.587	21.9705	21.5913	21.573	21.7216	21.8091
Itpr2	28.0612	28.4145	28.2507	21.5392	21.8807	21.4633	25.6496	23.1986	26.2221	26.2241	25.4897	24.7939	22.1039	25.4418	26.5567	28.6072	28.9034	28.1859	21.858	21.672	21.5719	24.9884	24.4851	24.7971	21.9903	25.1389	22.4598	22.1002	21.9307	21.935	28.1851	28.6876	28.262	21.7591	21.9332	21.7181	25.8118	26.3079	26.3178	21.8989	20.9564	21.9344	21.8504	21.9737	24.7635
Ivd	24.8868	24.9555	24.9312	25.4763	25.5246	25.3694	25.2402	25.5522	25.4957	25.0208	25.2531	25.1352	25.7218	25.3943	25.3383	24.8175	24.8388	25.2852	25.5487	25.4537	25.4001	25.2476	25.6988	25.5495	25.2328	25.1496	25.2266	25.6925	25.5447	25.4884	24.661	24.7663	24.6256	25.3917	25.395	25.3444	25.3939	25.2301	25.2329	25.4869	25.2135	25.0766	25.2952	25.7448	25.4337
Jam3	23.2758	22.8103	23.392	23.3444	23.0238	23.2891	22.9065	22.4637	22.6904	23.5918	23.6785	22.9791	23.0359	23.5706	23.5264	23.8259	23.3862	22.6456	23.411	23.7234	22.9213	23.0827	23.0815	23.1312	23.5919	23.5215	23.6939	23.858	24.0575	23.9363	23.2636	23.7934	23.89	23.7103	23.7337	24.523	23.7405	23.2992	23.6273	23.9299	23.8237	23.6803	24.0919	23.8341	24.217
Kars	22.2081	22.1689	22.4328	22.0598	21.9626	22.4187	22.5003	21.9485	22.4741	22.2561	22.1715	22.3245	22.007	21.9625	22.4322	21.5153	22.2377	22.15	22.1238	22.249	22.1874	21.8368	22.3664	21.9834	22.2252	22.4877	21.7931	22.1373	22.0806	22.1545	22.1864	22.1975	22.3878	21.8731	22.0278	21.8722	21.1461	22.014	22.7864	22.2247	21.8073	21.9935	22.0824	21.8782	21.492
Kbtbd11	24.3095	24.5427	24.5597	23.6961	24.2207	24.0294	23.8237	23.975	24.3336	23.7362	23.8308	23.5016	21.5674	24.3033	24.085	21.9383	24.4504	24.0994	23.8739	24.0516	23.9971	24.1708	24.1128	23.9575	23.9035	21.9933	23.9447	23.917	22.3728	24.1228	24.3834	24.1537	24.4288	23.8838	23.8093	23.7416	24.3885	23.7261	24.2608	23.7107	21.627	23.6332	24.1206	24.0474	23.9216
Kcna2	24.7458	24.9743	24.694	25.0018	24.792	24.9163	24.7582	24.5391	24.5763	24.9177	25.1855	24.806	25.141	25.2236	25.2794	25.1767	25.0091	24.5526	25.2904	25.2195	24.7046	24.7177	24.8431	24.7811	25.3179	25.3611	25.5532	25.4959	25.5769	25.2736	25.2326	24.91	24.9401	25.0716	25.1932	25.485	24.8581	24.8427	25.2075	25.2353	25.5276	25.399	25.5049	25.4854	25.6378
Kcnab2	25.2879	26.078	25.8881	26.1147	25.757	25.9601	26.5033	25.8494	25.6557	26.6487	26.4254	26.2115	26.112	26.2152	25.8401	25.2935	25.0437	25.7103	25.907	25.5263	24.9703	25.5032	25.2448	25.2975	26.2991	25.4529	25.5365	26.0907	25.7808	25.9038	25.8166	25.3797	25.266	25.7833	24.9853	25.543	25.8981	25.5919	25.1082	25.5809	25.9761	25.3774	25.6671	24.812	26.033
Kcnj10	22.7034	22.1339	21.6733	24.7038	23.7054	24.2549	23.9275	24.322	24.0338	24.8053	24.3293	24.4076	23.3732	23.8882	23.8373	20.751	21.2222	21.6295	23.9064	24.517	25.2549	25.689	25.8486	24.774	23.445	24.5098	24.4942	24.1582	24.6893	23.7969	22.0486	21.978	21.7092	24.3087	24.1241	24.2512	23.1787	23.4444	22.5992	23.616	23.9908	23.7215	24.0575	24.2388	23.7924
Kctd8	24.299	24.429	24.419	24.0628	24.1152	23.8233	24.2763	23.9462	24.3478	24.1717	23.9281	24.062	24.1032	21.4232	21.5081	24.4796	24.716	24.485	21.8138	23.7687	23.6467	24.7181	21.6548	24.0549	24.1263	24.3079	24.2518	24.2037	24.0509	23.9855	24.6553	24.7364	24.5084	23.9467	23.9195	21.917	24.3829	24.5191	24.4347	24.3142	24.2994	24.2874	24.1535	23.9985	23.7186
Khsrp	24.7551	24.6869	24.3345	24.1485	24.5468	24.2778	25.0477	24.6352	24.1637	24.5908	24.363	24.4274	24.1867	23.9997	24.3585	24.7671	25.0136	24.6047	23.6742	24.268	24.2493	24.1761	24.3043	24.7169	24.3369	24.4645	24.4808	24.3754	24.3027	24.1489	24.5701	24.8241	24.5267	24.2664	24.4035	23.7687	24.2319	24.5148	24.3129	24.3603	24.4581	24.2198	24.0579	24.346	24.0438
Kif1b	23.8043	24.172	23.8233	24.2364	23.9672	23.9775	23.834	23.904	23.9046	24.1881	24.311	24.1502	24.3719	24.0584	24.0973	24.0645	24.252	23.912	24.3035	24.0991	23.8844	23.581	24.186	24.0182	24.2175	24.0738	24.0419	24.2254	22.6903	23.9297	23.9262	23.9358	23.9571	24.3266	24.0603	23.4479	24.047	23.9743	23.8523	24.606	24.4061	24.1429	21.5238	23.8765	23.794
Kif21a	24.6799	24.7779	24.7846	24.8472	24.9744	25.2724	24.4574	24.8533	24.9257	25.1346	25.2337	25.0854	24.9274	25.025	24.8584	24.3108	24.7382	24.7913	24.6941	24.8881	24.8918	25.0565	24.5538	24.7588	24.7955	25.0297	25.2296	24.8295	25.0647	25.2741	25.0177	24.7109	24.8524	24.7769	25.0647	25.2532	24.5064	25.2214	24.9333	24.7451	24.9746	25.5105	25.2785	25.0313	25.3153
Kif2b	24.6163	24.4565	24.6382	24.4888	24.7095	24.62	24.4096	24.779	24.8393	24.8386	24.7349	24.5746	24.5873	24.7645	24.4372	24.0912	24.3106	23.9947	24.2315	24.3393	24.426	24.3482	24.6186	24.372	24.1885	24.4297	24.5093	24.0923	24.6238	24.4501	23.9714	24.04	23.8354	24.2916	24.3222	24.2462	24.2041	24.4213	24.3793	23.961	24.2127	24.262	24.4611	24.6042	24.2561
Kif5b	25.2285	25.2584	25.1569	25.262	24.96	25.1188	25.2466	25.4471	25.2689	25.4001	25.3516	25.4203	25.6419	25.6265	25.5459	25.22	24.9472	25.2853	25.2521	25.3707	25.1056	25.2647	25.2834	25.4344	25.2848	25.2812	25.3919	25.7538	25.5161	25.5193	25.1179	25.0505	24.9286	25.313	25.31	25.5954	25.3159	25.2169	24.9779	25.3799	25.4185	25.3903	25.6775	25.7587	25.6712
Kif5c	23.9313	23.9681	23.9222	24.0093	24.1828	23.9496	23.9078	24.2449	24.2093	24.0878	24.2625	23.9747	24.1977	24.1432	24.0883	23.9823	24.2938	24.067	24.0775	21.7124	24.1432	24.1899	24.2206	24.0663	24.2185	24.2318	24.3975	24.2287	24.1021	24.3693	24.343	24.14	24.0334	24.0992	24.4974	23.8605	24.0968	24.1364	23.8339	24.138	24.1983	24.413	24.1753	24.2677	24.1343
Kpna4	22.1667	22.507	22.1384	22.1128	22.1889	22.1285	21.4197	22.8642	21.4698	21.3171	21.413	22.0224	22.2392	22.1555	22.6981	22.1427	22.3351	21.6731	22.5649	22.6557	22.3295	22.2853	22.9078	22.4105	21.8793	22.0497	22.0834	22.6837	22.1346	23.3361	22.4579	22.6237	23.3111	22.3791	22.7182	21.4984	22.5352	22.566	22.9835	21.9018	22.3495	21.951	22.1275	21.9339	22.4255
Kpnb1	26.4787	26.4376	26.2154	26.4027	26.006	26.222	26.0574	26.0979	26.32	26.4275	26.0891	26.1905	26.4618	26.4045	26.545	26.1814	26.0098	26.502	26.4562	26.1335	25.92	26.3707	26.2392	26.2131	26.3247	25.9955	25.9235	26.2892	25.8001	26.1126	26.2696	26.0935	25.8443	26.0804	25.6259	25.9123	26.1166	26.0315	25.7712	26.044	26.1184	26.0554	26.0558	25.7711	26.6524
Lactb	22.8247	23.1731	22.94	21.4212	21.6129	21.7234	21.4218	21.3177	22.9997	21.1215	22.6439	21.5755	21.6048	21.4704	21.8064	23.1164	23.4197	23.1458	21.6151	21.8655	21.5924	21.8395	21.7862	21.1077	22.2875	21.8178	23.3204	22.1793	22.0628	21.8295	23.6778	22.8976	23.1189	21.6138	22.0369	22.2908	21.6144	23.7279	22.3525	21.8371	21.6614	22.0637	22.0557	21.9057	22.3865
Lamb2	21.8878	22.1561	22.0367	21.6458	21.6752	22.1897	22.4296	21.815	21.9936	22.2253	21.255	22.6647	22.5792	22.0421	22.1183	21.9057	22.1596	21.5914	21.6705	22.1286	21.4318	22.0053	21.6226	21.6272	22.2612	22.3737	22.0377	22.1617	22.4471	22.0323	21.7664	21.5855	22.0981	22.3171	22.8581	21.7237	21.6955	21.8602	21.8478	21.1005	22.1958	21.6407	22.1066	21.4602	21.7719
Lamp1	23.0193	22.7507	21.957	22.9794	23.0448	23.0539	23.679	22.794	21.4193	23.0442	22.6333	22.8348	22.6702	22.7748	23.346	21.4304	21.2976	21.3497	22.886	22.8385	21.9086	22.0673	22.926	23.1468	22.5469	22.2543	21.9614	22.8219	23.7232	21.8364	22.6	22.4846	22.8068	22.8678	22.903	22.803	22.7155	22.2231	22.7602	22.2048	22.8634	21.4282	23.0751	22.8072	22.8579
Lamp5	22.8106	21.6936	21.5955	22.8908	23.1852	22.9152	24.9002	24.369	23.7067	21.48	21.3694	21.4088	21.6772	21.4591	22.1688	21.6351	21.9149	21.7518	22.4518	23.0818	21.5647	23.8852	23.976	23.5043	21.9958	22.5147	21.6624	22.8644	23.2359	23.355	21.7339	21.7887	23.2493	22.2556	23.4183	23.5815	20.9947	23.8864	24.359	21.3657	21.9027	21.8192	23.6136	23.4297	23.5412
Lancl1	26.2672	26.073	25.9126	25.5032	25.5984	25.2776	26.1072	25.7144	25.6281	25.3517	25.2641	25.1313	24.913	25.6611	25.434	25.7655	26.0905	25.8481	24.8526	25.0958	25.2831	25.1632	25.3487	24.8073	25.2645	25.3303	25.3202	25.4991	25.1437	25.2877	25.9489	25.939	25.9003	25.1485	25.3722	25.3715	25.6052	25.9611	25.8436	25.3833	25.509	25.3297	25.3368	25.0768	25.2992
Lancl2	26.2375	26.0822	26.021	25.748	25.7712	25.6944	26.0383	25.9102	26.1165	26.0898	26.1148	26.157	25.7522	25.5771	25.5852	26.155	26.3574	26.4504	26.0469	26.2069	26.3971	26.2283	26.17	25.9446	26.2821	26.3621	26.2202	25.7925	25.9788	25.8731	26.4185	26.3548	26.3206	26.4912	26.2344	26.0194	26.3984	26.1855	26.3379	26.4937	26.2161	26.4715	25.8883	26.1633	25.8833
Lap3	25.4396	25.708	25.4423	25.9447	25.7099	25.834	25.9619	25.2928	25.5389	25.9506	25.7464	25.8594	25.9166	26.0403	26.2562	25.7253	25.3942	25.8956	25.93	25.8317	25.378	25.5078	25.6182	25.5828	25.8379	25.6755	25.8995	25.947	26.0063	26.0897	25.827	25.5921	25.4645	25.8488	25.7922	26.4271	25.9342	25.3887	25.9067	25.8078	26.2106	25.6053	26.3948	26.3183	26.2908
Lasp1	21.8686	25.1159	25.2531	25.2498	25.5873	25.3264	25.8733	25.4091	21.6721	25.4648	25.6798	25.5344	25.0554	25.0579	24.9186	21.4463	25.4087	24.5035	25.0004	24.7967	25.5599	24.8967	25.199	25.1588	25.216	24.5593	25.2122	24.7331	24.7479	24.8803	21.0275	24.839	24.7295	24.8619	24.7507	24.9762	24.9782	24.8464	24.9892	25.7159	24.7429	25.0767	24.4757	24.58	24.4527
Ldhb	30.3724	30.377	30.4242	30.2434	30.2264	30.2353	30.2632	30.2838	30.3515	30.6619	30.537	30.5544	30.6244	30.685	30.6232	30.3002	30.2637	30.6969	30.305	30.1852	30.1845	30.3401	30.3022	30.3251	30.5234	30.7037	30.6111	30.514	30.7073	30.471	30.3573	30.4903	30.4756	30.236	30.2633	30.5053	30.4395	30.2824	30.32	30.5641	30.6178	30.602	30.5023	30.358	30.7119
Ldhc	28.495	28.6617	28.5736	28.2019	28.0738	28.0855	28.2814	28.414	28.595	28.4291	28.5156	28.4474	28.2054	28.29	28.1303	28.6147	28.7195	29.43	28.3957	28.3243	28.6964	28.6605	28.3901	28.5859	28.6707	28.4922	28.2498	28.2651	28.0537	28.1171	28.8248	28.7275	28.686	28.3415	28.1728	28.1802	28.5853	28.666	28.7191	28.5589	28.404	28.4165	28.076	27.9458	28.1137
Letm1	26.5417	26.2917	26.1148	26.3491	25.8415	26.2282	25.6179	26.4973	26.1015	26.1272	26.4562	26.3939	26.3259	26.284	26.1134	25.9852	26.0696	25.8702	26.038	25.9848	25.6687	26.0187	26.2268	26.1337	26.285	25.7027	25.6904	26.0053	26.2352	26.1163	26.1966	25.8403	25.8117	26.1722	25.9046	25.7054	26.5528	25.9323	25.5305	26.1087	26.3303	26.0126	26.018	26.1351	26.2874
Lgals1	22.9173	21.5441	23.1306	21.3619	21.3634	21.5861	21.5366	22.0777	21.1664	21.282	21.2071	21.4689	23.6974	23.6449	25.0049	22.9593	23.2606	21.8244	21.7697	22.1292	22.181	21.8833	22.2426	22.1443	21.7176	22.7579	21.5905	23.9551	23.8375	22.4405	22.1427	22.587	22.2433	21.5	21.6827	22.4537	21.6944	21.9669	22.5742	22.1143	21.8625	21.0867	23.6891	23.8288	23.9448
Lgalsl	24.8123	24.7968	24.6951	24.4089	24.6429	24.5918	25.0887	24.9101	25.1369	24.7582	25.0552	25.0479	24.9072	24.7601	24.7109	24.8254	24.8341	24.7476	24.7252	24.6137	24.5004	24.7563	24.5345	24.6944	24.8543	25.16	24.9509	24.5058	24.8449	24.6448	25.1156	25.1482	25.1728	24.9167	24.5377	24.8704	24.867	24.8936	25.0344	25.0998	24.7951	24.9206	24.5875	24.811	24.56
Lgi1	25.8498	26.0786	26.2218	26.0481	25.9567	25.7049	26.3542	26.1241	26.358	25.8629	25.9617	25.8835	25.5684	25.9091	25.6176	26.4479	26.3255	26.3242	26.248	26.2363	26.1271	26.359	26.3708	26.218	26.0005	26.2221	26.1539	26.0502	25.8992	26.0409	26.331	26.3272	26.2322	26.3258	26.1632	26.3461	26.2916	26.2781	26.4051	26.2512	25.9264	26.3127	26.1058	25.911	26.0296
Lgi3	21.4256	22.2306	22.9086	23.9003	23.2719	23.3682	22.4728	22.4277	22.3845	23.8695	23.9507	23.7967	24.2815	24.2635	23.9886	23.1507	22.2987	22.036	23.7903	23.3432	23.0821	21.9138	22.8727	22.3721	24.0595	23.9123	23.9016	24.2711	24.157	23.8283	22.3558	22.7997	22.9021	24.0589	23.9557	24.4549	23.1882	21.917	22.2132	23.8362	23.9205	24.0467	24.56	23.5472	24.9084
Lin7a	24.9908	24.4456	24.7505	24.6608	24.6125	24.7126	25.4194	24.9412	24.7424	24.7439	24.5264	24.5919	24.4831	24.5634	24.0248	24.5461	24.9552	25.2455	24.272	24.7501	24.7103	24.7584	24.6812	24.7151	24.5376	24.5503	24.5178	24.8785	24.4457	24.7323	24.7429	24.8094	24.482	24.1689	24.0744	24.0847	24.5287	24.868	24.557	24.8292	24.4363	24.1014	24.4962	24.3041	24.7762
Lmna	24.6333	24.3137	24.0655	25.0227	24.686	24.7687	24.8643	24.6691	24.0434	24.7429	24.2491	24.6933	25.5368	25.1103	25.1127	24.5477	24.4806	24.1907	24.2174	24.7856	24.6276	24.4255	24.4084	23.9444	24.4644	24.7344	24.856	25.1886	25.5969	25.2272	24.0517	24.1188	24.0441	24.448	25.0394	24.729	24.9047	24.9258	24.0976	24.5354	25.1033	25.0581	25.1861	25.1702	25.3929
Lmnb1	23.7266	24.0129	24.2187	24.2006	24.2834	24.0808	24.5043	24.0965	24.0284	23.7763	24.0969	23.8025	24.1012	24.0272	24.2424	23.6153	24.0741	21.3984	23.8396	23.641	23.7335	23.7922	23.5667	24.0535	23.5007	23.4403	23.3946	23.984	23.9247	23.9522	23.4736	23.5538	23.091	24.0402	23.6415	22.2585	23.6866	23.6643	23.5712	23.2749	23.5245	23.4696	23.4403	23.8781	23.7135
Lmnb2	24.3626	24.1903	24.407	24.539	24.6254	24.8853	24.8452	24.7665	24.093	21.27	24.3293	24.1243	24.8589	24.2883	24.4977	24.0066	24.19	24.3953	24.0629	24.2752	24.7026	24.0749	21.872	24.7116	24.068	21.7002	24.0188	24.4985	24.0212	24.0291	22.3525	25.0102	24.6245	24.4227	24.458	24.074	24.3267	21.6543	22.4921	21.355	24.1284	21.9342	24.3448	21.7256	21.9723
Lnpk	21.9431	21.6847	21.6151	21.5046	21.455	21.7385	21.4835	21.4005	21.6245	21.8494	21.6438	21.9765	21.6966	22.0676	22.1869	21.9478	21.5636	21.4785	22.081	21.4217	21.6109	22.1391	22.1676	21.6774	21.7682	22.0465	21.7589	22.7889	22.2576	21.7438	21.528	22.2658	22.1006	22.1604	21.9742	22.1179	21.9135	22.2108	22.7183	22.1775	21.7253	21.9474	21.3063	21.5496	21.525
Lonp1	24.3833	24.364	24.0382	24.211	24.1198	24.186	22.7799	24.1806	24.298	24.4041	24.1654	23.8276	25.1211	24.2218	25.0156	21.587	24.0155	23.9659	24.1288	24.3349	23.8578	23.8767	24.1658	24.3675	23.7774	23.9291	24.4573	24.2071	24.321	24.163	24.2129	24.3331	24.0177	23.4563	23.9146	24.2934	24.3557	24.1408	22.3547	24.0109	24.1957	24.1981	24.6111	24.5737	24.4057
Lrp1	21.3061	21.4943	21.8383	21.6009	22.302	22.7301	21.1794	22.611	21.7759	23.2834	22.9945	22.7569	22.9027	22.7059	21.8376	21.1567	21.9293	21.6482	21.606	22.7848	23.8087	22.6636	22.0854	23.0396	22.1341	22.528	21.7343	22.4472	22.2161	21.9461	21.531	22.0696	21.8701	22.0637	21.7492	21.6283	22.7236	22.5465	22.2612	22.3905	22.1036	23.31	21.839	21.1682	23.402
Lrpap1	21.7214	21.5585	21.1776	21.4217	21.9188	21.3924	21.2731	21.6915	21.6429	21.7086	21.3796	21.1651	21.8193	21.8485	21.7196	21.7141	21.7721	21.8227	21.9008	22.2359	21.9229	22.0668	22.1991	21.9486	21.8679	21.7635	22.1769	21.874	22.0423	21.9806	21.7069	22.4809	21.5307	22.4271	22.9515	22.4898	21.9093	22.3659	22.2525	21.3928	21.8388	22.1424	21.7855	22.2592	22.1872
Lrpprc	24.7677	24.7412	24.3823	24.8443	24.5262	24.6531	23.6112	24.7528	24.4803	24.535	24.6188	24.6392	24.8579	24.8412	24.4392	25.19	24.8412	24.5759	24.7554	24.5937	24.6824	24.9307	24.7863	24.8088	24.454	24.7285	24.7509	24.7331	24.9062	24.7857	24.8354	24.6719	24.8494	24.8093	24.9545	24.5667	24.859	24.9427	24.5748	24.9092	24.6705	24.8068	24.5935	24.7235	24.6989
Lrrc47	22.6105	22.6345	22.9264	22.9237	22.3919	23.1179	21.2458	23.0068	22.6526	21.4482	22.4887	21.1814	22.7182	21.619	22.2741	22.8392	22.842	23.2731	22.6116	21.842	22.6531	21.5855	22.9525	21.9945	22.5757	22.0544	21.9414	22.7481	23.0236	21.73	22.6189	22.7942	22.9936	21.6652	22.2305	23.0323	21.398	22.6828	21.8979	21.4365	21.4041	22.0974	21.7578	21.8361	22.4993
Lrrc59	22.8661	22.8696	22.7491	21.3368	22.6562	21.7844	21.0426	21.7737	21.1428	21.7093	21.8995	23.3297	23.3005	22.5349	21.5908	21.9304	21.5796	21.7856	21.6709	21.9972	21.7491	21.8241	22.0856	21.8031	21.567	22.2029	22.1147	21.4359	22.3345	21.7419	21.9347	21.9432	21.5011	22.0001	21.6908	22.0721	21.4473	21.9077	22.3176	21.5972	21.3722	21.7587	22.4145	22.0878	21.9099
Lsamp	26.186	26.4615	26.5509	26.7621	26.4191	26.6572	27.3596	26.6406	26.7661	26.2453	26.1209	26.3071	26.0101	25.9984	25.944	26.6699	26.3915	27.0119	26.7479	26.7161	26.6972	26.5858	26.737	27.0037	26.3666	26.178	26.1868	26.3281	26.0785	26.2881	26.4615	26.4659	26.5433	26.77	26.8898	26.2165	26.8996	26.9238	27.0066	26.1399	26.2325	26.1243	25.9162	25.7547	25.4097
Lta4h	25.3523	25.5005	25.3797	25.2713	25.3138	24.9929	24.9571	25.3781	25.3162	25.1488	24.7936	24.8313	25.7525	25.301	25.4695	25.3672	25.3122	24.857	21.9737	24.9785	25.4248	25.0668	24.9182	25.4912	24.9413	24.656	24.7876	25.1069	25.5687	25.3243	25.2802	25.3278	25.3982	25.2128	24.9396	25.2742	25.1254	25.1813	25.159	25.019	25.0798	25.0296	25.1234	25.4847	24.9324
Lxn	24.8666	25.1098	25.1433	25.1434	25.0137	25.1607	25.2171	24.9713	25.0128	24.6717	24.6668	24.8908	25.1768	25.1851	25.7833	24.8114	24.8891	24.7144	24.7946	24.9905	25.3276	24.9835	24.9657	25.3244	24.6355	24.6321	24.9279	25.709	25.6128	25.5657	24.8604	24.823	24.8633	24.9367	25.1346	25.0466	24.8611	25.2076	24.875	24.6467	24.7568	24.5112	25.1123	25.7946	25.9476
Ly6h	25.4153	25.7397	25.7999	26.5166	25.2116	26.0492	27.1747	26.7119	26.6513	25.4807	25.0366	25.4458	25.5739	26.2373	25.5931	25.358	24.7611	25.7627	26.4364	26.108	25.9072	26.4218	26.3763	26.715	25.3841	24.4219	24.9424	25.8295	25.182	25.5951	25.6136	25.3824	25.2627	26.2714	26.1161	25.8323	26.865	26.467	26.4623	25.029	25.0473	24.7988	25.7891	24.6414	24.9618
Lynx1	21.9904	23.5001	21.9591	21.7643	21.7958	21.811	21.7995	21.9324	21.4789	21.6672	21.7725	21.2766	21.364	21.5673	22.2657	21.5375	22.2148	23.268	24.5	22.0713	23.7122	23.3153	23.5885	23.3624	21.7316	22.4997	24.3987	22.0381	22.5017	21.6817	21.5745	21.8155	22.0036	21.7156	21.8991	24.1088	21.7903	22.084	23.4947	21.2168	21.8575	21.9497	21.4847	21.7127	22.0202
Lypla1	21.5728	22.0617	21.597	23.5013	21.6565	23.6132	22.8853	23.315	21.9037	23.5541	21.4474	23.4758	22.1169	22.1165	21.9279	22.1605	21.8853	21.8944	22.2335	23.5921	23.5566	21.82	23.5383	21.9958	21.9896	22.0452	22.1785	22.2035	21.9687	23.9528	22.0526	22.2679	23.2777	23.4398	23.7005	23.5885	21.4271	21.9613	23.2152	21.4185	23.4937	21.7679	21.4747	23.4786	23.8114
Lypla2	23.2037	23.9285	23.9017	23.6937	23.7661	23.7899	23.2776	23.4453	23.5672	23.9363	23.5493	23.5826	23.9147	23.9714	23.9941	23.2233	21.5965	21.556	22.0579	21.8003	22.304	21.6077	22.2671	21.3879	23.1051	22.8947	23.0352	22.1818	22.2301	21.5694	22.9712	23.8332	23.2573	21.6405	21.6384	21.4956	21.3522	23.2341	22.2008	21.3	21.7656	21.8622	21.9423	21.7499	21.8806
Madd	24.4095	24.1551	24.3122	23.3649	21.4926	24.3982	21.8576	24.4799	24.3626	24.6507	24.7708	24.5521	23.3709	23.9285	21.6657	24.3257	24.3335	24.06	23.9899	22.0398	23.808	24.3103	22.311	24.2015	24.1343	24.4977	24.2752	24.1107	24.0617	23.9837	24.341	24.1753	24.5544	24.1867	24.1491	23.9542	24.1325	24.1142	24.1825	24.5181	24.5788	24.8047	24.2064	24.7056	24.0456
Mag	27.0873	27.2205	27.1965	27.168	27.5961	27.4377	27.1454	26.2516	25.9646	27.7028	27.5139	27.3947	27.7359	27.5446	27.4817	27.2069	26.999	26.7937	27.471	27.1484	26.0954	26.6411	26.7941	26.5767	27.7592	27.727	27.7696	27.8483	28.0392	27.8189	26.8458	27.1949	27.3659	27.6693	27.587	28.4649	26.5305	26.504	26.7323	27.8919	28.1108	28.002	27.9139	27.8951	28.3455
Mal2	23.9894	23.8648	23.9585	21.6559	22.1515	23.5285	24.0463	23.9915	24.4105	24.081	23.8421	23.8315	21.9389	21.8187	22.1463	23.9909	23.8949	24.3804	21.5605	22.0868	21.8112	21.77	21.792	22.08	23.8646	24.0841	21.9215	22.07	22.1547	21.8329	22.0667	23.3089	21.9418	21.85	21.844	21.8374	21.4428	22.3224	22.0626	21.8664	21.6738	21.8943	22.4793	21.7085	21.6735
Maoa	24.6302	24.4915	24.5548	25.3118	25.324	25.2374	24.76	25.0024	25.1416	24.7353	24.9869	25.1529	25.4794	25.3435	25.52	24.7201	24.6522	24.4767	25.5566	25.558	25.5868	25.0253	25.0078	25.2354	25.0334	24.9722	25.0461	25.4397	25.5339	25.4218	24.4592	24.701	24.6327	25.3813	25.4985	25.2834	24.9367	25.1152	24.897	25.178	24.9173	25.1921	25.4381	25.4689	25.6331
Maob	25.5101	25.595	25.6289	25.6866	25.827	25.9702	25.3266	25.6131	26.0282	25.6781	25.9265	26.0798	25.8322	25.8619	25.6627	25.0378	25.519	25.0599	25.4054	25.633	26.4671	25.6198	25.2054	25.703	25.8992	25.8199	25.5908	25.5426	25.1519	25.6932	25.6686	25.6068	25.5745	25.8799	25.8799	25.2693	25.6945	25.8075	25.5377	25.6102	25.6316	25.525	25.6746	25.9203	25.6699
Map1a	29.1346	28.974	29.0864	28.7904	28.9117	28.7978	28.7664	28.7999	28.7077	28.8347	28.9858	28.8991	28.9137	28.9354	28.9203	29.1762	29.148	29.075	28.7895	28.8561	28.4972	28.8475	28.7896	28.8048	28.9108	29.0665	29.1584	29.0191	29.0868	29.0883	29.0783	29.2517	29.2118	28.9524	28.971	29.2952	28.9259	28.8288	28.9056	28.9187	29.0929	29.0432	29.104	29.0685	29.1549
Map1b	28.2656	28.1858	28.4043	28.632	28.6135	28.5103	28.3363	28.4788	28.4996	28.576	28.5996	28.6448	28.7986	28.6529	28.6944	28.3966	28.2205	28.2496	28.5013	28.6069	28.3698	28.2738	28.3816	28.3704	28.6146	28.595	28.5099	28.7594	28.8783	28.8388	27.959	28.2288	28.3691	28.5904	28.8005	28.8735	28.3924	28.1717	28.2307	28.4016	28.5497	28.4891	28.7368	28.8729	28.8665
Map1lc3a	25.6409	25.5858	25.5987	25.7119	25.7994	25.6335	25.793	25.6989	25.4741	25.8172	25.7722	25.6034	25.7741	25.7652	25.6414	25.1595	25.3489	25.0529	25.5678	25.2099	25.5957	25.312	25.3915	25.4766	25.5283	25.3786	25.5319	21.9414	25.1583	25.4881	25.2391	25.2337	22.0013	25.3171	25.4041	25.6172	21.9252	25.1707	25.316	25.1946	25.1415	25.3278	25.2059	25.0128	22.0443
Map2	29.0751	28.9548	28.8756	29.1565	29.2228	29.2492	29.1376	29.3401	29.3429	28.5321	28.6318	28.7549	29.0548	28.9621	28.7838	28.9192	29.0703	28.808	29.2006	29.2878	29.2563	29.3037	29.1807	29.2451	28.5964	28.6568	28.9564	28.9897	28.9252	29.152	28.9181	28.8681	28.8946	29.1194	29.2285	28.9933	29.2448	29.1589	29.3228	28.6676	28.6872	28.7039	29.0433	29.0657	28.9077
Map2k1	27.0648	27.2088	27.0784	26.7717	26.561	26.5987	27.067	27.2412	27.3587	26.2673	26.4568	26.4498	26.505	26.9079	26.5108	26.9186	26.8533	27.3248	26.3429	26.5978	26.2742	26.9471	26.7713	27.0769	26.3335	25.8904	25.8953	26.5769	26.0609	26.4101	26.7918	26.9834	26.7222	26.4992	26.6204	26.528	27.1194	27.2285	26.8247	26.204	26.1158	26.1842	26.5691	26.528	26.4909
Map2k2	21.3741	22.0177	21.4588	21.5165	21.6981	21.2782	21.4281	21.6344	21.4535	21.1803	21.3194	21.5235	21.4919	21.4135	21.4864	21.8218	21.4877	21.6781	21.6243	21.6571	21.6703	21.9682	21.602	21.5313	21.1891	22.399	22.0461	22.0721	22.4507	21.9705	21.8405	22.0138	22.2971	22.3473	21.4245	22.1715	21.9325	21.7357	22.2035	21.499	21.5648	21.9751	21.8441	21.6402	21.5284
Map2k4	22.0052	21.9052	24.0116	23.1784	23.1915	23.9549	21.21	23.7157	23.287	23.9316	23.9582	23.9635	23.6759	23.1604	23.8524	23.8075	23.6546	24.1568	23.5931	23.7947	23.6324	23.822	23.5768	21.9006	24.02	24.0629	23.6751	23.8513	23.9772	23.9519	23.9651	21.8423	23.9845	23.6913	23.9452	23.9053	21.1023	23.8245	22.5084	24.1154	23.8342	21.9272	23.9652	22.0953	23.9585
Map4	24.5979	24.6149	24.5462	24.3555	24.4165	24.4721	24.8968	24.0335	24.2884	24.5981	24.7339	24.8024	24.8087	24.5914	24.518	24.7102	24.6941	25.0656	24.5161	24.1748	24.3939	24.99	24.3117	24.5515	24.9655	24.7008	24.9344	25.0996	25.1619	24.85	24.5894	24.7036	24.8291	24.7558	24.5356	24.7439	24.4905	24.6982	24.3621	24.8722	24.845	24.8499	25.0495	25.1633	25.1035
Map6	28.5351	28.337	28.5571	28.7158	28.863	28.6981	28.8117	28.6955	28.7014	28.5848	28.6195	28.592	28.4125	28.3957	28.3485	28.3092	28.4224	28.4878	28.6328	28.7376	28.6956	28.4626	28.7414	28.6784	28.5981	28.5413	28.722	28.6096	28.6366	28.6891	28.3796	28.4158	28.4939	28.6227	28.6993	28.7639	28.529	28.6163	28.6467	28.65	28.6013	28.6416	28.5794	28.4578	28.2744
Mapk1	27.3956	27.5427	27.6817	27.2978	27.2598	27.1635	27.8818	28.0248	28.0321	26.3925	26.4305	26.6432	27.2685	27.11	26.8336	27.4198	27.4971	27.4524	27.0545	27.3272	27.2973	27.7437	27.6019	27.8906	26.5945	26.2886	26.5856	26.9769	26.7905	26.928	27.4141	27.4289	27.3895	27.1328	27.1899	27.0851	27.7923	27.7947	27.7929	26.3784	26.3773	26.3257	26.8802	26.8579	26.933
Mapk8	23.2676	23.1065	23.1074	22.4925	21.763	21.5825	22.1123	22.7938	21.5991	22.7884	22.7396	22.8667	22.1055	22.0085	22.2809	21.4414	21.5517	22.174	22.3701	21.8798	22.219	21.9742	22.0674	22.1483	22.337	22.5728	22.0157	21.6262	22.317	21.9503	22.4386	22.133	21.7494	22.115	22.239	21.5788	23.0731	21.5908	22.4584	22.5346	21.6275	22.4155	21.9749	22.2797	21.8487
Mapk8ip3	23.0909	21.782	22.8185	22.8924	21.9676	22.9912	21.5502	23.2307	23.4459	23.3772	21.0713	23.2092	23.1595	23.077	21.6278	21.4223	22.899	23.2308	21.9001	23.1946	23.4425	21.9458	21.6447	23.0215	22.8814	23.0365	23.1017	23.056	23.1582	21.6342	21.8715	21.8927	21.8982	22.2868	21.9694	22.1739	23.26	21.6194	22.0056	23.2104	23.0435	23.1162	21.9315	21.6895	22.1666
Mapre1	24.5697	24.5965	24.5254	24.3645	24.3377	24.6973	24.2029	24.4167	23.9439	24.1491	24.2369	24.3645	24.225	24.3908	24.6187	24.9766	24.5175	24.4088	24.4701	24.4739	24.4829	24.3203	24.5449	24.6101	24.2891	24.2315	24.139	24.525	24.5461	24.3911	24.4523	24.4538	24.4718	24.2344	24.4264	24.3868	24.3589	24.1838	24.338	24.4664	24.3789	24.0838	24.3602	24.5173	24.4867
Mapre2	24.8013	24.9497	24.6037	25.1415	25.2681	25.1205	24.6959	25.0305	25.0432	24.914	24.9054	25.0259	25.3144	25.0152	25.159	25.2544	24.9251	25.3412	24.9065	24.9142	25.272	25.0413	25.3328	25.2177	24.972	25.0014	24.7009	24.7804	25.1678	25.073	25.1722	25.3161	25.5318	25.269	25.4068	25.2627	25.3198	25.1448	25.3182	24.9403	25.0587	25.0494	25.0837	25.4082	25.1601
Mapre3	25.3638	25.6539	25.8863	25.8604	25.9733	25.8867	25.681	25.5849	25.704	25.6632	25.5361	25.7716	26.657	25.8283	25.9608	26.3167	25.3646	26.1491	26.2007	26.0067	25.93	25.8975	25.5859	25.9058	25.8956	26.1555	25.8665	26.103	26.1523	25.9714	25.8293	25.6637	26.1199	26.2219	26.1393	26.2866	25.7786	26.0271	25.8672	26.0505	26.1795	26.1824	25.8539	26.1823	25.9667
Mapt	27.5845	27.6258	27.6377	27.9872	28.1689	28.0316	28.4603	27.9767	27.9055	27.8286	27.8294	27.8271	27.9548	27.8263	27.7238	27.7355	27.882	27.8172	27.8272	28.0933	27.9213	27.6639	27.9565	28.0741	27.598	27.7327	27.828	27.8836	28.0572	28.0992	27.6911	27.8983	27.5736	27.837	28.0119	27.9711	27.7834	27.834	27.5671	27.6416	27.6345	27.6432	27.9731	27.8912	27.7742
Marc2	24.3709	24.6805	24.7482	24.541	24.4781	24.4348	25.0648	24.9448	24.9605	23.9429	24.1395	24.0326	24.4395	24.5676	24.4487	24.6616	24.6568	24.4139	24.3635	24.3545	24.0661	24.6965	24.4737	24.6142	23.9822	24.0862	24.0606	24.3238	24.2748	24.1915	24.7621	24.6494	24.6921	24.2437	24.381	24.4774	24.6266	24.5763	24.6584	23.6412	24.1072	23.8292	24.2907	24.4032	24.2427
Marcks	25.9781	25.6701	25.9651	26.8246	26.9226	26.7688	27.1702	26.9347	26.8182	25.8048	25.9394	26.3302	26.792	26.5111	26.5255	26.0001	25.718	25.9798	27.0475	26.9623	27.6268	27.0101	27.2235	27.2725	26.0424	26.1279	26.5804	26.9224	26.7631	27.0921	26.0882	26.3453	26.3331	27.0833	27.093	26.8133	26.8301	27.0705	27.0653	26.1718	26.2966	26.243	26.7216	26.9307	26.7196
Mat2a	24.5399	24.325	24.5629	24.3223	24.3447	24.3248	25.0706	24.3452	24.2987	24.466	24.4246	24.4283	24.5929	24.3604	24.5303	24.5417	24.6217	24.4899	24.5267	24.3773	24.6343	24.5322	24.5369	24.72	24.3556	24.4799	24.8221	24.5133	24.6095	24.2849	24.6685	24.7941	24.8169	24.5167	24.7107	24.7965	24.4859	24.4789	24.8031	24.6322	24.3011	24.3255	24.5375	24.6131	24.8089
Mat2b	23.1099	23.1128	23.0512	22.6361	22.7029	22.4946	23.1907	22.7131	22.6044	22.6236	22.7769	22.4749	22.51	22.5212	22.6296	22.9092	22.742	22.5491	22.7103	22.4275	22.8512	23.0724	22.783	22.8847	22.7704	23.0595	22.7947	22.6766	22.8297	22.7427	23.0473	23.0056	22.7389	22.3825	22.6273	22.5686	22.5607	22.7781	22.9261	22.7241	22.5596	22.7625	22.6391	21.4077	22.7071
Matr3	26.2203	26.1758	26.0521	25.9702	26.0267	26.1723	26.0891	26.0383	25.9793	25.8544	25.759	25.8542	26.1356	25.8328	26.0578	26.1161	26.1676	26.2761	25.7944	25.9516	25.8322	25.9349	25.9691	26.072	25.6507	25.7401	25.864	25.7285	25.8198	25.8595	26.1268	25.9759	25.9276	25.8084	25.7325	25.5436	26.1848	26.2079	25.934	25.8084	25.8929	25.7727	25.8357	25.8111	25.9748
Mbp	31.2044	31.195	31.7194	31.2889	31.4829	31.2647	30.1303	30.5153	30.2938	31.5922	31.4016	31.6965	32.1217	31.8744	32.0045	31.4322	31.0119	31.1305	31.4502	31.0837	29.6909	30.4252	30.9346	30.7892	31.5805	31.5257	31.9106	32.0486	32.3648	32.0931	30.9961	31.4811	31.507	31.1809	31.2056	32.2155	30.6028	30.7955	30.6925	31.4643	31.9143	31.6573	32.0554	32.1011	32.277
Mccc1	23.048	22.8451	22.8032	23.2284	23.3492	23.2887	21.9384	23.3415	23.4573	23.0629	23.0553	23.0538	23.1984	23.1079	23.2133	23.1721	22.9951	23.3433	23.2221	23.6413	21.4065	23.339	23.5281	23.7747	23.1205	23.1889	23.4861	23.5195	23.5337	23.1257	23.3807	22.9924	22.8955	22.0064	23.8078	22.1616	23.7899	23.1983	23.1463	23.2658	23.2758	23.0741	22.0709	23.6408	23.5566
Mccc2	23.1777	23.2177	23.1805	23.5252	23.3833	23.3756	23.7961	23.4279	23.6125	23.5189	23.2552	23.3978	23.3381	23.4828	23.0801	21.6491	23.1598	21.4732	23.026	21.7699	23.1968	22.0648	23.1279	23.2034	21.9621	22.3069	21.7235	21.9524	22.9816	22.9592	22.0213	21.7567	21.9485	22.0582	22.2667	21.6335	21.8239	21.6704	22.6168	21.9581	21.6067	21.5058	21.8772	21.5193	23.2041
Mcu	23.402	23.9651	23.6828	23.0561	22.8507	22.6512	21.8874	23.2816	23.6262	23.328	23.1702	23.2235	22.1688	22.944	22.0117	23.7734	24.2003	24.197	21.6993	23.0529	21.4079	23.2613	23.1981	23.3925	23.1792	23.2436	23.3604	21.6997	21.817	21.9005	23.6829	23.486	23.5121	22.0997	22.1777	21.6273	20.8609	23.7786	23.3126	23.3577	23.1754	23.5189	22.8151	21.833	23.1674
Mdh1	30.4184	30.3964	30.4174	30.3472	30.4059	30.3441	30.4479	30.2553	30.4645	30.422	30.4453	30.3675	30.5681	30.6261	30.5409	30.418	30.4599	30.3376	30.553	30.3588	30.4816	30.479	30.5585	30.4178	30.5203	30.5215	30.5715	30.6609	30.6544	30.639	30.5572	30.5528	30.4781	30.426	30.4847	30.7256	30.4547	30.5243	30.4589	30.5191	30.5224	30.5701	30.6255	30.6983	30.8101
Mdh2	30.9986	30.8787	30.8939	30.9316	30.9116	30.9382	31.785	30.9999	30.9664	30.9268	30.9958	30.8289	30.6511	30.9185	30.8046	31.109	31.0698	31.074	31.1523	31.1466	31.0736	31.2011	31.2043	31.132	31.0791	31.0986	31.1714	30.9514	31.0527	31.0989	31.1133	31.069	31.1028	30.9717	31.0195	31.0187	31.1465	31.1295	31.0614	31.043	31.048	31.048	30.9143	30.9704	31.0451
Me1	24.3763	24.434	24.4436	25.0778	24.4259	25.1502	24.5171	24.65	24.027	25.4665	25.2605	25.2969	25.3575	25.2281	25.5311	23.9944	24.3553	24.0773	24.4939	24.4607	25.0527	23.9934	24.7558	24.1931	24.9667	24.7941	24.9233	24.7722	24.8656	25.0764	24.2306	24.0824	23.6235	24.5095	24.4304	24.2168	24.2852	24.3032	22.0049	24.7897	24.8082	24.5624	24.7718	24.8546	24.6805
Me2	25.6561	25.3311	24.9403	21.4095	21.7377	24.7274	21.8448	21.4047	21.4477	21.6093	21.7017	21.3014	22.4643	24.4651	21.4867	25.3686	25.1285	25.944	21.8313	21.7858	21.673	21.3454	21.714	21.5736	21.6008	22.3164	21.7727	21.7641	22.172	21.8573	25.4608	21.666	25.1971	21.8672	21.8455	21.9588	21.3364	21.9041	22.3424	25.2183	21.6769	22.2361	22.2898	21.7254	24.7364
Me3	24.0008	24.4108	24.6216	21.581	22.7152	21.8274	21.5487	23.4714	22.5994	23.2844	23.4744	23.3516	23.7518	23.0735	21.9311	24.5	24.5038	24.1886	21.98	21.6769	21.7962	23.6522	22.9622	23.0536	23.59	23.7845	22.1811	22.2264	22.0778	21.8096	24.7579	24.8817	24.4972	22.3124	22.4343	23.4601	22.5089	24.0004	22.0906	23.7943	23.2714	23.4378	23.2704	21.6732	23.4122
Mecp2	22.0666	21.9612	22.8072	22.7112	22.5511	22.5402	22.285	23.1638	22.2679	22.8512	22.3189	23.2815	23.479	23.2412	23.3512	21.1996	21.5373	22.0612	22.3155	21.8465	21.5963	22.1321	22.3608	22.4942	22.1465	22.0978	22.2522	23.2693	23.5206	23.0761	22.4476	22.0138	21.5945	22.2315	22.3732	22.3843	22.9831	22.9986	22.3945	22.6025	22.953	21.2549	21.8113	22.7265	21.8171
Mecr	22.7504	22.7553	21.6529	22.3485	22.2334	22.394	21.562	21.826	21.6036	22.9482	22.3715	22.1245	22.598	22.4935	22.6058	21.7212	21.0205	21.9396	21.6869	21.6204	21.5187	22.2597	21.6554	21.9127	21.9974	21.7837	22.0046	22.0184	22.0484	21.7562	21.665	21.8082	21.9585	22.2306	22.1192	22.4852	21.6736	21.7217	22.831	21.5032	21.2534	22.0485	21.9504	22.2403	22.1018
Mff	24.1633	24.361	24.3198	24.1253	24.1881	24.0627	24.2618	24.4085	24.3149	24.1224	24.2319	24.1064	24.2201	24.2487	23.541	24.083	23.8194	24.0548	24.4642	23.7766	24.1069	24.3944	24.577	24.3985	24.0948	24.2648	23.859	24.1334	24.3251	24.2835	24.0594	23.3542	24.4365	21.9721	23.837	21.7226	24.2518	23.6979	22.3656	23.8758	23.6105	24.1472	24.0449	21.5718	23.8565
Mfn2	23.2937	23.3313	23.2212	23.4668	21.8909	23.3841	21.3775	23.2951	21.521	23.4484	23.4094	23.5567	22.1958	23.1944	21.9479	21.3998	21.0435	21.6746	21.936	21.7328	22.086	21.9822	21.7817	21.6169	21.8213	22.081	23.3499	22.0551	22.094	21.3152	21.7744	21.8153	21.8915	22.1394	22.2883	21.9557	21.1693	21.8969	21.9668	21.6797	22.2469	21.7315	21.7675	21.8683	22.0931
Mgll	23.502	23.4901	21.445	21.6282	21.9161	21.3909	23.4549	21.3016	23.1697	23.2839	23.3914	21.0108	22.2855	21.8357	21.5279	21.6251	22.0268	23.7154	21.9504	21.9055	21.4333	21.985	21.5928	22.0923	23.3536	23.2963	23.195	21.9946	21.9482	21.9388	23.2816	23.1198	23.6269	21.804	21.7339	22.0721	21.5337	23.3502	22.1039	23.3176	21.7326	21.8748	21.3033	21.7467	21.9165
Mgst3	25.2124	25.4514	25.523	25.345	25.3613	25.2532	25.7364	25.257	24.947	25.9051	26.0402	25.7478	25.1803	25.0052	25.1516	25.8776	25.5853	25.6362	25.4399	25.4207	25.6504	25.5932	25.1242	25.0603	26.0103	26.2351	26.0786	25.4026	25.4221	25.5434	25.7358	25.7504	25.9983	25.5517	25.6814	25.3654	25.6409	25.6952	25.4679	26.4751	26.0664	26.3234	22.0432	25.4591	25.3946
Micu3	21.9328	22.2337	22.0286	21.5291	21.7312	21.7009	21.4618	21.4942	21.8794	22.0871	21.9822	21.8986	21.7013	21.5379	22.1592	22.3468	21.9105	22.2273	21.774	22.2258	21.5295	21.971	21.5326	21.9969	21.8491	22.1761	22.441	21.824	21.7345	21.5804	22.1169	22.0543	22.0438	22.0653	22.0219	21.9526	22.2008	22.033	21.9985	22.308	22.1029	21.8701	22.1071	21.8794	21.9216
Mif	28.0711	27.9938	27.9731	27.7207	27.7833	27.9076	28.7696	28.3011	27.9475	27.6231	27.9141	27.7393	28.0228	27.9853	27.9837	28.1596	27.7969	28.2398	28.4481	28.0629	27.5892	28.3449	28.0914	28.064	27.922	27.6375	27.6801	28.3324	28.1946	27.9924	28.2935	28.2647	27.8683	28.2909	27.9988	28.1171	28.1825	28.0309	27.8965	27.8844	27.9534	27.5729	28.182	27.8399	28.3107
Mink1	22.7475	23.0409	22.9899	22.345	21.9644	21.53	22.321	22.6323	22.7103	21.3234	22.1317	22.2779	22.3046	21.5348	21.4094	22.9885	22.9999	22.85	21.9278	21.5831	22.3182	22.9158	22.1467	22.4845	21.7134	22.2145	21.8959	22.3695	22.4918	21.793	22.8642	23.151	22.8523	22.2461	22.2044	22.5746	22.7169	22.6305	22.4051	21.6404	22.4234	22.4558	22.3602	21.3362	21.7341
Mlc1	22.8448	21.3195	21.5848	21.4398	23.6444	23.2712	21.4233	23.2054	22.5717	22.9366	21.343	22.9417	23.589	23.2903	23.7393	23.465	23.1788	22.929	23.3269	23.3768	23.5886	22.835	21.7784	22.9621	23.093	23.2091	23.3301	22.5208	23.6164	21.3417	22.2415	21.4475	21.6051	23.3159	23.5842	23.5385	21.9282	22.6576	22.3091	23.2683	21.5447	23.0042	23.8279	23.4937	23.6987
Mlec	21.9862	22.212	22.0968	22.2401	22.5801	22.7568	22.705	21.7683	22.2063	21.7577	22.1672	22.1632	22.7744	22.1508	22.4407	22.4506	21.5894	21.5946	22.7941	22.9908	22.6996	22.3435	22.4622	22.8996	22.3649	22.4525	22.4175	22.3887	22.6173	22.3368	21.8372	21.9961	21.8798	21.9067	22.3275	22.5596	22.6248	21.6654	22.1193	22.6325	22.2218	21.3206	22.8471	22.1291	22.1034
Mob4	24.4392	24.048	21.7704	23.5177	23.4634	21.4139	23.6882	23.6491	23.8948	20.8986	23.5748	23.4703	23.2115	23.4722	21.5802	23.9835	24.3831	24.5382	23.5345	23.4442	21.733	23.9461	23.7446	23.4623	23.3886	23.9137	23.4599	23.5366	23.5495	22.9255	24.0725	24.5158	21.6175	23.7576	23.3166	23.2352	23.2899	23.937	23.8821	21.6111	21.4451	23.9162	21.7945	22.1199	23.5366
Mobp	22.7345	21.7245	23.0379	22.1745	22.3719	22.3648	21.0735	21.7253	20.5933	22.4738	22.3576	23.2542	22.1934	22.9075	21.9682	22.4955	21.6284	22.5887	22.1354	22.5413	21.633	22.1041	21.5585	22.4898	23.0235	22.1828	22.1396	21.5375	22.8024	22.9022	21.8639	22.8112	21.8548	22.8565	23.2204	24.4998	21.1278	21.8713	22.5547	21.5893	22.6536	22.6609	22.2957	21.7523	22.6477
Mog	28.6224	28.7161	28.9605	28.7401	28.95	28.8732	26.1299	27.9128	27.8222	28.8957	29.013	28.972	28.9669	29.1225	29.2177	28.8553	28.5625	28.4708	29.0502	28.6103	27.7795	28.0101	28.2636	28.0946	29.0323	29.1069	29.129	28.6989	29.3632	29.1839	28.1876	28.7359	28.7902	28.9292	29.0462	29.7726	28.0855	27.997	28.4163	28.9893	29.2971	29.0786	29.1483	29.2181	29.3172
Mpc1	21.8716	21.4138	21.8153	22.95	21.8058	23.426	21.6285	21.157	21.9466	23.803	21.205	21.3421	23.6785	21.656	23.908	21.4807	21.3884	22.3153	22.039	21.8403	21.4475	23.0263	21.318	21.9734	23.1492	22.4286	21.9921	23.2865	22.4932	23.4345	21.7565	21.7273	21.8177	21.8909	22.3173	22.0413	23.1485	23.1613	22.2284	23.2661	23.2661	23.1652	21.865	21.8812	21.7273
Mpc2	24.7818	24.8605	24.8878	24.9313	24.7881	24.9253	22.1226	25.0917	24.9731	25.2322	25.2808	25.19	24.5573	24.9788	24.7929	24.8047	24.3483	24.1704	24.6525	24.5981	24.2095	24.9284	24.6646	24.624	25.1261	24.8593	25.0625	24.4477	24.7451	25.0231	24.5867	24.6689	24.4747	24.7375	24.6141	24.8445	24.7553	24.4542	24.091	24.8267	24.817	24.7289	24.5212	24.5936	24.6617
Mpi	25.0399	24.8913	24.9866	24.7822	24.9479	24.5028	24.6065	24.8346	24.5922	24.8482	25.0245	24.6002	24.4438	24.7392	24.5632	24.8014	24.9158	24.1463	24.4269	24.0573	24.6816	24.2479	24.5065	24.3883	24.5556	24.3716	24.5295	24.3564	24.4782	24.4315	24.4747	24.6716	24.8084	24.7245	24.2177	24.5304	24.4912	24.2288	24.2613	23.9598	24.2204	24.5872	24.2448	24.7513	24.7439
Mpp2	23.1962	23.228	23.0669	22.9312	21.8667	23.0354	23.2693	23.7179	23.4217	22.7237	22.6225	22.6626	22.9905	22.5729	21.7089	22.96	21.717	22.0022	23.0362	22.7584	22.4515	23.2773	21.635	23.6511	22.8106	22.8394	22.0418	21.7556	22.9321	22.3601	23.5402	23.158	24.053	22.2353	22.2955	21.5725	23.3828	23.6763	23.5074	21.7845	21.8979	21.3278	22.8138	21.1751	22.9904
Mpp6	24.8044	24.8424	24.5065	24.7273	24.8934	25.017	24.8536	24.615	24.5994	24.6758	25.0408	25.0924	24.7724	24.8024	24.7931	24.486	25.0267	24.7497	24.934	24.7945	25.1999	24.6725	24.7455	24.7878	24.8454	24.978	24.9334	24.5401	24.6681	24.6785	24.8552	24.8341	24.7173	25.0198	24.7207	24.6219	24.9183	24.7533	24.6057	25.155	24.7797	25.0316	24.5538	24.6072	24.5781
Mrps31	21.2263	21.5364	21.6888	21.7653	21.9823	21.3122	21.4609	21.3761	21.3782	21.5355	21.6082	22.6004	23.6851	23.1219	23.7197	24.9924	21.7539	21.4907	23.8584	24.1661	23.4147	24.1981	23.5057	23.3389	23.9785	25.0625	24.7013	25.1518	22.3399	21.6645	25.2018	24.4186	25.0884	24.9863	24.8895	24.0797	24.0942	24.1381	22.4711	24.3966	24.3736	24.2482	22.3708	24.3112	24.3126
Mrs2	21.6468	22.0883	22.1274	21.4662	21.6972	21.6739	22.1089	21.4809	21.4912	19.7946	19.6391	20.1986	21.9607	21.7545	21.8736	21.8407	21.7835	21.9787	22.1067	21.7443	21.8076	21.8948	21.4487	21.9581	21.9692	22.5243	22.3829	21.8187	22.0716	21.1092	21.8545	21.7034	21.9507	21.1885	21.9262	22.394	21.3467	22.017	22.6193	21.7966	19.3841	21.5352	21.8531	21.7042	22.0259
Msn	24.7298	24.723	24.8133	24.1093	24.2732	24.1113	24.54	23.9837	24.1296	24.2954	24.0106	24.3317	25.1414	25.0272	25.4527	25.1076	24.9302	24.8938	24.3868	24.0255	23.7864	24.3829	24.3042	24.4645	24.2302	24.3522	24.6217	25.4762	24.9091	24.5306	24.8467	24.8687	24.7497	23.9894	24.2995	24.4121	24.2837	24.4732	24.3684	24.5502	24.5477	24.4272	24.9399	25.157	25.1592
Mtch1	21.8324	21.6406	21.198	23.9133	23.7907	24.0493	21.4525	21.501	21.3456	21.4305	21.2696	21.197	24.0611	24.0304	21.9456	23.3647	23.7792	23.6334	21.9694	21.8247	21.4813	21.3682	21.6198	22.98	22.2666	21.8224	22.196	21.8869	22.9303	21.2974	21.6797	22.1286	22.2395	22.1678	22.2745	21.923	21.6491	21.6391	22.308	21.3361	21.6704	21.8981	22.0565	21.7959	22.168
Mtch2	27.2273	27.1878	27.0078	26.8652	26.8798	26.96	26.3179	27.0123	26.9887	27.1906	27.109	27.033	26.7544	26.8027	26.7508	27.2337	27.0943	27.6568	26.8364	26.8933	26.6606	27.0869	27.0255	26.9964	27.1739	27.2292	27.1402	26.9196	26.9401	26.9815	27.2427	27.3956	27.2093	27.0518	27.0354	27.078	27.1122	27.1801	26.9682	27.21	27.0657	27.0915	27.146	26.847	27.0022
Mtfr1l	25.3337	25.3209	25.2249	25.2585	21.9835	25.4818	25.0586	25.9066	25.6816	25.5155	25.2742	25.5735	25.9095	25.6756	25.8056	25.6885	25.9433	26.204	25.789	24.9665	25.1885	24.6395	25.6763	25.403	25.5629	25.249	25.8868	21.3944	25.3501	25.7111	21.8971	21.436	25.2746	25.3115	23.4671	24.8518	25.5645	26.1562	26.5354	21.5293	21.966	22.1247	25.8758	26.3392	25.6944
Mthfd1	21.577	23.8339	21.8804	21.5534	23.3772	21.4405	23.5595	21.6247	21.1606	21.6132	21.3821	24.1737	24.1823	23.9869	24.2736	21.4152	21.6058	21.7687	24.0315	22.5367	21.6961	23.7339	23.3322	21.9329	21.5206	21.689	21.6769	21.9338	23.977	23.6539	21.5672	22.4582	21.9832	21.5629	23.712	21.8718	21.6798	22.0551	22.4892	23.6246	22.0032	21.8377	22.573	21.7024	22.2587
Mthfd1l	22.965	21.6887	22.9064	22.858	23.0375	23.0164	21.2611	21.0338	21.2721	22.5656	22.5639	22.9784	21.9247	22.6235	21.652	21.3539	21.6778	21.9297	21.9182	22.1486	22.0045	21.6492	22.5463	21.4622	22.7162	22.556	22.9768	21.7334	22.2988	21.9989	21.4973	22.352	21.9941	22.0472	22.4768	22.1258	22.0962	21.9993	22.695	21.3213	21.4917	21.8428	21.9897	21.698	22.41
Mtpn	25.9463	26.0383	25.944	25.3	25.329	25.0855	25.6473	25.5894	25.9672	25.171	25.3679	25.3903	25.2587	25.2934	25.3414	25.6452	25.9163	21.5451	25.485	21.8912	25.7715	25.7417	25.7045	22.0372	25.3813	25.5651	25.5856	25.4453	25.5125	25.1905	25.8771	25.9648	25.8893	25.4918	21.9398	25.608	21.4054	21.8369	25.9828	25.4336	25.4379	25.1339	25.3059	25.3557	25.369
Mtx2	24.6056	24.4321	24.7294	24.6124	24.1433	24.6103	23.8948	24.6071	24.7481	24.4971	24.5638	24.5715	24.5251	24.4417	24.3893	24.6972	23.9718	24.0497	23.7365	24.2979	23.7523	24.5626	24.049	24.7645	24.868	24.4612	23.9762	24.1836	24.4761	24.7833	25.0353	24.9482	25.0482	24.569	24.297	25.0639	25.0243	24.646	24.5179	24.491	24.638	24.8909	24.5395	24.5718	24.5738
Myef2	23.4299	23.3039	23.4887	23.382	23.6663	23.6435	23.305	23.4646	23.4453	23.4021	23.3994	23.5214	23.4144	23.2299	23.3354	21.3142	23.679	23.7343	23.5258	23.6001	23.4379	23.6166	22.0523	23.5341	23.4603	23.8119	23.4711	23.3989	22.2546	23.2895	23.4514	23.3459	23.4629	23.7507	23.193	23.3583	23.5283	23.402	23.2429	23.4605	23.5682	21.6925	23.6941	23.4862	23.3854
Myh1	29.0156	29.059	28.9169	28.3432	28.2567	28.2383	28.6468	28.6015	28.6487	28.7359	28.7818	28.6309	28.5225	28.5501	28.5207	29.0921	29.0814	28.9958	28.4923	28.3196	27.9759	28.6923	28.5352	28.4921	28.6916	28.585	28.5151	28.1572	28.5355	28.5077	29.1211	29.1069	29.1668	28.6731	28.4292	28.5845	28.8135	28.8747	28.6425	28.8074	28.7199	28.797	28.3027	28.3712	28.4693
Myh14	21.4851	21.8413	21.2649	21.6921	21.2643	21.1796	21.9964	21.1386	21.6823	21.6512	21.8939	21.453	21.7158	21.565	21.9606	24.0463	24.0438	21.7611	22.0826	21.9879	22.1499	23.9605	21.7103	21.6849	23.9096	24.2395	23.9878	22.4373	24.1215	23.9807	22.0573	24.1776	22.0641	21.7575	23.9484	22.3496	21.8087	21.8153	24.0595	21.7751	21.6972	24.2116	24.2348	24.3715	24.0536
Myh9	25.1124	25.0784	24.8452	24.5341	24.3049	24.8725	24.6696	24.8885	24.9693	24.9979	24.6197	24.9069	25.3839	24.8315	25.8005	25.2489	24.9178	24.9837	25.0302	24.4417	21.7179	24.8162	24.4567	24.5945	24.8905	24.8564	24.7741	25.2382	25.4154	24.9699	25.1471	24.7628	25.1509	24.502	24.7161	24.3489	25.282	24.7426	24.305	24.9854	24.9574	24.7115	24.9043	25.2753	25.1436
Myl6	25.8433	25.564	25.5819	25.1288	25.2034	25.0152	25.7753	25.1805	25.3197	25.2406	25.3215	25.1629	26.0955	25.654	25.6716	25.5483	25.4469	25.5433	25.2602	25.1834	25.0903	25.3383	25.2592	25.2614	25.2792	25.3211	25.557	25.5	25.6018	25.4074	25.5674	25.6923	25.7114	25.1183	25.0345	25.4159	25.2704	25.515	25.5173	24.6322	25.232	25.2812	25.4678	25.6423	25.4605
Myl9	26.2985	26.4934	26.2659	25.9147	25.8402	25.9551	26.6678	26.3296	26.3451	26.5651	26.39	26.0831	26.164	26.3322	26.1555	26.2506	26.2939	25.9482	25.9208	25.4437	25.5653	25.8486	25.8163	25.8935	25.9109	26.0359	25.9866	25.9452	25.8786	26.0595	26.0122	26.1906	25.9048	25.401	25.5498	25.6951	25.9955	26.0421	25.7321	25.977	25.8588	26.1693	25.773	26.0818	26.0137
Myo18a	23.1288	23.7629	23.3378	23.1965	21.8603	22.9929	22.6976	23.6097	23.0852	23.5147	23.6468	23.3782	22.0846	21.6121	23.0716	23.0219	22.934	22.0207	22.7295	22.2387	21.6093	21.9991	21.8233	23.1033	23.3184	22.4223	22.3365	22.1575	21.999	21.4958	23.1641	23.1454	22.9069	22.9762	21.7834	22.7905	22.254	23.0346	22.8069	23.0578	22.1362	22.0762	23.2821	21.4511	21.7886
Myo1g	24.356	24.4213	24.6636	24.5034	24.6226	24.8045	23.4252	23.6573	23.8462	24.5082	24.6559	24.7081	25.0971	24.9121	25.1521	24.6296	24.0447	23.6032	24.4842	24.3308	22.922	23.4683	24.0567	23.6176	24.7467	24.285	25.0427	24.8207	25.3152	24.9005	23.9925	24.4691	24.3255	24.5488	24.4253	25.4773	23.8147	23.8686	23.42	24.4762	25.2936	24.6583	25.0733	24.9349	25.2311
Myo5a	27.1627	27.1901	27.1057	27.0209	27.0324	27.0153	26.8351	27.0108	27.1571	27.422	27.334	27.3015	27.142	27.0136	26.943	27.1303	27.0574	27.4478	27.1826	27.1318	26.7183	27.1215	26.9589	26.8973	27.3395	27.2696	27.3342	27.0438	26.9122	27.0549	27.2885	27.167	27.1439	27.0806	27.0767	27.0793	27.1681	26.9785	26.7455	27.2573	27.268	27.2288	27.1578	27.0224	26.979
Naca	25.8655	25.9751	25.1768	26.0347	25.8227	25.9748	26.2028	25.9041	25.997	25.8451	25.6551	25.955	25.9511	25.7846	25.8118	25.7752	25.8327	25.8323	25.4017	25.6208	25.6078	25.2219	25.4107	25.522	25.6148	26.0521	25.7373	25.7012	26.1588	25.7906	25.6759	25.5068	25.8206	25.7116	25.7898	25.5228	26.0748	25.6616	26.1645	25.9046	25.9016	26.1478	26.2977	26.2923	26.0184
Nadk2	23.0398	21.4517	21.2125	23.2709	23.2262	22.9699	23.304	22.981	22.7838	22.7759	22.8999	22.9255	21.8377	22.9274	23.0896	22.8717	22.6092	22.4828	22.7787	21.5339	23.0162	22.112	23.07	23.1889	21.348	22.1761	21.9428	22.9573	23.2919	23.1677	22.2206	21.9466	22.6774	21.6517	22.6519	22.9011	22.9563	22.8298	21.9534	23.0181	22.9504	22.8596	23.2879	21.7608	23.0701
Nap1l1	25.6876	25.6959	25.7771	25.2916	25.2388	25.5732	25.9335	25.8014	25.902	25.4494	25.4772	25.567	25.7083	25.6136	25.7216	25.9507	25.7285	25.9852	25.4925	25.3148	25.6417	25.8284	25.5396	25.6729	25.4472	25.4097	25.4168	25.5703	25.2666	25.4675	26.2782	25.862	25.8729	25.3037	25.3011	25.2127	25.9426	25.8283	25.7089	25.5617	25.4712	25.2025	25.3402	25.5377	25.4836
Nap1l4	23.7822	24.2354	24.2302	24.363	24.6146	24.4006	24.3775	24.3154	24.1922	24.3696	24.1569	24.3724	24.7225	24.4094	24.1754	24.3141	24.0012	24.3743	24.5106	24.2495	24.1251	24.3315	24.1679	24.4978	24.4272	24.3239	24.2058	24.5362	24.5565	24.2878	24.3444	24.2796	24.2187	24.1409	24.2039	24.2064	24.4743	24.3881	22.2723	24.497	24.4523	24.0773	24.5002	24.5457	24.5153
Nap1l5	21.5386	21.5634	21.9388	23.8249	24.2051	23.816	21.5409	23.0257	23.1978	21.5016	21.5137	22.3436	23.8512	23.5336	23.4827	21.2837	21.7599	21.3885	24.3574	23.4055	24.5722	21.6429	24.1056	23.6476	22.0328	22.2396	22.3333	23.4244	23.4666	23.4919	21.6733	21.8057	22.4196	23.5122	23.5092	23.339	21.5082	21.4698	22.3405	21.6948	21.5448	22.3665	21.9845	23.32	21.5003
Napa	26.9663	26.7482	26.7337	26.4839	26.6122	26.4866	26.5054	26.4615	26.3714	26.5011	26.4861	26.5147	26.0664	26.3076	26.278	26.8721	26.9638	26.807	26.356	26.651	26.6188	26.5794	26.2682	26.5013	26.4129	26.6688	26.5761	26.5392	26.642	26.5898	26.9452	26.9507	26.9023	26.7011	26.7283	26.775	26.6206	26.7748	26.7698	26.7747	26.5896	26.7177	26.5559	26.6689	26.5452
Napb	28.3089	28.2127	28.236	28.0089	28.1037	28.0843	28.2296	28.2001	28.2317	28.0485	28.067	28.0166	27.8813	27.9145	27.8413	27.9968	28.3335	28.54	27.9531	27.7583	28.3501	27.9439	27.9589	27.9487	27.9023	27.8608	27.922	27.8272	28.0362	27.9258	28.1845	28.2849	28.1601	27.9437	28.0228	27.9901	28.0418	28.1651	28.2572	27.966	27.9384	28.0012	27.8791	27.8549	27.7501
Napg	26.9467	26.8044	26.7835	26.8207	26.9775	26.8024	26.9166	26.7999	26.9959	26.6747	26.625	26.666	26.7998	26.7623	26.5573	26.9049	26.9408	27.0898	26.8201	26.8951	27.1929	26.8671	26.6993	26.8836	26.8379	26.9211	26.8531	26.6876	26.7627	26.823	26.8555	26.8153	26.9586	26.8895	26.9898	26.8325	26.9762	26.9106	27.1175	26.8097	26.8012	26.8737	26.8397	26.7689	26.5032
Nars	25.28	25.3426	25.241	25.6318	25.8624	25.7087	25.0777	25.5275	25.215	25.5084	25.5939	25.5795	25.6583	25.5778	25.6073	25.254	25.5775	25.2742	25.5082	25.6641	25.59	25.2354	25.4948	25.4019	25.6766	25.4676	25.7069	25.6717	25.7354	25.8194	25.2766	25.2382	25.4629	25.5301	25.7515	25.835	25.4426	25.1224	25.4413	25.7984	25.6735	25.6806	25.8552	25.8567	25.7845
Naxd	25.0932	24.8105	25.2277	24.6954	24.8956	24.7368	25.9	25.2685	25.2456	24.7477	25.1658	24.8531	24.6799	24.9213	24.8577	25.1442	25.0221	25.1148	24.669	25.2218	25.0109	25.5744	25.306	25.7249	25.0724	25.0262	24.9265	24.9231	24.8299	24.9176	25.2672	25.148	25.2302	25.1405	24.8725	24.8783	25.0841	25.4755	25.2651	25.0544	25.0445	24.9758	24.9364	24.8323	25.0102
Naxe	25.3946	25.2668	25.3809	25.2809	25.496	25.1995	24.8787	25.3651	25.4546	25.2179	25.3964	25.209	25.3649	25.4345	25.4958	25.4298	25.3223	25.0642	25.6905	25.3703	25.6682	25.293	25.6617	25.6217	25.3379	25.3016	25.3861	25.4244	25.4965	25.5396	24.9261	25.2954	25.3375	25.4372	25.7894	25.7793	25.4388	25.5297	25.5548	25.1809	25.273	25.3449	25.5704	25.4121	25.3742
Nbea	24.5691	24.5106	24.8573	23.6668	23.7121	23.5167	23.6939	24.1307	23.7676	23.7275	24.2476	23.9316	24.3239	23.8236	21.7091	24.5013	24.4271	24.1428	23.8259	23.3427	23.6804	24.2847	23.8605	23.3729	23.9236	23.9264	23.1714	24.0094	22.6258	23.3945	24.3068	24.136	24.5649	23.83	23.108	23.4737	24.138	23.8318	23.8236	23.807	23.4565	23.9704	24.1813	24.0087	23.2685
Ncald	26.1494	25.9917	26.1412	25.9485	26.1486	25.8438	26.302	25.7551	25.7379	26.6636	26.7097	26.4386	25.1257	25.4391	25.022	26.1076	26.1256	25.8886	25.9054	25.7037	26.5962	25.7887	25.592	25.8398	26.5638	26.5879	26.3677	22.0066	25.1685	25.0305	25.6902	26.0235	25.8099	25.8547	25.839	25.1971	25.5637	25.5762	25.9554	26.5851	26.4685	26.2884	22.1623	24.6949	24.6761
Ncam1	28.773	28.7403	28.7085	29.4215	29.4776	29.3905	29.5416	29.352	29.2194	28.9851	29.0097	29.0798	28.9715	29.126	29.066	28.8459	28.865	28.8471	29.4279	29.628	29.757	29.2894	29.4017	29.4839	29.1765	29.114	29.028	29.2776	29.3339	29.3098	28.6951	28.8724	28.8206	29.654	29.6702	29.4508	29.3022	29.1765	29.2423	29.1309	29.0261	29.1024	29.2499	29.3106	29.027
Ncam2	24.8135	24.5893	24.7678	24.7778	25.2055	25.0483	24.6582	24.6722	24.5333	24.6323	24.6535	24.7232	24.9161	24.8436	24.771	24.6976	25.1504	24.5431	24.8383	25.0155	25.0923	24.6582	24.6372	24.8754	24.7886	25.1058	25.0117	24.9315	25.1894	24.9903	24.8649	25.1131	24.865	25.1619	25.0518	24.9945	24.7088	24.6918	24.8344	24.795	23.6077	24.9664	25.1021	25.4508	24.7797
Ncan	25.2057	24.8675	25.0459	22.9719	22.6605	22.678	24.988	23.2467	23.8596	23.413	23.2635	23.1728	21.9351	23.4498	23.5347	24.8512	25.2703	25.3914	23.4411	22.7775	21.8591	24.419	23.3525	23.5824	22.9602	23.9704	23.9558	23.5378	22.4884	23.6393	25.2033	25.1878	25.2268	22.008	22.6715	22.3096	24.4142	24.2703	24.4061	23.8744	23.9015	23.662	23.0262	21.5236	23.8737
Ncdn	28.6775	28.7798	28.6112	28.2627	28.2051	28.0762	28.1164	28.4975	28.6313	28.5049	28.2437	28.1377	27.7268	28.0927	27.5852	28.7799	28.6786	28.8079	28.1445	28.1246	27.9026	28.6845	28.0867	28.3692	28.1944	28.2112	27.9486	28.0998	27.8555	27.9291	28.9031	28.7138	28.7266	28.2904	28.1756	28.1459	28.6653	28.8147	28.5187	28.2867	28.4053	28.1522	28.2139	28.025	28.2167
Nceh1	23.9141	24.0133	24.0972	24.0732	23.948	24.1888	23.4986	23.7374	24.2252	24.4203	24.4112	24.2694	24.0305	24.0719	23.8665	24.571	24.0352	24.5584	24.3173	24.0385	24.1314	24.7497	24.1664	23.8245	24.4311	24.6673	24.4426	24.0836	23.8588	24.0786	24.6995	24.278	24.3728	24.5386	23.961	23.5827	24.1213	24.1278	23.7473	24.5563	24.2489	24.3275	24.4697	24.1197	24.311
Nckap1	26.3819	26.28	26.511	25.6618	25.5815	25.5517	25.8335	26.1232	25.9384	26.2438	25.9917	25.8018	25.3086	25.4338	25.6728	26.371	26.4605	26.294	25.3247	25.5181	25.6848	25.7711	25.8154	25.9583	25.8528	26.1329	25.8452	25.4523	25.3763	25.1964	26.0388	26.4326	26.2365	26.1095	25.614	25.8116	26.1185	26.0931	26.0112	26.0843	25.9105	26.0394	25.7564	25.6123	25.3715
Nckipsd	21.6513	21.3061	21.2794	22.3923	22.4583	21.0274	21.5369	22.306	22.3094	22.5797	22.7144	22.8626	21.5901	22.8841	22.7275	21.4856	22.5145	21.6627	22.3714	21.557	22.6008	22.4618	22.4193	21.9051	22.5553	22.1333	22.3568	22.0552	22.4808	22.5722	22.6996	22.6728	22.3276	21.5711	21.6141	22.5729	22.5624	22.0014	21.9591	21.8698	21.6935	21.5976	21.9385	21.6862	22.2085
Ncl	25.2788	25.2039	25.2457	24.8692	24.6504	25.1863	25.463	25.0157	25.1239	24.9132	24.6479	25.0354	25.2898	24.9864	25.435	25.1975	25.2063	25.6832	24.9137	24.8896	24.6942	25.0599	25.1147	25.1052	25.0619	25.133	24.9322	25.4288	25.0258	25.1119	25.4893	24.9554	25.4009	24.8676	24.907	24.8837	24.9985	25.2745	24.9682	25.211	25.1144	25.0995	25.1247	25.1473	25.1243
Ncs1	24.0452	24.3917	24.0075	23.8372	23.7219	23.8167	24.8858	24.1959	24.413	24.2176	24.2344	24.2573	23.7404	23.4074	23.454	24.5217	23.904	24.3536	24.1118	24.0329	24.2119	24.3197	23.7954	24.1398	24.3805	24.489	23.8717	23.5741	23.2349	23.6236	23.9339	23.7482	23.921	24.1909	23.8741	23.7898	24.2052	24.3869	24.082	24.4357	24.312	24.3543	23.3237	23.3244	23.5254
ND1	24.6128	24.7575	24.7537	25.0846	25.0015	24.6745	21.6053	24.8178	25.0216	24.9411	25.1878	24.955	24.4527	24.7298	24.8316	24.5104	24.6858	24.4508	24.7965	24.7304	24.6151	24.4789	24.8014	24.6299	24.93	24.6585	24.8017	24.2131	24.547	24.935	24.6615	24.5966	24.4733	24.4992	24.6338	24.5488	24.5584	24.7756	24.5057	24.4649	24.6378	24.5291	24.3327	24.8135	24.3872
ND2	23.6778	23.9252	24.063	24.0977	23.6933	24.189	21.2357	23.9784	23.766	24.1437	24.0956	23.9083	21.4717	24.0951	23.4483	21.573	22.6787	21.8568	23.9275	23.6759	23.7974	23.1592	24.0092	23.1745	22.0921	23.4367	24.0851	21.9815	22.3087	24.0656	24.0113	24.0386	24.0105	23.3741	22.7734	23.0686	22.0069	22.2723	23.4686	23.7206	21.1571	23.7633	23.4913	23.4221	22.9267
ND4	24.7964	25.0089	24.9426	24.889	24.5425	24.5587	21.4205	25.0113	25.0124	25.1943	25.3685	25.1187	24.7811	24.8552	25.0709	24.2867	24.49	24.7526	24.7713	25.1558	24.1783	24.3531	24.4719	24.5557	24.4115	24.8552	24.6431	24.6843	25.0838	24.9068	25.2637	25.045	24.7249	24.147	24.4223	24.3071	25.2355	24.8215	24.5885	25.0934	25.2861	24.8476	24.8024	25.0726	24.8346
ND5	24.3725	24.8211	24.8765	24.5601	24.6793	24.6032	21.327	24.3268	24.439	24.8539	24.7816	24.6559	24.6789	24.9616	24.8415	24.6789	23.9347	24.8211	24.3189	24.3768	24.2992	24.4842	24.0501	23.9683	24.5047	24.2169	24.5123	24.5268	24.7614	24.7864	24.4592	24.3012	24.3225	24.3729	24.4087	23.9652	24.9708	24.7038	24.6812	24.4234	24.3961	24.4831	24.5543	24.6207	24.716
Nde1	22.3285	21.3766	22.1869	21.7617	21.5262	21.9537	22.5289	22.4507	21.9401	22.3724	22.1676	21.1632	22.516	21.2902	22.4287	22.285	21.5753	22.1722	21.5231	22.1581	22.2324	22.2942	22.0685	22.3111	22.1309	21.8489	22.1997	22.0935	22.5647	21.8273	22.3353	21.9863	21.3783	21.2373	21.1395	21.6697	21.4208	21.7526	22.0172	21.8006	22.2384	21.5125	22.1098	22.1655	21.6536
Ndrg1	25.1845	25.8941	25.4373	25.6315	25.7327	25.5151	24.689	25.1459	25.1435	25.8852	25.6529	25.8784	26.0752	26.0115	26.1967	24.8502	24.7338	25.6888	25.3133	25.2335	24.7994	23.8412	24.3965	25.2765	24.8986	24.7758	24.7201	25.6882	25.7288	25.5743	24.8408	24.896	25.2002	25.7499	25.5698	26.0039	21.559	24.8858	25.1068	25.6756	25.5637	25.2664	24.8971	25.8213	26.066
Ndrg2	28.4233	28.4947	28.4286	28.9693	29.241	29.2161	28.542	28.922	28.8837	28.9457	29.1106	29.0339	28.9641	29.1432	28.9497	28.1461	28.2845	27.9552	28.8635	28.8108	29.1879	28.2404	28.8532	28.4897	28.74	28.5181	28.7491	28.7103	29.0473	29.0724	27.9825	28.3961	28.1366	28.637	28.8089	28.6314	28.4379	28.2145	28.12	28.5852	28.7485	28.5752	28.7876	28.7137	28.7246
Ndrg3	24.2598	24.2425	24.3486	24.4977	24.7212	24.5894	24.3397	24.3688	24.3841	24.5915	24.6727	24.5983	24.454	24.4085	24.482	24.5571	24.7779	24.4098	24.5132	24.5025	24.7691	24.3564	24.4008	24.4705	24.5172	24.6391	24.668	24.5804	24.7354	24.3388	24.3337	24.4177	24.3002	24.5981	24.4786	24.6129	24.4017	24.6278	24.4741	24.8122	24.7497	24.6125	24.7409	24.7437	24.5788
Ndrg4	24.2869	24.2298	24.5695	24.6953	25.1429	24.6751	24.6058	24.7061	24.8566	24.705	24.7548	24.3726	24.7893	24.8484	24.6116	24.303	24.3232	23.889	24.2233	24.117	24.5466	24.1153	24.6743	24.1621	24.4869	23.7702	24.4224	24.5507	24.5077	24.49	24.1719	24.2972	24.2222	24.1118	24.0846	24.3003	24.3459	24.4058	24.0329	24.2571	24.0133	24.2644	24.5586	24.5813	24.3029
Ndufa10	27.3993	27.5659	27.1513	27.7729	27.2338	27.3256	26.0935	27.4142	27.4702	27.5992	27.42	27.5916	27.4615	27.4497	27.6862	27.8328	27.3246	27.7228	27.4681	27.6063	27.2638	27.5207	27.4868	27.4339	27.4871	27.6382	27.6404	27.706	27.336	27.5817	27.5729	27.5122	27.5363	27.7392	27.628	27.5501	27.623	27.3692	27.2643	27.7598	27.6156	27.6678	27.4487	27.6069	27.6159
Ndufa12	25.2943	25.5277	25.5154	25.7651	25.6987	25.631	24.1605	25.7886	25.3157	25.8445	25.5784	25.8304	25.3836	25.6973	25.4741	25.17	25.0562	25.3647	25.3296	24.9142	24.8228	25.0101	25.1819	25.2516	25.3701	25.1131	25.2446	25.0786	25.098	25.433	25.1925	25.2799	25.0663	24.7958	24.9558	25.019	24.9512	25.1494	24.8796	24.9805	25.0588	25.1411	24.9774	24.9188	25.013
Ndufa13	25.6797	25.7861	25.6094	25.6535	25.7908	25.8288	21.3414	25.9117	25.8896	25.6313	25.749	25.6945	25.7885	25.9004	25.7751	21.8315	25.8881	25.4314	25.2653	25.559	21.9952	25.6423	22.083	22.0437	21.9833	25.5788	25.823	25.4011	25.5988	25.5953	25.848	25.6174	25.3571	21.7786	21.6645	21.8957	25.441	25.4668	25.2841	25.787	25.204	25.6523	25.3188	25.5938	21.7395
Ndufa4	28.9736	28.0183	28.2618	27.84	27.8787	27.774	27.1693	28.0153	27.8814	28.305	28.1184	28.4303	27.7543	28.1491	27.8325	28.2397	28.3984	28.2049	28.0399	28.1104	27.7972	28.2125	28.0469	28.1692	28.2462	28.1785	28.3437	27.7877	27.994	28.0473	28.393	28.1131	28.2574	28.1237	28.1451	28.2568	28.144	27.999	27.9422	28.2259	28.1307	28.2488	28.1841	28.1179	28.2426
Ndufa5	25.4704	25.565	25.3227	25.7694	25.2659	21.5843	25.3279	25.6153	25.6861	25.8745	25.6984	25.7901	25.4491	21.4669	25.2048	25.8175	25.6627	25.6386	25.8103	25.8332	25.4629	25.7958	26.0069	25.6711	25.7673	25.5999	25.9212	25.593	25.7613	21.9193	26.0094	21.5861	25.97	25.8112	25.9636	21.8319	26.3189	25.5736	25.7434	21.9036	21.4594	25.8805	25.8555	21.982	26.0863
Ndufa6	24.7159	24.8485	24.886	24.7926	24.7451	24.8895	24.5929	24.9944	25.0356	24.7196	25.0328	24.868	24.5913	24.8408	24.591	25.0575	24.9306	25.2645	24.7248	24.5507	24.699	25.1438	24.9966	25.0416	24.8242	24.8973	24.7945	24.7492	24.7598	24.8326	24.6975	24.882	24.6187	24.7575	24.8701	24.9366	24.6445	24.8011	24.6765	24.7275	24.8734	25.1371	24.6278	24.7678	24.8416
Ndufa7	24.9165	24.6477	24.4678	21.0602	21.5543	21.7515	24.4719	25.0856	24.8478	24.9654	24.7695	24.8882	24.4875	24.6346	24.49	23.6189	21.8568	21.6626	23.959	21.7144	23.5977	21.9696	21.519	22.3638	24.004	21.7364	21.6252	24.4056	21.8534	24.4884	22.0025	22.5824	22.5828	21.6386	21.7705	22.2919	23.9082	21.2974	22.0598	21.8432	21.4361	21.266	22.2331	21.8529	21.6081
Ndufa8	26.0012	25.9982	26.1733	26.5448	26.2074	26.3089	25.0986	25.7906	25.958	26.2985	26.094	26.3805	26.0007	26.1936	25.7186	25.905	26.2215	26.3093	26.261	25.708	26.0105	26.0144	26.4903	26.0915	26.3374	25.5445	26.0798	26.0167	25.8612	26.0056	25.7375	25.3585	25.8416	25.674	25.9778	26.0813	24.6882	25.8283	25.8478	26.011	25.9114	25.9243	25.8867	25.6026	25.8083
Ndufa9	26.7776	27.0222	26.7608	27.0812	26.8707	27.1755	25.5654	27.0683	26.877	27.1185	27.2243	27.0789	27.1468	26.8973	26.9473	27.3396	26.9281	27.6599	26.9055	27.1907	26.6439	27.0443	27.0565	26.9116	27.3074	27.4281	27.143	27.1647	27.1613	27.2043	27.2893	27.3117	26.8276	26.8298	26.8122	26.9806	27.3246	27.1158	26.914	27.4726	27.2469	27.1182	27.1876	27.1076	27.2129
Ndufab1	26.0094	25.4207	25.9476	25.4818	25.3058	26.0559	25.8961	25.7389	21.0423	25.5966	21.6636	21.5332	25.3714	25.4274	25.9403	25.0616	25.2698	21.7887	21.5455	21.8935	22.1148	24.8959	25.426	25.0069	25.1984	24.6711	25.0869	24.9461	22.4735	22.3403	24.8777	24.8009	24.6218	24.7085	24.8015	24.6921	24.9439	22.0716	22.2899	24.7833	21.4572	24.6464	24.5815	23.8796	24.7904
Ndufaf2	21.2091	21.6716	20.8428	22.5442	21.7714	22.4279	21.489	21.8496	21.2982	22.3997	22.446	22.4127	22.0554	22.5915	22.5586	21.3077	21.4112	21.5044	21.6899	22.3262	22.0506	21.5984	22.0516	22.1408	22.5575	22.4923	22.4617	22.5121	22.6009	22.7134	22.5883	22.4356	22.4896	22.4869	22.4628	22.5769	22.6072	22.5558	22.611	21.7395	21.6683	22.5324	22.738	22.5911	21.9623
Ndufb10	26.5603	26.5451	26.5701	26.625	26.5938	26.4457	26.2429	26.4978	26.6301	26.6078	26.5544	26.4355	26.4884	26.4534	26.5415	26.5847	26.4716	26.5588	26.3853	26.4762	26.2314	26.3425	26.4508	26.4089	26.5193	26.4403	26.6018	26.2789	26.3305	26.3652	26.4624	26.1638	26.3235	26.3673	26.3263	26.3566	26.4229	26.4366	26.3795	26.3969	26.5504	26.4477	26.4913	26.4336	26.3877
Ndufb11	24.2184	24.3914	24.3944	23.8901	24.1325	24.0533	21.057	24.3376	24.3882	24.4884	24.5169	24.3964	24.4593	24.1758	24.0957	24.0656	21.4287	21.8584	24.4009	23.828	23.6722	23.9999	24.2507	23.9786	24.015	23.712	23.7523	22.7147	23.9977	24.0527	23.9652	23.9452	23.971	23.996	24.1107	23.9261	23.6949	22.4631	23.7488	23.8534	21.2482	21.6147	23.7698	23.4077	21.5126
Ndufb3	21.9737	21.5766	24.1644	24.2601	21.5157	24.4116	23.7142	24.3107	24.1784	24.2653	24.542	24.161	24.1963	24.1638	21.9354	21.9328	21.1098	21.678	24.1658	23.7109	23.9959	22.0708	24.1365	21.9501	21.8245	22.1566	21.8285	23.6157	23.5101	24.0665	22.1319	22.3322	21.7269	21.3759	23.771	24.0234	23.6908	22.1931	22.9481	21.2176	21.5275	21.9619	21.457	21.7686	23.555
Ndufb5	25.3804	25.1986	25.4828	25.542	25.5925	25.3736	24.2524	25.4354	25.4453	25.3546	25.2364	25.1979	25.2255	25.4694	25.3974	25.6425	25.4225	25.2665	22.4854	22.6343	25.3346	22.3145	25.5839	25.3969	25.4828	25.5237	22.1539	22.2692	25.2814	25.4533	25.5514	25.2898	25.5367	22.1591	25.6519	25.2483	25.4751	21.4859	25.4421	25.5469	25.5294	25.486	25.3519	21.8423	25.3947
Ndufb6	24.7869	24.5949	24.6476	24.4962	24.5886	24.7308	23.7018	24.6097	24.6954	24.6668	24.7585	24.6828	24.5316	24.4769	24.6725	24.5846	24.5986	24.462	24.4	24.2412	24.4344	24.1353	24.7382	24.4073	24.4929	24.2607	24.6729	23.759	22.7436	24.5479	24.4409	24.6222	24.349	24.2603	24.4829	24.5088	24.434	24.2985	24.2928	21.3061	24.36	24.3308	24.3845	21.5403	24.2378
Ndufb7	25.8798	25.7676	25.9501	25.8447	26.069	25.8765	25.5328	25.7966	25.8306	25.7792	25.9208	25.8295	25.7485	25.6314	25.5911	25.8097	25.9015	25.8091	25.9178	25.9018	25.896	25.9472	25.9579	25.8806	25.9212	25.9346	26.1819	25.8001	25.9322	26.0029	25.9218	26.0436	25.8907	25.9097	25.9314	25.9592	25.8552	25.9662	26.0268	25.7077	25.9276	26.146	25.8564	25.8686	25.7563
Ndufb8	25.0993	25.4147	25.6629	24.7748	25.3593	25.1276	24.0009	25.2186	24.7669	25.1745	25.4044	21.4928	24.9514	21.7088	24.8829	21.3099	25.1761	21.9047	24.2864	21.8279	21.5648	24.8015	24.8063	24.5466	24.6633	22.1183	24.5612	21.9556	25.0194	24.2015	21.5051	22.2428	24.8143	24.8441	21.8184	24.8709	24.248	24.2869	22.1987	21.7216	21.4017	21.6989	22.098	21.5192	21.6369
Ndufb9	25.5124	25.3378	25.779	25.8572	25.7073	25.7686	25.2494	25.6297	25.5486	25.5077	25.7257	25.5644	25.4784	25.6888	25.432	21.2631	25.78	25.3524	25.1456	25.242	25.7183	24.997	25.4838	25.5457	24.8886	25.7564	25.7016	25.4701	25.5102	25.4373	25.3151	25.3839	25.6792	25.557	25.4603	25.3057	25.4258	25.2618	25.6515	21.7405	25.5123	25.6638	25.6353	25.5564	21.4632
Ndufc2	25.1106	24.6985	24.5126	24.7055	24.9999	25.1413	23.9115	25.2733	25.2498	24.7552	25.4526	25.1069	25.1382	25.3816	25.0221	21.3252	24.9412	24.7703	25.2892	24.9823	24.3245	25.8958	24.9281	24.8156	24.7216	24.9919	24.3361	24.7631	24.7566	24.8315	25.0182	24.9164	24.406	24.7605	24.62	24.8874	24.9986	24.9946	24.9716	24.8952	21.5427	24.9744	24.9483	24.8558	21.4716
Ndufs1	28.8534	28.7668	28.7358	28.7648	28.7111	28.7486	28.1256	28.7881	28.7169	28.759	28.7745	28.6559	28.6002	28.6485	28.69	28.7759	28.8337	28.6993	28.7225	28.7478	28.6029	28.7747	28.7382	28.7502	28.6893	28.8957	28.9515	28.662	28.7069	28.8038	28.7971	28.7099	28.6932	28.7588	28.7122	28.6896	28.8236	28.7129	28.689	28.8193	28.8206	28.763	28.7211	28.7458	28.698
Ndufs2	26.6297	26.8687	26.7097	26.9026	26.8567	27.0518	25.5418	26.7593	26.8725	26.8208	26.9117	26.9736	27.1607	27.1618	27.0889	26.8445	26.5562	26.7299	26.7805	26.4873	26.6	26.5486	26.6761	26.4269	26.9825	26.806	26.67	26.6789	26.5547	26.6596	26.6624	26.6381	26.4414	26.7616	26.7269	26.4693	26.7816	26.7102	26.491	26.5953	26.8482	26.521	26.4667	26.5243	26.5668
Ndufs3	27.0053	26.9291	26.9541	27.0669	27.0261	27.0249	26.5192	27.1837	27.1478	27.0558	27.1514	27.0888	27.0973	26.962	27.0214	27.1732	27.2562	26.854	27.1966	27.0842	26.9416	27.2964	27.0889	27.1584	27.1912	27.3441	27.3679	26.9661	27.1134	27.1874	27.3339	27.334	27.1904	27.1879	27.2108	27.178	27.3589	27.1769	27.2284	27.3133	27.2136	27.362	27.1116	27.4078	27.2448
Ndufs4	26.0427	25.9924	25.9599	26.0299	26.1947	26.0172	25.9053	25.9911	26.0121	26.148	26.0418	26.1346	26.2144	26.1034	26.069	25.8931	25.9352	25.6352	26.1291	25.92	26.1294	26.1475	26.0533	25.8111	26.3053	26.2464	26.5405	26.1884	26.2769	26.1392	26.0172	26.1124	25.9284	25.7886	25.8514	26.1601	25.892	25.8893	26.0464	26.2548	26.0632	26.1482	26.0864	25.9029	25.9801
Ndufs5	25.7742	25.8428	25.7598	26.1826	24.8951	26.1951	26.1542	26.1567	25.9785	26.0808	25.9702	26.2616	25.4948	25.7815	25.6664	25.7228	25.9136	25.4576	25.6333	25.7168	25.7969	25.6197	26.0845	25.9143	25.9311	25.6828	26.0289	25.8266	25.907	25.8835	25.8485	25.878	25.7876	25.4934	25.6359	25.8899	25.8885	25.8042	25.447	25.7308	25.9062	25.8265	25.7695	25.6533	25.7966
Ndufs6	26.3106	25.0031	26.6929	26.8708	26.7502	26.242	27.403	26.9959	26.6542	26.8816	26.4562	26.5492	24.741	24.8479	25.0636	26.3164	26.4648	26.8382	26.9902	26.96	26.5264	27.1203	26.9763	26.8619	26.7751	26.9773	27.4672	26.5606	27.1714	27.121	26.79	26.5111	26.6265	26.5503	27.0175	26.9619	26.7772	27.2077	26.7261	26.575	27.0276	26.7025	26.5841	26.6357	26.9432
Ndufs7	24.9015	25.5027	25.6047	25.4822	25.6683	25.5243	24.126	25.2973	25.6609	25.523	25.5918	25.4403	25.5333	25.5558	25.6318	25.5709	25.5652	25.155	25.3332	25.3011	25.327	25.2153	25.3941	25.2645	25.3626	22.0529	25.6031	25.4534	25.0194	25.3765	25.5403	25.5079	25.2377	25.2546	25.3601	25.352	25.5476	25.5545	25.3592	25.2739	24.516	25.332	25.6574	21.7953	25.295
Ndufs8	26.1594	25.9308	26.0912	25.949	25.8525	25.9621	25.3456	26.0465	26.006	25.737	25.8773	25.9054	25.6752	25.9306	26.1125	25.7783	25.9557	25.577	25.5398	25.7504	25.7292	25.4517	25.8746	25.5549	25.8845	25.7141	26.0564	25.6677	25.5577	25.8244	25.7743	26.02	25.4829	25.4404	25.8987	25.6981	25.7476	25.7484	25.5743	25.5969	25.7769	25.5863	25.5839	25.527	25.5537
Ndufv1	27.8972	27.9077	27.8726	27.772	27.8911	27.7471	28.1938	27.7721	27.939	28.0711	27.9971	27.8511	27.6658	27.7868	27.743	27.845	27.9274	27.7635	27.7282	27.6508	27.6381	27.4584	27.7241	27.7152	27.9057	27.9271	28.054	27.7153	27.6619	27.8219	27.7694	27.8477	27.6186	27.6495	27.9287	27.6534	27.7392	27.6558	27.509	27.828	27.9044	27.6836	27.6177	27.5958	27.7063
Ndufv2	26.6408	26.4206	26.7082	26.6587	26.6427	26.7354	27.1389	26.5981	26.5195	26.6856	26.5858	26.8048	26.4934	26.5989	26.361	26.7589	26.7369	26.2234	26.6086	26.5689	26.4801	26.5427	26.5926	26.5592	26.641	26.6984	26.7854	26.3749	26.5049	26.6888	26.607	26.8209	26.698	26.6128	26.6774	26.6691	26.5337	26.6007	26.6473	26.5799	26.6811	26.8969	26.5906	26.3019	26.5274
Nebl	24.1617	24.4019	24.2495	24.0062	23.733	24.218	24.5054	24.143	23.8899	23.8378	23.7069	23.5144	24.2938	24.0582	24.3768	24.0115	24.1208	23.767	24.0119	23.7505	24.0815	22.1801	23.7467	22.8232	23.3835	21.8034	22.0506	21.677	24.1227	23.7429	24.0078	24.4344	24.1258	23.7455	23.6431	24.0544	23.8849	21.589	23.625	21.5146	23.2675	21.8778	23.8161	21.6569	23.6212
Necab1	22.6909	22.1934	23.0054	21.3807	21.8189	21.468	21.644	21.4712	21.6867	22.7545	22.6005	22.8536	22.2381	21.5154	21.6459	21.9096	22.2718	22.2663	22.1665	21.8447	22.7868	22.7275	21.8174	22.3295	22.3116	22.4459	22.1534	22.1069	22.2709	21.7133	22.5516	23.347	22.7105	21.8243	22.3718	22.0269	22.3578	22.7639	22.5403	22.9945	22.6083	22.6778	21.9813	22.2191	21.8357
Necab2	24.0042	24.791	25.0236	21.2724	21.8225	23.1667	24.4998	23.6227	24.0164	22.9814	22.9089	23.5688	23.2863	23.7658	24.0205	24.4656	24.8901	24.1156	22.1501	21.692	22.9682	23.8769	24.1417	24.1806	22.1399	23.5087	23.0979	23.716	24.3001	24.2652	24.6179	24.4587	24.0581	21.6766	23.3029	23.2648	24.0893	24.1424	24.3716	21.7362	22.6927	21.4746	23.1273	24.4934	24.1523
Necap1	25.4708	25.2715	25.2798	25.3452	25.7263	25.477	25.5488	25.2498	25.3063	25.083	25.281	25.0853	25.448	25.2133	25.1085	25.4194	25.4669	25.4567	25.6193	25.5369	25.5051	25.6156	25.5153	25.288	25.4694	25.4592	25.2292	25.2967	25.2574	25.3347	25.6933	25.6036	25.5693	25.4707	25.4898	25.3615	25.6293	25.697	25.7237	24.1025	25.4232	25.2295	25.2753	25.622	25.1944
Nefh	26.2496	26.1489	27.624	27.4603	27.3476	27.323	26.7618	26.4884	25.8596	27.7697	27.5308	27.6964	28.8786	28.0399	28.4137	27.1671	25.4468	26.0704	27.6767	27.2368	25.0523	26.5657	26.5847	26.1167	27.976	27.8307	27.6881	26.9127	29.176	28.6161	25.8439	27.251	27.5641	27.6265	27.6993	28.7008	26.4455	26.1069	26.0147	27.5152	27.8371	27.4555	27.8858	27.9345	27.9403
Nefl	29.8915	30.0327	30.2737	29.9857	29.8351	30.0656	29.6064	29.052	28.9735	30.2125	29.9392	30.0707	30.9177	30.6169	30.9073	29.9469	28.4799	29.8604	30.0491	29.2775	27.7204	29.0896	29.0349	28.8235	30.2025	29.8828	29.748	29.4766	30.9384	30.5626	29.1739	29.9388	30.0233	29.9069	29.8967	31.1392	29.0924	28.6373	28.6236	29.824	30.1434	29.4358	29.9396	29.9899	29.889
Nefm	29.8111	29.948	30.1448	30.1142	29.9865	29.8525	29.5	29.0017	29.0304	30.2009	29.9105	29.9288	30.9719	30.5188	30.8446	30.2212	28.5193	30.029	30.0279	29.6184	27.4867	29.2271	29.0413	29.0318	30.1017	29.9035	29.8467	29.5722	31.0088	30.5031	29.4299	30.1877	30.1497	30.1358	30.0122	31.2069	29.1385	28.8517	28.8029	29.8336	30.1152	29.5834	30.0031	30.0025	29.9031
Negr1	26.0268	26.1014	26.1422	26.224	26.4345	25.9577	27.0101	26.2677	26.6138	25.2625	25.3906	25.4846	25.3116	25.6273	25.5254	26.4703	26.5873	26.1712	26.1716	26.2945	26.3688	26.2788	26.4521	26.5689	25.6085	25.5886	25.9282	25.5672	25.3591	25.5139	26.3034	25.8045	26.3864	26.3209	26.3131	26.2989	26.4759	26.5072	26.9115	25.5317	25.3119	25.4668	25.5252	25.2578	25.3168
Nf1	24.8827	24.4383	24.8186	25.2143	24.9934	25.0099	24.0193	25.0698	25.0244	24.3704	24.4824	25.2415	24.553	25.0969	24.9131	24.5494	24.1366	25.1262	24.9065	25.2355	24.6065	25.1503	25.0129	24.424	24.587	25.0329	24.7194	25.037	25.0746	25.2389	24.8135	24.6584	24.5445	25.2313	24.721	24.872	24.9234	24.727	24.6391	24.9457	24.9917	25.3083	25.4529	25.0315	25.1629
Nf2	23.9521	23.7045	24.2088	24.1815	24.1844	24.2997	23.7178	23.7813	23.8325	24.1008	24.1332	24.1635	24.7368	24.4124	24.4197	24.2771	24.2811	24.0346	24.3668	23.8769	23.9681	24.0334	24.156	23.8543	24.3823	24.3625	24.3148	24.7074	24.6916	24.5082	23.9558	24.2181	24.0853	24.1318	24.2444	24.7384	24.0998	23.8327	23.9299	24.1872	24.3053	24.3479	24.7313	24.4885	24.6219
Nfasc	27.5474	27.5465	27.7472	27.6938	27.7715	27.6989	27.8421	27.4105	27.5572	27.7816	27.9066	27.8216	27.497	27.5751	27.4916	27.4963	27.6544	27.2898	27.5114	27.501	27.6242	27.3106	27.5832	27.5358	27.7929	27.7563	27.8001	27.4532	27.588	27.5484	27.3809	27.2309	27.3422	27.6798	27.5986	27.7559	27.4754	27.4112	27.523	27.675	27.7594	27.7263	27.4991	27.2883	27.4071
Nfu1	23.4895	21.3494	21.4152	23.4533	23.2459	22.8705	21.7359	23.2381	23.4353	21.7547	23.4275	21.146	22.0931	20.9273	21.4935	21.5731	21.2928	21.6202	23.2471	21.568	23.5898	23.4242	22.2291	23.6999	23.3257	23.5431	23.5881	23.4003	23.4326	23.5662	21.8476	22.1386	21.5438	22.0084	23.4112	21.99	21.2655	21.837	22.4376	22.0679	22.1596	23.6141	21.7754	23.3778	21.8897
Ngef	25.2056	25.0547	24.4481	21.4594	21.5365	22.7104	23.8715	23.6627	23.507	21.1411	20.7792	21.8225	22.0048	23.3596	22.0646	24.6142	24.5462	24.9114	21.7326	21.6927	22.0682	23.6722	23.5595	21.487	21.6746	22.7712	23.4752	22.179	22.0932	21.9108	25.5529	25.5405	25.1752	22.4578	22.3125	22.1691	23.8481	24.0896	24.1838	21.743	21.5127	21.86	21.7197	21.722	21.7862
Nipsnap1	26.1021	26.1563	26.1084	26.1235	26.1135	26.0674	26.2052	26.0715	26.175	25.9729	25.9431	25.956	26.1356	25.8349	25.5934	25.9586	25.8959	25.8664	25.7038	26.1412	25.8598	25.8273	25.8855	25.9094	25.7544	25.7901	25.7327	25.6964	25.8422	25.8404	25.91	25.9962	26.096	25.7749	26.0039	25.7625	26.0214	25.9914	26.1549	25.9111	25.6396	25.8419	25.8871	25.816	25.6105
Nisch	23.8285	23.7176	23.8621	24.1218	23.8465	23.9426	23.9552	23.7771	24.005	23.9749	21.4216	23.5263	24.0856	21.8333	21.9097	24.035	23.9508	24.1624	24.5771	23.6888	21.4563	24.236	22.0329	21.7394	24.078	23.8756	23.8753	23.7833	22.4161	21.5189	24.2341	24.0176	23.8402	24.0325	24.0927	24.0579	24.5033	23.8482	22.328	24.0322	21.9242	21.9724	22.1045	21.9322	24.1379
Nit1	22.144	22.129	21.3346	21.6035	21.7111	22.2167	22.4332	21.138	22.1815	22.0829	21.3163	22.0578	22.1157	21.0941	22.2756	21.1964	21.7759	22.2086	22.0793	21.6327	22.2809	22.2597	22.3633	21.9459	21.4734	22.2731	21.987	22.1065	22.3265	22.0812	21.7564	21.3704	21.6287	22.1401	22.1805	22.2044	22.3608	21.7853	22.6863	21.7745	22.1086	21.8627	22.0513	22.3362	22.255
Nit2	23.8069	23.6705	23.5366	23.329	23.4413	23.0998	23.8091	23.2351	23.3251	23.0711	22.8473	21.3982	22.9783	22.9561	23.0396	23.1476	23.5341	23.5193	21.329	22.0269	23.3827	21.6665	21.7267	23.2414	22.7221	23.0004	22.4445	23.4585	23.2508	23.3837	23.2736	23.3238	23.292	22.3693	21.6016	21.8957	23.2702	21.9665	22.1584	21.9364	22.9742	22.0446	21.7869	23.4135	22.1094
Nme1	28.1417	28.3031	28.1658	28.3768	28.2017	28.2512	28.9317	28.4082	28.311	28.3075	28.1349	28.1837	28.5121	28.7859	28.4726	28.264	28.3343	28.4637	28.2668	28.3491	28.2465	28.2861	28.3361	28.2515	28.1475	28.0055	28.1334	28.2253	28.2844	28.2636	28.188	28.36	28.104	28.2002	28.4817	28.0486	28.5259	28.3197	28.4607	27.9098	28.0669	28.0057	28.147	28.0784	28.3032
Nme2	25.3649	25.1559	25.5074	26.206	26.195	26.047	26.7941	26.4155	24.904	26.0028	24.9878	25.9484	22.9136	22.577	22.5283	25.438	25.2258	25.7431	25.9888	26.3789	26.5294	26.1851	26.5162	26.3435	25.4862	26.0545	26.0889	26.375	26.5415	26.4117	25.8596	26.1445	26.2778	26.1249	26.3456	26.5642	25.2727	26.1135	26.0555	25.6113	25.8919	26.0041	26.6104	26.6374	26.4248
Nol3	22.5516	22.4378	22.3841	22.8747	22.977	22.9243	23.3501	22.8746	22.8779	22.523	22.3933	22.7641	22.9522	23.0149	23.1802	22.9989	22.87	22.949	22.693	22.5153	22.4254	23.0674	21.8874	22.6464	23.3358	22.8834	22.5716	22.8873	22.5803	22.7868	22.8389	22.6066	22.8879	23.4733	22.7385	23.2503	23.2078	22.7124	22.5641	21.645	23.145	23.1926	23.2498	22.9258	23.2857
Nono	24.8013	25.0263	24.9494	24.4659	24.8054	24.3234	24.9527	24.4367	24.5686	24.4319	24.5538	24.4356	24.5695	24.3143	24.7875	23.9705	24.5216	24.5863	23.8175	23.7955	23.9321	24.1002	24.0185	24.3796	24.0648	21.947	24.2441	24.9025	24.1769	24.0618	24.8102	24.211	23.9381	24.102	22.1882	24.031	24.4525	24.0522	24.7193	23.9631	24.3492	24.2822	24.5115	24.4253	24.461
Nova1	21.8929	21.8817	21.7723	23.116	22.8109	23.2557	23.0441	22.7552	21.6004	21.7966	21.072	21.5688	21.8681	21.6438	22.3377	21.4963	21.4324	22.128	22.9177	23.0892	21.6927	21.484	21.7434	21.8484	22.0159	22.1414	21.8469	21.7272	21.9232	21.781	21.8174	22.2666	22.3588	21.932	23.0325	22.112	21.3307	22.1404	22.6098	21.7609	21.7923	22.0178	21.6444	21.8613	21.4464
Npepps	27.5809	27.577	27.5911	27.4807	27.557	27.4591	27.1929	27.6201	27.6319	27.4284	27.5302	27.5677	27.5864	27.5841	27.5293	27.6808	27.5641	27.4035	27.644	27.5323	27.5841	27.6399	27.6815	27.6704	27.521	27.5022	27.5365	27.649	27.5216	27.5584	27.7403	27.5978	27.67	27.6029	27.5994	27.6938	27.5539	27.6015	27.5322	27.5605	27.496	27.5108	27.583	27.6573	27.6678
Npm1	26.3354	26.6655	26.4523	26.4989	26.3186	26.5098	26.8232	26.6603	26.6295	26.2019	26.0836	26.1829	26.2368	26.1579	26.2851	25.7525	26.418	26.6472	25.569	25.7774	25.7615	25.647	25.8301	26.1174	25.5569	25.5452	25.433	26.0644	26.0256	26.148	25.7853	26.3644	25.6146	25.2551	25.3709	25.309	25.8271	25.8675	25.0498	25.5585	25.6388	25.3702	25.6456	25.9711	25.7351
Nptn	27.2342	27.1622	27.4897	26.2285	25.9874	26.2399	27.5287	26.6111	26.8659	27.1355	27.0006	26.997	26.0523	26.1398	25.9986	27.6904	28.0197	27.5695	26.3422	26.1325	26.705	26.9393	26.5874	26.6358	26.8698	27.2287	27.1005	26.1652	26.2537	26.1322	27.5523	27.5234	27.7827	26.1348	26.2289	26.2658	26.8561	26.9107	27.1973	27.2495	26.7037	27.0056	26.3247	26.3255	26.0374
Nptx1	23.8269	21.5381	23.6981	21.2208	22.9585	21.6846	23.6703	23.4679	23.4578	24.738	24.8099	24.4299	21.6258	21.6815	21.9263	22.0694	23.2288	22.4051	22.2935	22.2949	24.2678	21.8514	23.9224	21.9262	24.2181	24.5528	23.9574	22.1192	22.3281	21.396	21.9113	22.0232	22.4323	23.863	21.945	22.1124	22.0543	22.4815	22.1185	24.3251	24.2808	23.649	22.4138	21.5877	21.9313
Nrcam	25.8877	25.928	25.9121	25.7145	25.601	25.5537	26.0633	25.6275	25.8215	25.6903	25.5832	25.5861	24.7536	25.0878	24.7828	25.7855	25.8088	25.8411	25.1667	25.6353	25.9883	25.9867	25.8803	25.6484	25.4568	25.8713	25.8054	25.4634	25.5362	25.4929	25.8582	25.9132	25.902	25.6937	25.7653	25.6569	25.5767	25.8276	25.7769	25.7005	25.716	25.8795	25.686	25.5053	25.125
Nrgn	27.5281	27.4786	27.6266	26.3452	26.4396	26.2874	27.1045	26.5661	26.7056	20.8171	26.9891	26.7316	26.39	26.5573	26.2476	27.2655	27.5269	27.3833	22.5468	21.8935	26.4844	26.5263	26.0909	26.5729	26.7468	26.5649	26.7605	26.3055	24.4639	21.3823	27.5538	27.726	27.3752	26.205	26.4676	26.6548	26.5635	26.7066	26.9613	21.4369	26.658	26.781	26.2661	21.85	26.291
Nrn1	24.1068	24.0509	24.2018	21.4015	23.0064	21.4249	23.8403	23.3969	23.4944	23.4965	21.2573	23.143	21.3622	21.6392	21.974	23.8323	24.024	24.8263	22.1126	22.3785	23.2161	23.5888	22.0085	23.4033	21.6213	22.3488	23.2351	21.8997	21.8828	21.5035	24.0661	24.1344	24.4806	22.4316	21.8466	22.1032	21.4735	22.4446	22.2986	21.7688	21.5545	21.7532	22.3985	22.053	22.76
Nrxn1	23.3516	23.3055	23.485	23.157	23.489	23.2349	23.4604	21.3796	23.4507	23.4374	23.2749	22.9068	22.9924	23.2155	22.7993	21.3049	21.5021	21.6669	23.3872	21.7855	23.7234	23.2667	23.2716	23.1115	23.2304	22.2403	22.2089	21.9605	21.9169	21.6341	22.9886	23.013	22.9389	23.408	23.3636	22.9818	22.9756	23.55	23.4014	23.4128	21.9749	23.1526	22.2251	21.9542	21.3282
Nrxn3	24.2924	24.3407	24.378	24.6398	24.6672	24.6278	24.8438	24.6679	24.7435	24.8905	24.8557	24.8709	24.6135	24.3682	21.5987	24.479	24.6415	21.3228	24.1149	24.6291	24.7404	24.5787	24.8369	24.5693	25.0088	24.9274	24.5792	24.4784	24.4485	24.2442	24.3895	24.5016	24.4263	24.6409	24.7421	24.3492	24.8261	24.4127	24.5838	24.8955	24.7859	25.0089	24.1555	22.0267	23.9718
Nsf	29.7952	29.7677	29.9295	29.5996	29.6135	29.5817	29.476	29.5055	29.6963	29.5735	29.5745	29.5763	29.548	29.5142	29.4756	29.8743	29.8986	29.8206	29.6938	29.6516	29.8482	29.7737	29.6814	29.7746	29.5984	29.6654	29.7139	29.4936	29.5531	29.5482	29.7316	29.731	29.7115	29.6142	29.6515	29.6066	29.6224	29.6969	29.7822	29.6299	29.6093	29.7013	29.6328	29.4918	29.5668
Nsfl1c	26.2089	26.1487	26.1751	26.0247	26.3713	26.1255	26.4598	26.318	26.0787	25.8369	26.0503	26.0798	26.141	25.8885	25.9582	26.0792	26.329	26.1731	26.1553	26.1863	26.405	26.2292	26.3754	26.4461	25.9918	26.022	26.0593	26.2974	26.314	26.2257	26.1719	26.3819	26.2243	26.3687	26.4134	26.2301	26.0774	26.3983	26.3633	26.2579	26.0689	26.1807	26.2522	26.3596	26.0224
Nt5c	22.5313	23.0244	21.2113	23.5033	23.0719	22.7762	23.468	21.8787	23.3438	22.905	21.1207	22.6352	24.0342	23.2084	21.881	21.9876	21.9851	22.2234	22.1809	21.5992	21.9553	21.4219	22.0772	22.1236	22.2611	22.2055	22.2632	23.0263	22.3345	22.0598	22.588	22.5128	23.6772	22.0874	21.8905	21.9405	22.4956	22.6586	23.2273	22.6568	21.9088	22.4839	21.7068	22.7136	21.9954
Nt5c2	21.741	21.9358	21.2768	21.8703	21.8254	21.6669	21.673	21.7235	21.3793	21.8022	21.3797	21.9624	21.6181	21.4464	21.8779	21.9115	22.1431	21.8046	21.479	22.0967	21.8086	21.5695	21.5759	21.4759	22.0791	22.1195	21.7414	21.4632	21.729	22.0533	21.5478	21.9339	21.9859	21.9293	21.3614	21.6472	21.9127	21.9317	22.3108	21.408	21.5574	22.0653	22.1913	21.4894	21.6472
Nt5dc3	21.6235	21.6979	20.9521	20.8892	21.6978	21.749	21.2878	21.2985	21.4903	23.351	23.2777	23.68	21.4069	21.7518	22.0677	22.093	21.4821	21.8221	22.1611	22.2561	22.6438	22.0326	21.6383	22.1938	21.6962	23.2516	22.5517	21.918	22.3266	21.633	21.398	22.0514	22.1748	21.6924	21.9608	21.8416	22.3531	22.0804	22.8454	21.7076	22.8198	21.7514	21.4404	21.7946	21.8388
Ntrk3	21.8077	22.3414	22.3852	22.5659	22.7524	22.7243	22.3603	22.6054	22.3396	22.0867	21.2219	22.9568	21.3248	21.5634	22.0524	22.3921	22.871	21.6285	23.0879	23.2132	23.3478	22.5986	22.6159	21.6687	22.7161	23.1137	21.4771	22.7179	22.0639	21.6101	21.5812	22.6749	21.6902	23.6404	23.3693	23.1967	21.8702	22.7089	22.6939	23.07	22.9589	22.8447	21.7389	21.8219	22.9335
Nudc	24.2148	21.3341	23.9964	24.0856	24.3998	24.5154	24.7116	21.0611	24.538	24.1226	20.8887	21.2941	24.5423	24.1498	24.4152	21.6894	21.8244	21.464	24.3818	21.8565	24.4482	22.2179	24.6598	21.945	22.0151	21.9224	24.5511	24.5772	24.6565	24.4812	21.6297	22.434	22.4533	24.4822	21.9283	21.8276	21.3964	24.5352	22.1242	21.4841	24.3848	21.7483	24.5423	24.735	24.5095
Nudt2	22.0018	21.7815	21.4434	22.7512	21.4758	22.5934	22.9104	21.5498	22.9572	21.382	21.3868	21.5212	21.9513	21.3399	21.9602	21.9671	21.7555	21.8919	22.9373	22.39	21.5824	22.6689	22.6633	22.5707	22.29	22.527	22.8638	22.177	21.945	21.5221	21.6749	21.8298	22.0151	22.5485	21.8703	21.7315	21.5108	21.6467	22.2616	21.8326	21.8219	22.2706	22.8153	23.0024	22.1618
Nudt4	25.128	25.0321	24.5109	24.3993	24.7674	24.211	24.473	24.8298	24.5142	24.9804	24.9795	24.9514	24.0076	24.3901	24.183	21.8806	24.2925	24.0935	24.1714	23.8444	24.2242	24.3661	24.0483	23.9889	24.2974	24.0949	24.2532	23.7899	24.0789	24.0542	24.2506	24.5194	24.3784	23.9651	24.3494	24.2719	24.3124	24.5198	24.1561	24.156	23.9439	24.3414	23.6796	21.998	24.1859
Oat	24.03	24.8434	24.8812	25.148	25.2048	25.2693	25.2622	25.1014	25.1264	24.7846	24.8874	24.9211	25.2684	25.2479	25.5622	24.9779	24.7543	24.2842	25.0319	24.9177	24.9394	25.1441	24.8141	24.8321	24.7822	24.663	24.8158	25.1459	24.9274	25.0795	24.5001	24.3785	24.5477	24.8163	25.2088	25.0293	24.8768	24.8243	24.9856	24.9263	24.7904	24.659	24.9824	24.952	25.1207
Ociad1	21.3364	21.4698	23.7411	23.7755	23.959	23.5969	24.1183	23.8646	23.7305	23.9254	23.909	23.8351	23.8328	23.6488	22.2418	23.5895	21.8537	21.8164	23.6314	23.6016	23.7604	23.6068	23.7263	23.5122	21.6979	22.6362	23.879	22.2642	23.6821	21.767	23.6167	23.7065	23.4992	23.6924	23.7352	23.9361	23.4897	23.7316	23.8219	23.7311	21.9397	23.5111	21.8604	23.3232	22.2154
Ociad2	22.7563	22.9849	22.8033	21.8097	21.9145	21.9863	21.2537	22.2582	22.1247	22.2629	22.468	22.2268	22.1967	21.7962	21.9229	23.2205	22.0689	22.8793	21.4024	21.7151	21.9422	22.6236	21.7615	22.5138	23.1389	22.8291	22.7448	22.2393	22.4089	21.5791	22.7903	22.5017	22.7361	21.8099	22.1539	22.0746	22.5081	22.6672	22.1264	21.4596	22.7457	22.883	21.8471	21.5741	22.3335
Ogdh	28.0151	27.8888	27.7843	27.8807	27.8637	27.8679	27.3881	27.5651	27.6529	27.8551	27.9938	27.8923	27.8309	27.8719	27.9911	28.0971	28.0132	27.9273	27.7853	27.8265	27.602	27.8408	27.7343	27.5674	27.8812	28.0817	28.1457	27.9194	28.0249	27.9536	27.9692	28.0617	27.9881	27.9088	28.0681	27.8794	27.7596	27.8569	27.9114	28.0915	28.0181	28.0662	27.9641	28.0944	28.0058
Ogt	23.4234	22.9455	22.9941	22.5521	21.6382	22.8161	22.5844	22.5431	21.3089	22.6823	22.6859	22.8038	21.8568	22.5073	22.8276	23.1953	23.5248	22.9457	21.9447	21.897	23.2509	21.4686	21.7513	22.8828	23.1588	22.8096	22.1429	21.8535	23.2912	21.7926	23.5017	23.3046	23.2929	22.5656	23.2257	22.967	22.8321	21.9494	23.2967	23.5077	21.7144	23.2937	22.2734	23.4056	22.0227
Ola1	24.9436	24.7889	24.9619	25.1095	24.7496	24.8225	24.9302	25.1171	24.9257	25.0396	24.9217	25.0318	25.0186	25.0678	25.1175	25.1836	25.0207	25.8525	25.2586	25.083	24.9414	25.4328	25.0545	25.1437	25.2282	25.1272	25.0091	25.2978	25.1052	25.0547	25.3307	25.0574	25.0545	25.1649	25.0757	25.0461	25.0228	25.0545	25.3424	25.278	25.3125	25.091	25.2343	25.1704	25.335
Omg	24.9613	21.7182	25.003	25.4741	25.0735	25.0241	25.396	24.9854	25.1478	25.0527	24.6982	24.8043	25.2327	25.1492	24.8522	25.1812	25.1341	25.3055	24.9371	24.6979	24.4807	24.8968	24.7607	25.125	24.8579	24.9997	25.0913	24.5574	24.257	24.7773	25.0019	24.9161	25.05	25.1015	25.1719	25.4737	25.2596	25.0835	24.8519	24.9474	25.2222	24.9258	24.8587	24.7733	24.8943
Opa1	27.327	27.357	27.2804	26.5569	26.6494	26.639	25.0162	26.9588	27.0515	26.765	26.7811	26.8347	26.8564	26.7324	26.8003	27.3257	27.5173	27.4417	26.8441	26.6199	26.4594	27.0322	26.9467	27.0136	26.8263	27.0298	26.9632	26.6136	26.7077	26.7973	27.577	27.3539	27.4974	26.7235	26.7466	26.7903	27.0292	27.1999	26.9732	26.8663	26.9195	26.8956	26.6204	26.8645	26.8753
Opa3	21.6831	22.5462	21.9366	23.0931	22.8759	22.4904	21.8255	22.334	22.5762	20.6995	22.6653	22.4242	21.6571	22.589	22.5444	22.2128	21.0974	21.7529	23.2362	23.4507	23.3641	22.6915	23.1552	22.8926	22.091	22.9302	21.7198	21.9435	21.8276	22.8611	22.8179	22.479	22.4158	23.0784	23.0538	23.5303	22.8274	22.5514	22.8855	21.6383	22.6998	21.6887	22.8288	21.2456	22.9466
Opalin	22.607	22.8335	23.1173	22.8074	22.3733	22.1526	22.3596	21.7114	22.7721	20.8576	21.8076	22.5979	21.4369	22.6964	23.0292	22.9597	22.7592	23.063	22.9269	22.2229	22.0736	22.5126	21.9719	22.8442	23.1478	22.0208	23.0147	22.8816	22.3475	22.7135	22.849	23.4875	23.0564	22.9478	21.4959	23.9639	22.8264	21.5303	22.3138	22.6962	23.4184	21.8708	23.2836	22.6025	21.917
Osbp	21.9023	21.6618	21.6455	20.9092	23.3015	21.5001	22.8953	23.0355	23.1896	22.6892	22.8259	22.6794	22.2423	22.6993	23.3067	21.3033	21.5992	21.4747	22.6886	21.9713	23.1355	23.091	23.0538	22.9735	21.5513	21.9136	22.9516	22.8419	22.256	23.256	23.1088	23.0372	23.2359	23.2753	23.0662	21.4288	21.6697	23.1846	22.7148	21.6548	21.5379	21.8322	23.0682	22.0888	23.0025
Osbpl1a	25.0131	24.8927	25.319	24.8344	21.6769	24.5368	24.0851	21.8802	24.8088	25.7031	25.3996	25.0967	25.5244	25.2263	25.5429	25.4958	24.9947	25.443	25.6921	21.459	25.1683	24.9573	25.1206	25.1165	25.8035	25.8696	25.4609	21.9295	22.1655	25.2611	24.878	22.101	25.2882	25.2485	25.314	25.4988	21.6567	21.9895	22.3689	25.9172	25.8265	25.6634	25.664	21.8975	25.4287
Osbpl8	23.5983	23.5722	23.9933	23.5726	21.6925	21.7011	23.2905	23.263	23.2604	21.9352	21.4355	21.2147	22.0537	21.0947	21.8577	24.2596	23.8352	24.0865	23.7368	21.9091	22.1387	23.5606	23.2201	23.5798	21.9616	22.7012	22.306	21.5327	22.4546	21.5954	24.0975	23.7482	24.025	22.0145	22.8396	24.488	23.5464	23.6006	23.639	21.4089	21.1606	21.5376	22.122	21.9535	22.1193
Otub1	27.5543	27.4255	27.5302	27.6049	27.5735	27.414	27.3744	27.3708	27.5302	27.202	27.2118	27.2478	27.2367	27.3234	27.2338	27.5711	27.5701	27.6506	27.5633	27.5425	27.6816	27.5682	27.484	27.5189	27.4147	27.3501	27.4211	27.2719	27.4338	27.3586	27.4548	27.6101	27.5157	27.4783	27.5449	27.4515	27.4696	27.3622	27.6851	27.3418	27.3417	27.307	27.3402	27.4341	27.1791
Oxct1	26.8388	27.232	27.2191	26.4575	26.6338	26.462	26.7066	26.6686	26.903	27.01	27.0033	27.0597	26.6371	26.8642	26.7949	27.1867	26.8899	27.4844	26.4675	26.2731	26.2804	26.7426	26.6082	26.7027	27.1115	27.046	26.7638	26.4765	26.543	26.4297	27.2906	26.9879	27.0519	26.5574	26.5651	26.4477	26.8618	26.9289	26.8649	26.9467	26.9222	26.9964	26.5443	26.643	26.5751
Oxr1	26.5364	26.1703	26.1923	25.3067	25.498	25.5586	25.754	25.6765	25.713	26.1131	26.4144	26.0877	25.475	25.5158	25.375	26.3258	26.6011	26.4421	25.5842	25.3452	25.9946	25.7565	25.6649	25.8323	26.1152	26.4116	26.185	25.575	25.6268	25.6543	26.3632	26.5006	26.3952	25.749	25.8068	25.8482	26.0018	25.938	26.1664	26.3857	26.0526	26.2294	25.4056	25.7789	25.5143
P4hb	25.7924	25.8221	25.7437	26.0235	25.8817	25.8117	25.8921	25.7575	25.5862	25.6696	25.647	25.7428	26.3316	26.1106	26.5335	26.0437	25.6698	25.9987	25.765	25.8921	26.022	25.8789	25.8674	25.769	25.8672	25.9227	25.8853	26.1524	26.1071	25.976	25.8354	25.9962	25.9876	25.7767	25.7641	25.8519	25.6013	25.8295	25.7098	25.7197	25.7567	25.6582	25.9537	25.9571	26.2122
Pa2g4	24.0581	23.9557	24.0594	24.1372	24.1001	24.0133	24.3908	23.793	21.6438	23.9177	23.7173	24.0785	23.5484	23.8105	23.9983	21.6293	21.3355	21.8475	23.7078	22.0215	22.0472	24.1706	21.6046	22.3747	23.5676	21.8554	24.1885	21.728	23.6865	23.8487	24.2268	23.9248	23.7629	24.0918	22.1157	21.649	23.7931	22.2258	22.3329	24.02	21.4646	21.4891	24.0072	23.8627	23.7962
Pabpc1	24.9376	24.7718	24.9931	25.0234	25.1878	24.9387	25.2366	25.0447	24.7886	25.3425	25.3908	25.1003	25.1693	25.0293	25.1353	24.9556	25.0124	24.9291	25.2341	25.2208	25.3632	25.1724	25.0917	25.1187	25.1833	25.3208	25.4458	25.2142	25.1903	25.123	24.9867	25.0047	25.0376	25.2823	25.1723	25.0842	25.2278	25.0364	25.1796	25.3074	25.3563	25.3919	25.0086	25.1674	25.2527
Pacs1	24.254	24.3248	24.5336	24.1271	24.5411	24.4163	24.0694	24.3902	24.3381	24.2176	24.2404	24.162	23.9351	24.0898	24.087	24.3528	24.1906	23.8422	24.2182	24.7517	24.0404	24.2966	24.6023	24.323	24.3656	24.0678	24.1293	23.9062	24.0716	24.3228	23.9674	24.0877	24.3402	24.1346	24.0603	24.166	24.3438	24.4938	24.3987	24.1666	23.8231	24.17	23.9821	23.9865	23.9834
Pacsin1	28.9987	28.8164	28.8847	28.5119	28.46	28.5856	28.9534	28.6887	28.8363	28.7101	28.7042	28.6101	28.3758	28.4944	28.2451	28.9445	29.0893	29.0656	28.6337	28.4796	28.985	28.7987	28.686	28.6326	28.6889	28.8181	28.6778	28.5045	28.4827	28.5381	29.1236	29.0692	29.0613	28.7948	28.7462	28.784	28.8216	28.7396	29.0766	28.8042	28.6941	28.7911	28.5176	28.5108	28.3811
Padi2	23.0983	22.946	23.1023	22.3121	22.8336	22.8762	23.0297	22.7134	21.7131	22.955	21.2387	23.0073	24.4806	24.0036	24.4545	23.2649	22.6525	23.0158	23.5149	22.533	21.1794	23.4274	23.5338	21.7131	22.9613	22.7907	23.0758	24.3656	23.7145	23.8746	22.7502	23.306	23.2718	22.906	22.2639	23.979	21.1581	21.7995	21.9235	23.0133	23.8193	22.6574	24.2327	24.7246	24.6641
Pafah1b1	26.2829	26.2953	26.4112	26.3415	26.4226	26.2251	26.6996	26.174	26.0876	26.4493	26.5266	26.3624	26.1821	26.3291	26.3423	26.3601	26.3925	26.3968	26.3874	26.3242	26.5438	26.1939	26.1281	26.0681	26.4694	26.4398	26.4154	26.4892	26.432	26.3912	26.4275	26.4921	26.3983	26.4211	26.2874	26.4012	26.235	26.3645	26.4709	26.5789	26.471	26.5746	26.4397	26.4523	26.492
Pafah1b2	25.722	25.8432	25.9559	26.3218	26.1017	26.2637	26.2579	25.8259	25.8979	25.9234	25.9137	25.8883	26.1517	26.1254	26.1802	26.0047	25.7807	25.7838	26.3556	26.3666	25.892	25.9659	25.8917	26.0783	25.9975	26.043	25.9764	26.2182	26.4952	26.113	25.8764	25.8467	25.8342	26.1518	26.0492	26.0699	25.9874	25.8541	25.7813	25.671	25.8811	26.1415	26.3845	26.5537	26.2421
Pafah1b3	21.4965	21.6636	21.43	24.295	24.848	24.4575	24.2311	23.8427	21.3787	23.1075	21.3413	23.4493	23.4845	23.8718	23.6753	21.4389	21.1024	21.6187	24.6559	25.0371	24.1432	22.251	23.7541	24.3032	23.4545	22.1106	21.8791	24.61	24.481	24.5717	21.58	21.9984	22.1082	24.7197	24.518	24.1799	23.6802	21.5216	22.1885	21.4769	23.4546	21.6006	24.3435	24.5355	24.8868
Paics	24.1242	24.0482	24.2813	24.2232	23.9216	24.2492	23.8974	23.6746	23.9762	24.1437	23.9405	24.0798	24.151	24.2989	24.7254	24.391	23.832	24.1012	24.4857	24.1139	23.4484	23.8834	24.0283	23.9881	24.2307	24.0564	23.6664	25.3474	24.3704	24.1651	24.0682	23.6943	24.2854	24.0529	23.7143	24.2267	24.0565	24.0544	22.6124	24.1841	24.5976	24.0708	25.5133	24.3349	24.4047
Pak3	21.6803	21.6419	23.3311	24.0775	24.2709	23.6632	23.5574	23.8266	23.8733	23.2485	23.1195	23.3334	21.6531	23.9012	23.6912	23.6832	23.3845	21.6943	23.8106	24.1034	23.8481	23.9502	23.9172	24.111	23.4254	23.7583	23.7582	23.7404	23.8796	21.8263	21.7823	23.3116	23.6572	23.953	24.2134	24.0457	23.6839	23.7126	23.8448	21.6442	23.4188	23.3851	24.1162	23.8175	23.8368
Palm	26.5373	26.7682	26.4584	25.7696	26.1631	26.1278	27.2927	26.3266	26.2764	26.1349	26.0391	26.3962	25.9463	25.8794	25.6545	26.2522	26.4718	26.2868	25.9462	25.9611	26.1782	25.8861	25.9628	26.1463	25.9717	25.6625	25.7069	25.7992	25.5589	25.8156	26.1067	26.1483	26.178	25.516	25.4815	25.2248	26.0731	26.2897	26.1649	25.915	25.7074	25.898	25.5607	25.5962	25.5184
Pam	21.7215	21.8481	22.033	23.4699	23.5264	23.6406	23.1684	21.081	23.2406	22.6558	21.9337	21.7894	23.5627	23.2293	23.3391	21.6187	21.8662	21.7882	21.9898	21.5326	23.671	21.9935	22.0107	23.3423	22.0312	22.0392	22.0361	21.4682	22.207	21.5607	21.6301	21.8881	21.6189	21.5596	21.9145	21.9869	23.5843	23.0358	23.7821	21.6941	21.3881	22.0537	21.8771	21.9933	21.733
Park7	26.2453	26.5235	26.6721	26.4198	27.286	26.7053	26.9436	27.1823	26.948	26.9257	26.7938	27.003	27.0339	26.7582	27.0719	26.4817	26.4891	25.7895	26.3815	25.8903	26.2356	25.8285	26.5145	26.2409	26.3458	25.7152	26.1886	26.4419	26.5786	26.5382	25.4739	26.2136	25.8544	26.2037	26.3378	26.2781	26.4705	25.9798	25.8519	26.1368	25.8984	25.9965	26.4049	25.9721	26.3908
Pcbp1	26.1618	26.3297	26.3078	26.1934	26.2741	26.3659	26.1678	26.392	26.2665	25.9889	26.1532	26.1872	26.0409	26.3524	26.2849	25.6851	25.887	25.4964	25.9174	25.6157	25.8545	25.3498	26.073	25.9613	25.8147	25.4355	25.7871	25.5025	25.6395	26.0321	25.4714	25.5226	25.3985	25.7492	25.6735	25.7891	25.6762	25.4696	25.4336	25.5105	25.6509	25.451	25.2267	25.1305	25.5009
Pcbp2	24.7964	23.6195	24.6868	25.2434	24.9567	25.3135	24.658	24.8448	25.1112	25.2015	25.2096	25.1481	22.3529	24.6594	24.8587	24.95	24.3593	24.6003	24.2924	24.6697	24.8057	23.4617	24.8254	24.8006	24.7418	24.9685	25.1827	25.2562	24.8895	24.819	24.8149	24.506	24.7426	25.0603	24.6442	24.8725	24.2767	24.7663	25.0231	25.2762	24.6711	24.5893	24.838	21.4355	24.8213
Pcca	24.556	24.0823	24.1305	23.427	23.8539	21.591	21.4388	24.1153	24.0547	20.8883	21.9032	21.206	21.7651	21.1546	24.0302	21.9054	24.281	21.9042	21.9971	21.5532	21.5687	22.262	21.4471	22.1646	21.9492	21.9936	22.2403	22.2219	22.2619	21.5237	21.6052	22.437	21.8434	21.672	22.281	21.7911	24.4294	22.2697	21.6923	21.9271	20.8919	21.4927	21.8177	24.1765	21.6116
Pccb	24.2438	24.4302	24.3142	24.0864	23.9646	23.9926	23.8985	24.281	24.3493	24.0731	24.1047	24.0631	23.9411	24.3373	23.7077	24.3464	24.2894	24.0869	23.8937	23.9195	23.8791	24.1789	24.2002	23.8529	24.0094	24.2243	24.3469	23.9774	24.1765	24.1056	24.4887	24.3107	24.2977	24.3292	23.9698	24.146	24.1954	24.3067	24.4178	24.0012	24.3158	24.1604	24.3857	24.2588	24.1366
Pclo	25.1881	25.0836	25.0587	24.1827	24.2738	24.3012	25.029	25.0276	25.2295	25.4887	25.6013	25.0895	24.0275	24.1187	23.8607	25.0969	25.3413	25.1405	24.6888	24.4819	24.6647	24.6469	24.6989	24.8381	25.4315	25.2273	25.1019	24.354	23.6528	23.7733	25.2825	25.301	25.0346	24.4314	24.4565	23.5425	24.8718	24.9351	25.053	25.1385	25.1027	25.341	24.2132	24.2261	24.4515
Pcp4	27.6282	27.4947	27.6595	24.9534	25.4502	25.3505	27.6063	25.8296	26.5921	27.178	27.3783	26.5817	25.8569	25.419	25.0434	27.433	27.767	27.2025	25.5188	24.7457	25.7494	25.8756	25.9304	25.9175	26.9503	26.8801	26.3501	25.805	24.8914	24.7336	27.1124	27.2244	27.4272	25.0615	24.9299	25.9667	26.3196	26.0011	26.1036	26.9102	26.0874	26.5996	25.4406	21.718	25.0663
Pcsk1n	25.8739	25.7777	25.5884	28.3505	28.5157	28.3018	28.3634	28.2134	28.111	26.409	26.4146	27.0255	28.245	27.9659	27.7207	25.7428	25.8551	25.7622	28.4747	28.5554	28.6395	27.5356	28.299	28.3902	26.6466	26.3891	26.9212	27.7193	27.7621	27.8687	25.6201	25.1689	25.1681	28.3195	28.2872	27.7824	27.7708	27.2489	27.5629	26.6618	26.5953	26.7128	27.9698	27.8296	27.4089
Pcyox1	24.4164	24.8622	24.9419	25.2124	24.7556	25.4996	24.4296	24.7699	25.0289	24.9574	25.5525	24.8842	25.3577	25.0943	24.3533	25.1429	24.3151	26.0052	23.9927	21.8016	24.5573	22.1645	24.6126	21.8671	24.6426	24.5308	21.9739	24.8609	22.0776	24.9158	22.0094	25.3276	21.3293	24.6577	24.8306	24.8656	21.6478	25.0467	22.547	24.4818	22.0759	24.5539	25.4527	25.2434	21.6378
Pdcd6	25.2661	25.2415	24.9373	24.8068	24.8842	24.8401	25.48	24.8769	25.0378	24.5686	24.6686	24.6707	25.1073	24.9821	25.0589	25.0768	25.3632	25.1263	24.8275	24.7708	24.8395	24.8391	25.1753	25.0754	24.6627	25.0713	24.8207	24.9259	24.7151	24.9852	25.1877	25.0809	25.2877	24.7045	24.7526	25.0581	25.0158	25.0885	25.1637	24.6352	24.7316	24.8087	24.854	24.8166	24.639
Pdcd6ip	24.9062	24.7712	24.8355	25.0147	24.801	24.9815	24.3105	24.9236	24.8334	24.9418	24.8251	24.9421	25.3274	25.3629	25.255	24.8732	24.8108	24.856	25.1936	25.0323	24.809	25.2536	25.1647	24.7514	25.0578	24.7803	24.8669	25.5369	25.2884	25.1555	25.1182	24.7821	24.863	24.9879	25.0153	24.8455	25.0642	24.8863	24.8574	25.2412	25.0875	25.0195	25.3776	25.1613	25.1726
Pde10a	27.9787	28.0271	27.6345	25.0855	24.4607	23.9539	26.4757	26.4797	27.0641	21.9191	24.8405	21.5421	26.519	27.2213	25.9553	27.6978	27.8726	27.4716	21.6333	23.573	21.8835	26.8877	26.3064	26.2179	22.1051	22.3125	22.1489	27.0527	25.3225	25.5238	27.7788	28.2046	27.8962	25.2419	25.1536	26.289	26.9201	26.8459	26.7524	21.5222	21.8882	22.4333	27.3056	26.2791	26.9538
Pde1b	28.0737	27.9152	27.9909	25.3684	25.3076	25.3215	27.7413	27.3077	27.6103	25.2382	24.8858	24.6438	25.5183	26.1144	25.6327	28.423	28.8146	28.3078	25.782	24.8595	25.1538	27.4652	26.9964	27.1077	24.7706	24.8342	24.9189	25.8963	25.5534	25.4795	28.5304	28.7436	28.6418	26.0114	25.8161	26.4798	27.5742	27.7545	27.9022	24.6602	24.7319	24.6323	26.1364	25.3645	26.2681
Pde1c	23.8831	23.6715	23.7285	21.8031	23.7555	21.5541	24.2135	24.139	24.4833	23.913	24.0243	23.8518	23.1376	23.5842	23.6041	23.9348	23.8744	24.0919	23.225	23.4981	23.576	24.0286	23.767	24.2878	23.8585	23.8464	23.8501	23.4555	23.1547	23.42	23.4938	23.8637	23.7434	23.6944	23.7114	23.7817	23.7074	24.3463	24.1924	23.9382	23.9472	24.0529	23.509	23.69	23.6349
Pdha1	28.4667	28.1384	28.4215	28.4442	28.4319	28.5085	28.6846	28.3367	28.4603	28.6278	28.54	28.5682	27.7132	28.1831	27.9445	28.3758	28.2474	28.0372	28.2862	28.1579	28.5038	28.1857	28.2904	28.3453	28.3989	28.5199	28.5502	28.0451	28.2333	28.3397	28.2432	28.3568	28.2287	28.1288	28.3336	28.1526	28.1782	28.2942	28.3072	28.3606	28.2633	28.3016	27.9566	28.0355	28.1394
Pdhb	28.7365	28.6165	28.5694	28.6496	28.5417	28.7337	29.015	28.3954	28.4006	28.6828	28.8058	28.7265	28.5851	28.5466	28.5996	28.1632	28.5385	28.3885	28.3074	28.2278	28.2044	28.2964	28.4179	28.4366	28.54	28.4594	28.5736	28.1386	28.3938	28.4179	28.3917	28.3405	28.3109	28.0585	28.3264	28.199	28.2015	28.2233	28.2134	28.3582	28.4431	28.4341	28.1677	28.3067	28.281
Pdhx	25.2282	24.9023	24.7855	24.7119	24.9704	24.9951	24.5154	25.2732	25.231	25.1318	25.2212	25.2181	24.756	24.9981	25.0989	21.625	24.9184	24.3322	24.7695	24.5765	24.6755	24.8472	25.0583	24.8428	25.0948	24.7116	25.1422	24.8619	22.0553	24.8573	24.7457	25.0373	24.8206	24.5661	24.4017	24.8236	24.8371	24.9209	24.7281	21.3629	21.8651	21.9562	22.6319	21.6136	24.3201
Pdia3	27.7043	27.5289	27.5385	27.9467	27.8291	27.9438	27.8456	27.6674	27.9855	27.7385	27.883	27.9498	28.2081	27.972	28.1181	27.9964	27.7053	27.8315	28.0068	27.9959	27.9831	27.8443	27.608	27.713	27.7056	27.9913	28.0214	28.1981	27.789	27.9829	27.7338	27.6896	27.6058	27.7817	27.8942	27.7188	27.6596	27.4532	27.7371	28.0526	27.8605	27.7512	27.9834	28.0689	28.0404
Pdia6	23.468	23.6478	23.3748	23.684	23.2019	23.6291	23.1389	23.4013	23.0088	23.4119	22.9642	23.0456	24.1793	23.9036	24.2355	23.8	23.4362	23.8462	23.8149	24.3298	22.9369	23.7153	23.6061	23.4894	23.4534	22.7826	23.4073	24.3437	23.1448	23.5151	23.6172	23.7733	23.2389	23.6853	23.4639	23.6508	23.6948	23.6096	23.1648	22.9549	23.5679	22.983	23.7156	23.5979	24.4244
Pdxk	27.1523	27.4088	27.1086	27.7612	27.5015	27.5503	28.2359	27.5481	27.8012	26.914	26.819	26.8587	27.4233	27.776	27.288	27.3665	27.2428	27.5192	27.7542	27.5428	27.4778	27.678	27.5262	27.5343	27.0696	26.804	26.8131	27.4097	27.238	27.3083	27.2667	27.1673	27.049	27.6399	27.6487	27.1416	27.6715	27.4034	27.4147	27.0023	26.8355	26.6121	27.4757	27.4475	27.1775
Pdxp	25.7278	25.8362	25.7088	25.7873	25.7275	25.7245	26.2023	26.0827	25.9516	25.3713	25.3493	25.2765	25.5049	25.6592	25.6382	26.007	25.9483	26.0139	25.588	25.5671	25.8506	25.6997	25.9282	25.7797	25.4016	25.3587	24.8887	25.5511	25.3355	25.4742	25.5267	25.949	25.8454	25.6369	25.6443	25.93	26.3424	25.9	25.8082	25.5715	25.4917	25.5488	25.6874	26.007	25.238
Pea15a	26.1317	26.2153	26.4245	26.7077	26.4449	26.4818	25.9759	26.8096	26.8795	25.9288	25.8779	26.3829	26.8561	26.5322	26.6332	26.0925	25.6601	25.3266	25.8751	26.1322	25.6155	26.1701	26.1451	26.2189	25.8742	25.6449	25.5841	26.286	26.0406	26.2249	26.2447	26.2984	26.2127	25.9883	26.3366	26.2889	26.8491	26.6341	26.8841	25.9793	26.288	26.2157	26.6193	26.6395	26.4666
Pef1	23.2819	24.082	24.1173	23.8852	23.6428	23.828	24.0317	23.7745	23.5501	24.1044	23.761	23.3086	24.0303	24.3761	24.0291	23.7225	23.9876	23.2855	23.5435	23.6795	23.5638	23.1652	23.5837	23.3519	23.5062	21.4444	22.166	23.6444	23.7108	23.2993	23.7994	23.558	22.1004	23.3293	22.188	23.6351	23.7234	23.5338	22.2742	23.0095	23.6882	23.6682	23.7898	21.5632	23.3857
Penk	24.3152	24.5716	24.8678	24.5742	24.0289	23.9417	27.2616	26.6329	27.3127	21.453	21.3769	21.3544	21.9512	22.8894	24.1642	25.1731	25.4796	24.2945	24.5153	24.8812	24.3402	26.5673	26.281	26.0542	21.649	22.0936	22.194	22.0629	24.057	21.2185	24.8427	25.4796	24.5216	24.1247	23.6334	22.1455	26.4825	26.681	26.5923	21.7679	22.1351	21.8108	24.3432	21.7491	24.335
Pex5l	23.5674	23.4021	23.6883	24.0337	24.1677	23.9035	23.2725	21.2669	23.43	24.6245	24.3866	23.9899	23.9213	23.8782	24.3784	23.3571	21.519	21.8337	23.9017	23.615	22.0047	21.697	23.2879	23.718	23.9295	24.6424	24.6879	24.1167	24.3192	23.9547	23.0655	23.1873	23.4924	23.6421	23.6849	24.3701	21.8887	21.578	22.137	23.9014	24.6246	24.7157	24.1987	21.4848	24.2522
Pfdn5	23.003	23.0305	22.6306	22.7568	22.6387	23.1022	23.9779	23.0521	22.873	22.6562	23.0034	22.7145	23.0717	23.0733	22.1358	22.9681	22.4427	23.6892	23.407	22.9614	23.3981	22.8843	23.1267	22.9699	23.0966	22.4736	22.3354	23.1811	23.421	22.3832	23.0334	21.9018	21.4945	23.3297	23.4524	22.6772	23.0593	23.2822	22.5202	21.6795	22.996	22.3957	23.1391	22.8012	23.301
Pfkl	26.8593	26.6441	26.7617	26.0926	26.523	26.2139	26.6677	26.431	26.5486	26.6163	26.6956	26.6635	26.4772	26.4393	26.3985	26.8099	26.6355	26.6352	26.0278	26.1276	26.4826	26.5598	26.1793	26.4496	26.6776	26.5723	26.517	26.2547	26.1161	26.2733	26.8761	26.5841	26.6929	26.4386	26.3894	26.286	26.5213	26.5081	26.7633	26.721	26.5318	26.5868	26.3327	26.1907	26.221
Pfkm	28.0124	28.1706	28.093	28.083	28.2639	28.1858	28.4444	28.1454	28.0292	28.371	28.3372	28.3244	28.2669	28.2823	28.3096	28.2281	28.2205	27.7423	28.0742	28.0144	28.159	27.9428	28.3379	28.1085	28.2717	28.1839	28.2241	28.1121	28.1854	28.1731	27.9284	28.1231	27.9552	28.0937	28.0308	28.3164	27.9999	27.9998	27.8489	28.2617	28.1301	28.2111	28.0564	28.0762	28.0729
Pfkp	28.1623	28.1626	28.1348	27.7221	27.857	27.8227	28.0497	27.7037	27.8842	28.2454	28.2887	28.0946	27.935	27.7329	27.9223	28.2799	28.181	27.9922	27.9435	27.8127	27.7877	27.8749	27.6722	27.782	28.3965	28.2906	28.1704	27.9087	27.8822	27.8584	28.2335	28.1457	28.3186	27.8874	27.9373	28.0102	27.8535	27.9347	27.9471	28.2616	28.1945	28.3622	27.788	27.9041	27.8926
Pfn1	27.3633	27.5298	27.4298	27.1512	27.0223	27.3773	27.6552	27.2745	27.394	27.3036	27.3308	27.2537	27.3797	27.6859	27.5585	27.4479	27.3651	27.3441	27.3819	27.0475	27.102	27.2426	26.9786	27.0393	27.0758	26.8144	26.9537	27.5426	27.3247	27.1214	27.3207	27.4316	27.2493	26.883	27.0749	26.9447	27.1667	27.1708	27.0656	27.0738	26.9741	26.8848	27.2931	27.2994	27.263
Pfn2	27.1591	27.1209	27.1484	27.1165	27.0076	27.2054	27.51	26.9834	27.1439	26.8845	26.9015	26.8377	26.6964	27.3093	26.9545	27.039	27.081	27.0385	26.9294	26.9446	27.2069	26.9083	27.1009	27.1297	27.0423	26.8369	27.0872	26.891	26.8563	26.9362	26.9251	26.8794	26.9007	26.8206	27.0873	27.0489	26.9208	26.997	26.9883	26.877	26.8484	26.7503	26.825	27.0095	26.9463
Pgam1	29.5483	29.3572	29.5536	29.6257	29.6411	29.4776	30.0174	29.5311	29.6261	29.4908	29.7599	29.4732	29.544	29.4773	29.4881	29.3378	29.6423	29.3041	29.5763	29.5078	29.8108	29.3384	29.5864	29.5007	29.5795	29.5403	29.5717	29.6309	29.6809	29.6499	29.4372	29.5815	29.4524	29.3479	29.4777	29.746	29.2891	29.4369	29.4519	29.4332	29.4314	29.4906	29.5216	29.5327	29.4682
Pgd	25.0193	25.0639	25.0199	25.5081	25.1914	25.3382	24.9386	25.2786	25.3508	25.5704	25.1914	25.1219	26.2608	25.696	25.9152	25.7368	25.4755	25.4425	25.4605	25.505	25.3702	25.1327	25.6106	25.1915	25.6314	25.3413	25.2847	25.9164	25.785	25.6168	25.1675	24.9765	25.3248	25.5806	25.2533	25.6486	24.8264	25.2123	25.0617	25.3602	25.2818	25.5692	25.7705	25.8176	25.9856
Pgk2	29.9515	29.849	29.9438	29.758	30.0684	29.7867	30.2142	29.822	29.8514	29.9775	30.1203	29.8855	29.8214	29.8499	29.9186	29.7954	29.87	29.7562	29.8446	29.6523	29.7814	29.551	29.6887	29.7482	29.9912	29.6812	29.9544	29.9609	29.9356	29.9501	29.7969	29.9125	29.6985	29.6813	29.697	30.0434	29.5185	29.5884	29.5381	29.7713	29.9486	29.8989	29.6931	29.54	29.8675
Pgls	23.7737	23.8129	23.7619	23.7021	23.7284	23.5851	22.988	23.457	23.7748	23.5561	23.2742	23.4525	23.7278	23.9818	24.3178	23.411	23.2676	23.4126	23.5111	23.7192	23.1862	23.5948	23.44	22.7558	23.3925	23.3345	23.2382	24.0867	23.7938	23.9078	23.9533	24.0337	23.6211	23.5895	21.6494	23.5746	24.0039	23.9797	23.7323	23.6469	23.691	23.8198	23.891	24.0717	24.0648
Pgm2	26.9296	26.809	26.891	27.9155	27.9173	27.8791	28.0726	27.5683	27.5053	27.3527	27.3739	27.4878	27.7743	27.8341	27.866	26.9366	27.011	26.9671	27.6972	28.0235	28.0008	27.4143	27.7321	27.7295	27.4956	27.4249	27.6397	27.8896	27.9748	27.8655	27.0766	27.114	27.0244	27.8269	27.7371	27.8196	27.355	27.3685	27.335	27.4179	27.3677	27.3332	27.8114	27.9736	27.7623
Pgm2l1	25.8575	26.0388	25.9084	25.9759	25.7041	25.7725	24.8208	25.0682	25.3934	25.8811	25.9825	25.6744	25.634	25.8727	25.4914	25.6558	25.5478	25.6234	25.5951	25.6797	26.0531	25.4511	25.0686	25.3129	25.8748	25.726	25.3388	25.4657	25.5986	25.6506	25.7074	25.816	26.013	25.5298	25.6628	25.6498	25.6659	25.714	25.7854	25.8452	25.7594	25.6566	25.7501	25.6619	25.6431
Pgm3	22.0197	21.5403	21.1557	21.526	21.6147	21.2449	21.7772	21.6431	21.8214	21.4407	21.1684	21.2232	21.821	21.7967	21.4947	21.9734	22.0663	21.7696	20.684	21.787	20.9831	21.9025	22.1629	21.4187	21.6345	21.1332	21.7225	22.3772	22.2723	21.4997	21.5039	21.8483	20.8365	22.2529	21.857	21.3269	20.7546	21.3604	21.1211	21.1205	21.1725	20.9864	21.7043	21.4035	22.1771
Pgp	24.9601	25.1511	25.1396	25.4	25.3773	25.4431	25.4364	25.0552	25.1893	25.3851	25.3999	25.372	25.0992	25.25	25.4921	25.3183	25.3332	24.8578	25.1852	25.1197	25.104	25.1289	25.1891	25.0527	25.1191	24.9247	25.1386	25.1988	25.4676	25.4052	24.9728	25.0177	24.8035	24.8985	25.2291	25.2832	24.5716	24.9406	25.1026	25.1195	25.1706	24.8446	25.2475	25.397	25.4266
Pgrmc1	26.0987	26.168	26.1832	26.7241	26.7245	26.5236	25.9268	26.4328	26.5791	25.6169	25.3898	26.1231	26.7684	26.5219	26.4823	26.228	26.0344	25.732	25.9709	26.6047	25.7741	25.8134	25.9462	26.2652	25.6534	25.4471	25.4048	26.2812	26.0059	26.1991	26.0478	26.2374	26.1041	26.4278	26.5195	26.1821	26.611	26.4242	26.5229	25.673	25.8735	25.6543	26.4746	26.444	26.1615
Pgrmc2	23.3161	21.7183	22.7363	22.6795	21.5337	22.7815	22.7331	22.9604	22.5933	22.2986	22.6531	22.4529	22.4323	22.5753	21.9569	22.9438	21.6486	21.6793	21.6472	21.8199	22.7399	21.8624	22.2914	21.7714	22.2727	22.1807	22.3248	21.7199	22.7327	22.7385	22.7187	22.0607	22.4702	22.1544	22.384	22.9307	21.9286	22.1012	22.0537	21.8135	21.3731	21.6734	21.638	21.7221	22.5312
Phactr4	24.3867	24.2616	24.191	21.4776	21.8677	21.599	23.6133	23.6771	23.9282	21.7415	21.1327	20.9776	21.7328	21.2237	21.7436	23.9528	24.1905	24.1379	21.9134	21.9299	21.8036	21.1689	23.1013	22.0274	21.5485	22.3617	21.5715	21.8548	22.3676	21.2232	23.6832	23.9852	24.1023	21.5966	21.5628	22.8884	23.7761	23.6497	23.7	21.7066	21.2144	21.9029	21.8012	21.8831	21.9537
Phb	26.3007	26.2243	26.2745	26.2401	26.828	26.5409	24.9234	26.4946	26.4792	26.3067	26.2916	26.1825	26.4253	26.3958	26.4751	26.6968	26.5752	26.2937	26.7802	26.5399	26.3427	26.7401	26.5304	26.6006	26.3676	26.5411	26.4528	26.3087	26.2515	26.4187	26.8549	26.5692	26.6189	26.6137	26.6052	26.2968	26.85	26.5347	26.7157	26.5008	26.5408	26.4241	26.4232	26.6343	26.5213
Phb2	26.426	26.3453	26.3276	26.3344	26.5006	26.2361	24.4484	26.4724	26.3421	26.3546	26.2661	26.2219	26.3379	26.237	26.1993	26.5545	26.5206	26.2411	26.3548	26.573	26.142	26.3331	26.4877	26.5505	26.3184	26.4386	26.6665	26.1272	26.5374	26.4614	26.7152	26.335	26.6497	26.4484	26.3823	26.4454	26.5975	26.6275	26.2643	26.2716	26.5082	26.5624	26.5344	26.4392	26.3978
Phf24	26.909	26.6581	26.6933	25.8803	25.7559	25.7436	26.5933	26.4341	26.6385	25.8307	25.9259	25.9541	25.2629	25.5916	25.3501	26.8432	27.0465	26.8525	25.9596	25.6677	26.0041	26.4102	26.0574	26.4403	25.882	26.2342	26.1253	25.8711	25.4101	25.6208	27.0301	27.0412	26.9915	26.0502	25.7624	25.9656	26.5267	26.7721	26.6658	26.0045	25.8634	26.2206	25.7577	25.3897	25.5665
Phgdh	26.3099	26.3914	26.369	26.1477	26.4524	26.2892	25.6254	25.9236	25.7342	26.1672	26.1936	26.113	26.4003	26.4534	26.4441	26.8824	26.281	26.3469	26.5484	26.3397	26.0874	26.0837	25.9266	26.1197	26.3235	26.2673	26.4432	26.4296	26.646	26.4298	26.489	26.3208	26.5093	26.5467	26.5793	26.7345	25.929	26.2889	26.3381	26.351	26.7153	26.5786	26.531	26.6192	26.856
Phpt1	24.0727	23.9622	24.0476	24.2233	24.4445	24.4301	25.0685	24.4941	24.4298	24.0999	24.0633	24.0561	24.5436	24.5161	24.4502	24.2006	24.2076	24.4622	24.7159	24.639	24.7879	24.3659	24.7582	24.5174	24.4311	24.5472	24.2805	24.5333	24.5971	24.5256	24.3228	24.2444	24.2164	24.5919	24.5744	24.6714	24.4667	24.276	24.4703	24.4044	24.2861	24.3592	24.6038	24.8772	24.5698
Phyhip	25.8264	25.7472	25.4032	24.4528	21.8505	24.321	25.5554	24.6021	25.5238	24.1925	24.4399	24.0481	24.0191	24.667	24.4113	25.3505	25.1901	25.7547	24.3727	24.1265	24.6161	24.9216	24.7212	24.7064	24.0992	24.5304	24.689	22.2912	23.9386	24.1204	25.5584	25.1657	25.7542	24.4677	24.6652	24.5322	24.6409	24.6394	25.7418	21.4361	24.4974	21.8595	21.7891	24.6327	21.8112
Phyhipl	25.762	25.2001	25.6331	25.8367	26.1972	25.8659	26.3252	26.0427	26.0201	25.3777	25.3238	25.6658	25.6015	25.7347	25.5417	25.3176	25.6307	25.6947	25.8	25.6468	25.9233	25.658	25.9712	25.9307	25.3849	25.4567	25.6439	25.46	25.5345	25.6199	25.2455	25.4527	25.4206	25.7191	25.712	25.8005	25.8478	25.5951	25.6897	24.8743	25.4204	25.5738	25.5751	25.6718	25.6043
Pi4ka	24.7679	24.8519	25.0005	24.5445	24.8747	24.5468	24.3133	24.9893	24.8718	25.2748	25.1058	24.7065	24.7695	24.9718	24.8384	24.65	25.1355	24.9899	24.541	24.5554	25.0407	24.8232	24.9367	25.0544	25.2888	24.9149	24.9925	25.1037	24.8788	24.9842	25.1658	24.9559	24.9151	24.7796	24.4351	24.307	24.7089	24.9429	25.1376	25.1518	25.0536	24.9521	25.1039	24.6639	24.9809
Picalm	23.4318	23.6176	23.076	23.0426	23.2343	23.273	22.5162	23.5614	23.0053	23.6362	23.1813	23.453	23.1042	22.7617	23.3132	22.6902	23.2409	23.0799	22.7102	22.2001	23.1847	23.7161	22.1935	23.2953	23.3296	23.224	21.3474	23.4165	23.5632	23.3082	23.6243	23.3983	23.1239	23.0588	22.929	23.2836	23.1018	23.6552	22.5255	23.235	23.7162	23.3298	23.4509	23.0891	23.3601
Pin1	24.8604	25.0249	24.9728	24.7793	24.6736	24.3395	21.8591	24.5583	24.8956	25.1817	24.7303	24.7289	24.6784	24.9077	24.763	24.8002	25.05	24.6436	24.6829	24.8435	24.9306	24.5945	24.6499	24.8542	24.6965	24.8829	24.6859	24.8093	24.7509	24.8246	24.8279	24.6123	25.1683	25.0126	24.6378	24.7378	24.9789	24.6684	24.7982	24.9301	24.6311	24.8566	24.759	24.7886	24.8389
Pip4k2a	23.5202	23.8167	23.6541	23.3812	23.7274	23.4133	22.921	23.3202	23.3345	23.5907	23.5601	23.9563	23.795	23.7601	23.6409	21.7355	21.4614	21.581	21.9682	22.0701	22.3441	21.6538	21.7729	21.964	21.5418	22.1232	21.495	22.293	22.8393	21.9014	21.7961	21.5242	21.7247	21.9023	21.764	21.7479	21.7864	22.1271	22.5141	21.7221	21.7606	22.2567	22.1302	21.9585	21.6345
Pip4k2b	25.2492	25.2593	25.331	24.6987	25.0589	24.907	25.1309	25.0182	25.3623	24.2736	25.2384	24.8103	25.2423	25.1561	24.7417	25.4404	25.1073	25.5856	25.2532	25.1818	25.2109	25.4066	25.0718	25.3577	25.2438	25.2913	25.31	25.2291	25.2451	24.9271	25.24	24.7817	25.4015	25.3419	25.2554	25.2777	25.2325	25.1678	25.8025	25.1922	25.197	25.2128	24.9767	25.3315	24.9552
Pip4k2c	22.5028	22.422	21.7456	21.4275	21.7744	21.4968	21.644	21.2555	22.3231	22.3956	22.1434	22.4967	21.7867	21.3253	22.1613	22.837	22.6291	22.9432	21.6291	22.503	21.955	22.0494	22.4675	22.1924	22.3492	22.1971	22.0149	22.4177	22.6365	21.9975	21.9085	22.7016	22.0099	21.6399	21.9185	21.8986	21.2968	22.529	22.275	21.5718	21.4123	21.6387	21.7043	21.7411	21.6563
Pip5k1b	24.539	24.7666	24.6752	23.9298	24.1288	23.9994	24.9212	24.5367	24.6844	24.4436	24.184	24.3149	21.7633	23.9063	23.8856	24.5906	24.1225	23.8559	24.0257	23.8518	24.2772	24.7671	24.6735	24.8412	24.3805	24.7742	24.4687	23.9481	24.2356	24.208	24.9766	24.7338	24.7843	24.2452	24.2432	24.3634	23.9947	24.9019	24.4785	24.4744	24.3116	24.7997	24.2384	24.1887	24.2102
Pitpnb	26.0628	26.0946	26.3332	26.1983	26.4483	26.4343	26.8453	26.2613	26.1074	26.2951	26.5325	26.3146	26.0608	26.1627	26.0639	26.3574	26.3074	26.2425	26.3587	26.1822	26.4729	25.9058	26.2391	26.1321	26.4744	26.3022	26.4606	26.3626	26.4448	26.3708	26.0612	26.315	26.1626	26.3897	26.5052	26.3991	26.264	26.3886	26.485	26.5922	26.4395	26.5128	26.4862	26.3491	26.1842
Pitpnc1	22.8539	23.1951	23.2508	20.933	21.5463	21.1562	23.1078	21.1548	23.0991	24.77	24.9511	24.318	21.8711	21.9406	21.7155	23.4348	23.4502	24.0663	23.1685	22.9606	21.6012	23.5838	21.9542	22.8271	24.3801	24.2687	23.8604	22.1366	23.0669	22.9648	23.5043	23.0768	22.0683	23.0456	22.1589	22.0161	23.1511	23.9064	22.3246	25.1592	23.9907	25.3269	22.0226	23.087	23.794
Plcb2	27.6172	28.1407	27.8652	26.4013	26.0686	26.3306	27.1596	27.0638	26.8416	26.3757	26.3663	26.3131	26.5043	26.7203	26.544	27.7666	27.8474	27.9726	26.0172	25.9866	25.7231	26.8718	26.2826	26.5889	26.3363	26.2896	26.3973	26.5612	26.234	26.2045	27.8042	27.814	27.8621	26.2055	26.2285	26.3865	26.8876	27.0966	26.7803	26.279	26.2963	26.131	26.6536	26.4949	26.4511
Plcxd3	22.0758	21.725	21.0091	24.0028	23.9296	23.9531	23.5914	24.0323	23.8292	23.4277	21.5251	21.7003	21.6584	23.6587	21.3851	21.4253	22.0308	22.3287	23.5985	23.8109	23.944	21.6612	23.8605	23.7587	21.9252	22.3871	23.4392	23.585	22.1811	23.8432	21.3888	21.965	21.5693	23.4754	22.3976	23.4132	21.6311	23.7501	23.6896	21.7284	21.9144	23.4001	23.5891	21.3749	21.4841
Pld3	24.5224	23.5892	23.6602	23.4538	23.4239	23.1079	23.7688	21.557	23.0005	20.9339	21.1186	22.0046	23.2584	23.0546	23.4198	23.7901	23.9146	23.5968	22.1794	23.6069	23.2633	23.2262	23.123	23.2393	23.0891	23.2283	23.3072	21.5644	22.1993	23.2997	24.3691	24.4221	24.5438	23.2525	23.1724	23.2031	23.3124	21.9282	23.6007	21.2746	21.3513	21.9779	22.3159	23.4872	22.3613
Plec	27.0769	26.9062	26.9033	26.255	26.5011	26.2926	26.2335	26.2325	26.37	26.7433	26.5736	26.6156	27.1031	26.7818	27.1565	27.1948	26.8866	27.0893	26.2677	26.1209	25.1987	26.2743	26.0929	26.09	26.6129	26.6849	26.7463	26.6148	27.0068	26.7945	27.0732	26.9994	27.1422	25.9391	26.2167	26.7792	26.2868	26.5688	26.1583	26.5944	26.6451	26.4802	26.5946	27.0386	27.0624
Plin3	22.1759	22.4014	21.5188	21.2977	21.5822	22.0335	21.3215	21.401	21.8772	21.4297	21.4348	21.6309	23.2102	22.8951	22.7326	21.4952	21.4783	22.0542	21.5183	22.0093	21.7812	21.4062	22.1817	22.0334	21.9919	22.2888	21.9756	22.3488	22.2244	22.6765	21.8692	21.7042	21.5454	22.2358	21.8268	21.668	21.4889	22.6895	22.2185	22.2787	21.6133	21.9861	22.1008	21.6247	22.5643
Pllp	21.5346	21.6622	25.1859	25.5365	25.6054	21.2137	24.5818	25.1529	21.6517	25.6957	25.3046	25.621	21.6508	21.2757	21.9185	21.7341	21.4304	22.0716	24.8992	25.1679	25.1132	25.1295	21.3607	25.1746	25.5242	25.4761	21.97	25.4295	25.6332	25.5785	25.1096	25.418	25.3848	25.4742	25.6329	25.9885	21.4919	25.017	25.2718	25.0727	25.5556	25.4642	25.5424	25.5411	25.7821
Plp1	32.079	32.1278	32.4005	32.2009	32.3446	32.1351	29.6742	31.607	31.5872	32.4385	32.4328	32.4903	32.5087	32.6183	32.5915	32.123	32.1285	32.1659	32.5939	32.1821	31.6169	31.8276	32.0983	31.9002	32.3225	32.4663	32.7154	32.0787	32.8366	32.6301	31.9462	32.2216	32.3145	32.5051	32.5851	33.1672	31.9373	31.8743	32.2355	32.4393	32.6345	32.5322	32.5436	32.478	32.5696
Plpbp	23.2044	23.2149	21.6807	21.3179	21.5826	23.4487	21.2812	21.3872	23.4597	21.2052	23.3286	21.4054	23.7708	23.6591	23.4697	21.6255	23.0564	23.1764	23.1936	21.9465	23.407	23.5612	23.1437	23.2215	21.1195	21.8881	22.3562	22.0546	23.4536	21.6634	21.7968	21.8838	21.9672	21.8275	23.0309	23.3047	23.1695	21.8041	23.2592	21.5757	21.6705	21.7554	22.1552	21.5581	21.9014
Plpp3	24.4402	24.2433	24.2081	21.0688	24.2417	24.3781	24.8825	24.1741	24.1469	23.6677	23.8607	24.0924	21.7186	23.9527	21.3443	21.9709	24.2882	24.2247	21.9979	24.1859	24.1897	24.0799	21.8362	24.3178	23.8958	23.7322	23.8481	22.2383	23.6617	21.4732	21.4488	23.9337	23.9498	22.2626	24.2051	21.84	24.0974	24.0291	22.5348	23.8265	23.9703	23.5749	24.1435	21.4759	23.7552
Plppr4	24.6581	23.9576	24.1513	21.6417	21.662	21.0907	24.5094	24.1731	24.1018	21.4711	21.7537	24.0748	22.3785	21.7396	21.5944	24.413	24.5066	24.5807	24.268	21.4668	24.3835	24.6646	24.4781	24.6456	24.227	24.3509	23.9843	22.0833	22.1243	24.3856	24.2678	24.7354	24.756	21.7979	24.3114	24.5128	24.4613	24.7795	24.8466	21.5797	24.3256	24.4722	24.3187	21.662	24.6079
Pls1	21.6398	21.6384	21.5815	21.6466	21.8638	21.2828	21.603	21.3164	21.0359	22.0982	22.3156	22.3673	22.1139	21.5802	22.7367	22.1689	21.7799	22.0545	22.0041	22.121	21.424	21.7066	21.6831	22.2199	21.7486	22.0633	21.5032	21.9665	22.1152	21.8257	21.7771	22.4754	22.4472	21.3619	21.7293	22.5049	21.8628	22.3061	22.5496	22.3776	22.4792	22.0118	22.1337	21.3594	22.6804
Pls3	24.1839	24.3365	23.8749	24.5109	24.2452	24.7015	23.764	24.0565	24.4686	25.4686	25.6378	25.1688	25.237	25.0248	25.31	24.5953	24.0222	24.7138	25.1444	25.1638	24.5753	24.6805	24.2544	24.4332	25.4689	25.4491	25.2741	25.4956	25.3082	25.3644	24.4144	24.5158	24.3318	24.9449	24.8912	25.0737	24.5453	24.3515	24.6357	25.6868	25.5227	25.5311	25.5667	25.3411	25.3407
Pnp	23.1199	23.103	23.0358	23.4658	23.0825	21.0072	23.467	23.1307	23.337	23.4256	23.6973	23.267	23.9488	23.2754	23.3787	23.2192	21.3303	22.1054	23.2325	22.4949	23.6799	21.453	23.2772	22.0243	21.4534	21.8243	21.766	22.1301	22.0578	23.2066	22.1618	22.0366	21.6119	21.6679	21.6052	23.5253	21.6579	21.4682	22.0209	21.7685	22.0493	21.5128	21.9188	21.6599	23.2808
Por	21.6189	22.3381	22.3847	22.5792	22.5555	22.6467	22.3695	23.0213	22.6661	22.6195	22.7872	22.7423	22.5663	22.7371	22.8019	21.5436	21.766	21.6344	22.1488	22.2561	21.6002	22.3134	22.3139	22.6524	22.5067	22.4524	22.0286	22.2337	22.2968	21.9439	22.0744	22.5661	22.4601	21.6551	21.8951	22.5785	22.0968	21.7889	22.0494	21.5016	21.6142	22.1925	22.5826	22.7589	21.6208
Ppa1	25.7798	25.6799	25.716	25.5901	25.6437	25.4955	26.2304	25.6578	25.5983	25.3739	25.5801	25.3266	25.7878	25.6822	25.4551	25.3018	25.3875	25.187	25.3848	25.0901	25.6287	25.1939	25.5504	25.5504	25.4521	25.3038	25.4255	25.4264	25.4581	25.531	25.1413	25.5451	25.4017	25.3205	25.3818	25.4818	25.5698	25.3512	25.6562	25.2607	25.404	25.3105	25.3573	25.2647	25.5048
Ppa2	24.7336	24.9285	24.7769	24.4592	24.4979	24.5045	24.7954	24.0317	24.365	24.5066	24.6345	24.5771	24.6191	24.3912	24.5483	24.7907	24.7729	24.1869	24.3929	24.5587	24.2077	21.9208	23.4936	24.2364	24.5262	23.9483	24.4994	24.2007	24.7244	24.4761	24.5039	24.6597	24.3238	24.6283	24.5318	25.0253	24.6706	24.3429	24.2173	24.5145	24.4504	24.6825	22.2626	24.4141	24.6092
Ppfia3	24.4412	24.5554	24.4233	23.4723	24.1447	24.3162	23.8738	24.3027	24.1531	24.154	24.5365	24.2867	22.2415	21.9421	21.8423	23.9588	24.376	23.8973	24.2043	24.255	24.3168	24.2482	22.1969	24.1963	24.6014	22.352	24.5384	24.2608	22.4345	21.3734	24.2338	24.3334	24.0956	22.177	22.3332	23.7218	24.2961	24.5983	24.3227	23.3657	24.0529	21.6506	24.1865	24.2503	22.0196
Ppia	30.4917	30.1931	30.3188	30.3472	30.279	30.2669	31.1523	30.656	30.5971	30.2118	30.4847	30.3814	30.2743	30.444	30.415	29.9915	30.0754	30.3232	30.4823	30.2002	30.6193	30.6116	30.7378	30.5862	30.3119	30.3325	30.2824	30.1745	30.3904	30.4035	30.196	30.3305	30.0023	30.2823	30.3959	30.3896	30.2872	30.1875	30.5521	29.9867	29.9887	30.0784	30.2183	30.0919	30.2883
Ppib	24.1814	24.1532	21.6981	24.103	24.147	24.18	21.4874	24.0515	21.367	21.4598	24.1213	21.2933	23.9466	24.2234	24.2244	24.2676	24.3369	24.2165	21.7718	22.1817	21.8137	22.1814	22.3265	21.9544	23.9577	22.2692	22.0049	22.2176	24.4149	21.8932	21.6588	21.9949	22.1171	21.9969	24.3184	22.2287	22.19	21.9036	24.1629	21.4724	21.6227	22.0055	21.793	21.1954	24.1736
Ppid	24.7934	24.8649	24.9241	24.5139	24.8678	24.7261	25.0776	24.6711	25.1125	24.5949	24.6753	24.5407	24.7984	24.9126	24.8186	24.7395	24.5361	24.6576	25.0761	25.2405	25.1785	24.6259	25.0161	24.9907	24.3864	24.8316	24.6862	24.5507	24.7211	24.9202	24.6548	24.624	24.611	24.6774	24.9142	24.7852	24.2696	24.777	24.6702	24.74	24.5814	24.64	24.8528	24.6275	24.8035
Ppm1e	23.8989	23.8229	23.6187	23.6202	23.9453	23.8339	23.1427	23.7284	23.3402	24.1405	24.3206	23.9648	23.3124	23.6355	23.7056	24.1807	24.0599	23.906	23.7486	23.8207	23.8794	23.7184	23.5429	23.7233	24.5338	24.1168	24.231	23.6977	23.7659	23.8716	23.5637	23.5417	23.1761	23.6696	23.6604	23.7484	23.9773	23.9112	23.7075	24.2137	24.1986	24.2289	22.3143	23.6101	23.89
Ppm1f	21.5105	22.2136	21.9406	22.4428	21.8233	22.7005	22.3441	22.1064	22.2118	21.4083	21.8377	21.6513	21.999	22.3442	22.4741	21.1973	21.1383	21.4735	22.2849	22.4184	22.572	22.1095	21.3616	22.3341	22.0778	21.7509	21.6624	22.1957	22.06	21.8599	21.7807	22.2769	22.1359	22.4251	22.3443	21.7503	22.6765	21.6162	22.422	20.8315	22.0401	21.793	21.5695	22.4227	22.2919
Ppme1	24.3783	24.3667	24.5186	24.2719	24.2956	24.2327	24.1945	24.2915	24.4447	24.0211	24.4007	24.0793	23.9332	24.1695	24.2054	24.5611	24.6697	24.2443	24.662	24.6639	24.7103	24.4624	24.5063	24.6018	24.4659	24.1963	24.4795	23.9976	24.6586	24.3573	24.3453	24.7099	24.5295	24.6011	24.495	24.8584	24.4911	24.5415	24.5243	24.5745	24.4035	24.5777	24.2903	24.5171	24.4984
Ppp1ca	24.9414	24.6813	21.28	21.3299	22.0502	21.2998	24.807	24.2049	24.3791	20.944	21.5259	21.8748	22.2945	23.9703	22.1001	24.5714	24.6299	21.9985	22.3954	21.9231	22.081	21.5971	22.1454	22.0369	22.0868	22.184	21.9601	22.1598	22.1097	23.7465	24.9551	24.9654	24.6984	23.6659	22.2813	22.197	21.6121	21.856	24.3725	22.0451	21.6279	21.7917	21.8709	21.566	23.599
Ppp1cb	27.296	27.3512	27.3259	26.6776	26.4916	26.768	27.6167	27.0352	27.2548	26.9561	26.9189	27.0015	26.8843	26.9273	27.0744	27.6869	27.4247	28.1945	26.7843	26.9708	26.7673	26.9375	27.0555	27.0496	27.0823	26.8629	26.9663	26.9044	26.6517	26.7345	27.6629	27.7248	27.6682	27.0814	26.821	26.8945	27.3121	27.458	27.2933	26.9076	26.9525	26.9459	26.9828	26.8191	27.0046
Ppp1r14a	22.6162	23.3055	23.3847	22.8579	22.7901	23.2986	22.4688	22.1057	21.2648	23.5319	23.7226	23.1418	23.098	23.9419	24.239	23.5044	22.6318	22.0284	23.2936	21.8434	21.8067	22.1384	21.7392	22.0159	23.3744	22.0844	22.9695	23.9979	24.0668	23.6147	21.6393	22.6553	22.8925	23.1499	22.3119	23.4747	21.9313	22.3279	22.4012	23.2734	24.3453	23.2052	24.0618	23.6928	24.7943
Ppp1r1b	29.0181	28.6445	28.6319	25.9077	25.6907	25.0929	28.2388	27.2919	27.9104	24.9831	25.509	24.7541	26.5115	27.0266	26.4571	28.7536	29.045	28.8605	24.8953	24.6741	24.3495	27.6286	27.1733	27.4621	24.5334	25.6788	25.7036	27.2121	25.8123	25.6314	28.9025	29.0426	28.9954	25.5448	25.9288	27.3834	27.6641	28.306	28.0543	25.6023	25.0314	24.592	27.236	26.8361	26.9709
Ppp1r2	23.9805	23.6745	24.0858	23.555	21.6409	21.4386	24.6539	24.2604	24.2509	21.8448	23.0516	23.0283	22.1564	21.8778	23.172	21.0228	23.835	24.4481	22.3731	21.6406	21.5671	21.6818	23.5496	24.1598	21.7565	21.8411	21.7708	21.893	22.7282	22.1108	21.537	24.0511	21.9544	21.8663	21.9188	22.3923	24.4405	24.333	21.9968	21.3676	21.5648	21.586	22.2207	21.7202	21.7755
Ppp1r7	27.0546	26.9093	26.9717	26.1881	25.9689	26.0944	26.9443	26.5911	26.8283	26.3276	26.196	26.2704	26.2572	26.3246	26.2921	26.9806	27.0014	26.868	26.042	25.9886	26.0562	26.5255	26.0669	26.1938	26.1482	26.1966	25.9148	26.3136	26.0975	25.981	27.0494	27.0119	27.1416	26.3367	26.2822	26.261	26.6925	26.8465	26.7634	25.8064	26.411	26.215	26.6348	26.247	26.4523
Ppp1r9b	24.8494	24.1401	24.675	24.2551	24.3583	24.1059	24.6477	24.5621	24.5094	24.3237	24.525	24.4329	24.078	24.4256	24.2019	24.915	24.802	24.7193	24.3212	23.9909	23.8753	24.4465	24.2583	24.4645	24.3541	24.3022	24.5423	24.2708	22.1817	21.5317	24.8147	24.7143	24.8467	24.1818	24.2782	24.2609	24.5558	24.5723	24.3951	24.0988	24.2831	24.3162	21.8974	24.2573	21.7155
Ppp2ca	27.2555	27.5998	27.5775	27.095	27.1385	27.0648	27.4091	27.2199	27.2804	27.1788	27.2606	27.109	26.9404	27.127	26.9876	27.5614	27.6016	27.3657	26.9741	27.0569	27.3853	27.2089	27.2488	27.2935	27.0189	27.1485	27.1138	26.988	26.9827	27.0271	27.4626	27.5809	27.594	26.9258	27.0022	27.1161	27.1872	27.4116	27.4457	26.9747	27.0203	27.2437	26.9858	26.8816	26.8547
Ppp2r1b	28.8972	28.87	28.8132	28.4369	28.3479	28.3835	28.4322	28.6475	28.6758	28.6512	28.6089	28.6402	28.4476	28.6163	28.5368	28.8167	28.7835	29.1893	28.4366	28.4586	28.3924	28.6886	28.5624	28.6429	28.5229	28.5649	28.4726	28.5733	28.4228	28.4495	29.1005	28.8167	28.8949	28.5547	28.2873	28.4061	28.7879	28.7939	28.4759	28.7166	28.5133	28.5853	28.63	28.3701	28.5624
Ppp2r2b	26.2125	26.1897	26.0665	25.6261	25.3645	25.3933	26.2171	25.7615	25.8049	25.4654	25.366	25.3327	25.5302	25.7946	25.5629	26.2003	26.4229	26.8664	25.5675	25.8766	25.4377	26.0708	25.6658	25.8533	25.5354	25.5814	25.479	25.7448	25.4721	25.4168	26.7404	26.512	26.5203	25.9247	25.5183	25.4013	26.2121	26.2417	25.8273	25.7346	25.6864	25.4355	25.8119	25.6577	26.006
Ppp2r5b	24.2575	24.4746	24.1832	24.3429	24.4569	24.1893	24.4617	24.5923	24.901	24.7842	24.6707	24.8203	24.2847	24.5264	24.3559	24.5085	24.8626	24.1943	24.9123	25.2535	24.7184	25.0991	25.1077	25.0337	24.7001	24.8718	25.0684	24.4172	24.5481	24.4646	25.136	24.6896	24.7381	25.1163	24.789	25.0087	24.9877	25.0537	24.9458	24.7755	24.6187	25.1608	24.752	25.4145	24.8859
[truncated: 495 more rows]
