# Supplementary material for: Analysis of the Neuroproteome Associated With Cell Therapy After Intranigral Grafting in a Mouse Model of Parkinson Disease
Source: Front Neurosci. 2021 Mar 11;15:621121. doi: 10.3389/fnins.2021.621121 (PMC7991918; doi:10.3389/fnins.2021.621121)
Supplement: Supplementary file 2 [file Table_2.XLSX]

## Sheet: Summary
Summary of up- and downregulated protein lists.
Tissue	comparison	Number of upregulated proteins	Number of downregulated proteins
CPU	SNLTD1 vs SHAM	11	27
	SNLTD7 vs SHAM	20	38
	SNLTD7 vs SNLTD1	6	5
MFB	SNLTD1 vs SHAM	5	14
	SNLTD7 vs SHAM	17	40
	SNLTD7 vs SNLTD1	1	0
Nacc	SNLTD1 vs SHAM	16	34
	SNLTD7 vs SHAM	30	45
	SNLTD7 vs SNLTD1	5	2
Thal	SNLTD1 vs SHAM	11	21
	SNLTD7 vs SHAM	10	70
	SNLTD7 vs SNLTD1	0	1
VM	SNLTD1 vs SHAM	17	22
	SNLTD7 vs SHAM	21	56
	SNLTD7 vs SNLTD1	1	1

## Sheet: CPU - D1 vs SHAM
Differentially expressed proteins in CPU-SNLTD1 vs SHAM
SYMBOL	ENTREZID	log2 FC	p-value	adjusted p-value	significance
Cox6a1	12861	3.3603	8.1134e-07	0.000322305	***
Dtd1	66044	2.82336	0.00144222	0.0498193	*
Prkcd	18753	2.46216	0.000201148	0.013478	*
Brk1	101314	2.44046	0.000231729	0.0147287	*
Mtch1	56462	2.03549	1.12744e-05	0.00199056	**
Strn	268980	1.94236	0.000372827	0.0207439	*
Cse1l	110750	1.85049	0.00124049	0.0458406	*
Fam126b	213056	1.6266	9.77649e-06	0.00194186	**
Abcd2	26874	0.970332	0.000812332	0.0330296	*
Inpp1	16329	0.631973	0.0013592	0.0490856	*
Arhgap1	228359	0.623168	0.000113958	0.00937252	**
Snap25	20614	-0.618324	0.00076333	0.0319192	*
Eif5	217869	-0.691884	0.00140151	0.0494887	*
Hnrnpl	15388	-0.697109	0.000831455	0.0330296	*
Gpm6b	14758	-0.768161	0.000278695	0.0164017	*
Glod4	67201	-0.783949	3.17916e-06	0.000841948	***
Acta1	11459	-0.786164	0.000532288	0.027284	*
Atp6v1e2	74915	-0.802036	0.000114839	0.00937252	**
Qdpr	110391	-0.84095	0.000612395	0.0286205	*
Eci3	69123	-0.892841	0.000638079	0.0289688	*
Gstp2	14869	-0.916494	2.11865e-07	0.000112218	***
Sccpdh	109232	-1.0974	0.000203569	0.013478	*
App	11820	-1.3404	0.000690743	0.0304886	*
Rpl11	67025	-1.38833	4.47845e-06	0.00101661	**
Mapk8	26419	-1.43814	4.20002e-05	0.00476702	**
Hspa1b	15511	-1.44157	0.000378586	0.0207439	*
Nudt4	71207	-1.46819	0.000730104	0.031355	*
Actr1a	54130	-1.48773	0.000601512	0.0286205	*
Lypla2	26394	-1.55274	7.92284e-05	0.00786837	**
Stk10	20868	-1.70721	3.80893e-05	0.0046773	**
Nrxn1	18189	-1.88939	6.97697e-05	0.00739094	**
Mfn2	170731	-1.90944	3.82662e-05	0.0046773	**
Pip4k2a	18718	-2.07099	1.0782e-11	1.71326e-08	***
Ctsz	64138	-2.10951	0.000596012	0.0286205	*
Fkbp8	14232	-2.16907	2.98405e-06	0.000841948	***
Ndufa7	66416	-2.2979	0.000914667	0.0354489	*
Rpl7	19989	-2.35099	2.56173e-05	0.00370054	**
Prnp	19122	-4.16914	1.57366e-08	1.25027e-05	***

## Sheet: CPU - D7 vs SHAM
Differentially expressed proteins in CPU-SNLTD7 vs SHAM.
SYMBOL	ENTREZID	log2 FC	p-value	adjusted p-value	significance
Dtd1	66044	4.0211	2.20961e-05	0.00234071	**
Th	21823	3.49516	0.00149241	0.0401939	*
Mrps31	57312	3.41911	2.06253e-05	0.00234071	**
Rab1a	19324	3.35862	0.000660635	0.0214234	*
Dynll1	56455	3.23805	0.000385732	0.0157161	*
Hip1	215114	3.05063	0.00074957	0.0238213	*
6430548M08Rik	234797	2.84882	8.47628e-05	0.00641372	**
Syne1	64009	2.75414	0.000316	0.0148916	*
Rab5b	19344	2.5329	0.00140852	0.0392655	*
Spata2l	78779	1.68917	1.21519e-05	0.00160911	**
Fam126b	213056	1.29621	0.000210349	0.0112248	*
Ndufaf2	75597	1.26336	2.91125e-06	0.000513998	***
Agpat4	68262	1.24966	0.00160126	0.0409292	*
Nckipsd	80987	1.15439	0.00215572	0.0469238	*
Gprin3	243385	1.02706	3.37803e-05	0.00315747	**
Abcd2	26874	1.00734	0.000550272	0.0203345	*
Atp5j	11957	0.854636	1.91356e-06	0.000433134	***
Sri	109552	0.825245	0.00205045	0.0465452	*
Etfa	110842	0.652689	0.00193172	0.0458135	*
Hdhd2	76987	0.64513	0.000349801	0.0154398	*
Cbr1	12408	-0.588104	0.000182826	0.0107596	*
Slc2a3	20527	-0.610695	0.0006577	0.0214234	*
Glod4	67201	-0.613935	0.000108977	0.00787108	**
Kif2b	73470	-0.621383	4.38594e-05	0.00348588	**
Sh3gl2	20404	-0.634502	0.000785911	0.0240156	*
Actr2	66713	-0.639477	0.000168512	0.0106746	*
Atp6v1e2	74915	-0.677299	0.000783779	0.0240156	*
Qdpr	110391	-0.748913	0.00190006	0.0458135	*
Slc4a4	54403	-0.801662	6.93261e-06	0.00100145	**
Pcbp1	23983	-0.802242	5.99529e-06	0.000952652	***
Gstp2	14869	-0.82785	1.31249e-06	0.000347591	***
Atp5j2	57423	-0.928978	0.000566124	0.0204448	*
Snap25	20614	-0.999796	1.05576e-06	0.00033552	***
Eci3	69123	-1.00174	0.000174662	0.0106746	*
Mapk8	26419	-1.05346	0.00148879	0.0401939	*
Gpm6b	14758	-1.08482	2.18066e-06	0.000433134	***
Rtraf	68045	-1.12225	0.00188169	0.0458135	*
Gabarapl2	93739	-1.24355	5.80612e-08	4.61296e-05	***
Vps50	73288	-1.24488	0.000652631	0.0214234	*
Rpl11	67025	-1.25365	2.11588e-05	0.00234071	**
Eif3b	27979	-1.30134	0.000892108	0.0267464	*
Acta1	11459	-1.36099	1.64058e-07	8.68963e-05	***
Mfn2	170731	-1.45502	0.000952443	0.0275769	*
Stk10	20868	-1.48091	0.000233455	0.0119301	*
Mal2	105853	-1.49844	0.000615955	0.0214234	*
Rps19	20085	-1.59589	0.00100745	0.0285863	*
Rpl7	19989	-1.81275	0.000630079	0.0214234	*
Fkbp8	14232	-1.8135	4.38752e-05	0.00348588	**
Rps10	67097	-1.9155	3.28168e-05	0.00315747	**
Pip4k2a	18718	-1.98198	3.15624e-11	5.01527e-08	***
Glrx	93692	-1.9926	0.000318636	0.0148916	*
Aspa	11484	-2.07542	0.00198653	0.0464206	*
Blmh	104184	-2.24342	0.00210878	0.0468613	*
Tpd52	21985	-2.28591	0.00153829	0.040739	*
Ndufa7	66416	-2.2881	0.00095452	0.0275769	*
Gng12	14701	-2.64289	0.000211922	0.0112248	*
Hnrnpm	76936	-2.70549	0.000412836	0.0163999	*
Prnp	19122	-3.59839	2.80631e-07	0.000111481	***

## Sheet: CPU - D7 vs D1
Differentially expressed proteins in CPU-SNLTD7 vs SNLTD1.
SYMBOL	ENTREZID	log2 FC	p-value	adjusted p-value	significance
Fkbp4	14228	1.79634	1.51101e-05	0.00577266	**
Spata2l	78779	1.61362	2.37673e-05	0.00577266	**
Grm5	108071	1.58033	0.00016963	0.0299491	*
App	11820	1.42215	0.0003652	0.0483585	*
Gprin3	243385	1.34331	4.61476e-07	0.000366642	***
Ndufaf2	75597	1.09674	2.54302e-05	0.00577266	**
Gabarapl2	93739	-1.11956	4.23768e-07	0.000366642	***
Mtch1	56462	-1.57652	0.00032607	0.0471023	*
Mal2	105853	-1.6496	0.000210512	0.0334503	*
Rps10	67097	-1.95189	2.51647e-05	0.00577266	**
Cox6a1	12861	-2.87893	1.02146e-05	0.00541032	**

## Sheet: MFB - D1 vs SHAM
Differentially expressed proteins in MFB-SNLTD1 vs SHAM.
SYMBOL	ENTREZID	log2 FC	p-value	adjusted p-value	significance
Uqcrq	22272	2.67767	0.00039531	0.0463394	*
Rpl18a	76808	1.79576	0.000705529	0.0490462	*
Fam126b	213056	1.1716	0.000648455	0.0490462	*
Pde1c	18575	1.06216	0.000740787	0.0490462	*
Ppp2r5b	225849	0.63172	0.000720604	0.0490462	*
Npm1	18148	-0.739811	0.000363119	0.0463394	*
Acta1	11459	-0.805592	0.000408277	0.0463394	*
Hist1h2ba	319177	-0.819289	7.15229e-05	0.0162357	*
Eci3	69123	-0.972865	0.000247063	0.0356894	*
Sccpdh	109232	-1.02469	0.000444752	0.0471141	*
Pip4k2a	18718	-1.37983	8.79181e-08	0.000139702	***
Entpd2	12496	-1.40169	9.73823e-05	0.0193426	*
Lypla2	26394	-1.6958	2.38031e-05	0.00756461	**
Fth1	14319	-1.95501	0.00061291	0.0486957	*
Pde10a	23984	-2.13679	0.000532966	0.0473624	*
Prnp	19122	-2.13756	0.000536516	0.0473624	*
Mtch1	56462	-2.1593	4.50294e-06	0.00357759	**
Cox6a1	12861	-2.89045	9.61216e-06	0.00509124	**
Gng12	14701	-3.06242	3.16394e-05	0.00837918	**

## Sheet: MFB - D7 vs SHAM
Differentially expressed proteins in MFB-SNLTD7 vs SHAM.
SYMBOL	ENTREZID	log2 FC	p-value	adjusted p-value	significance
Txn1	22166	3.65727	0.00269793	0.0495497	*
Tspan2	70747	3.31311	0.000255749	0.011611	*
Hip1	215114	2.97557	0.000964031	0.0259635	*
Mrps31	57312	2.9652	0.000138896	0.0088282	**
Dtd1	66044	2.82677	0.00142593	0.0310384	*
Uqcrq	22272	2.79648	0.000241259	0.0115428	*
Rpl18a	76808	1.86993	0.000459188	0.016583	*
Pde1c	18575	1.35831	3.88022e-05	0.00399301	**
Fam126b	213056	1.29538	0.000211943	0.0113709	*
Agpat4	68262	1.27901	0.00128688	0.0292719	*
Lrpap1	16976	1.04513	2.22346e-05	0.00353309	**
Abcd2	26874	0.881614	0.00202897	0.0408105	*
Ppp2r5c	26931	0.800822	0.00110774	0.0279802	*
Slc44a1	100434	0.796628	0.000628171	0.0205927	*
Pde1b	18574	0.769971	0.00110935	0.0279802	*
Ppp2r5b	225849	0.641664	0.000612394	0.0205927	*
Rtn3	20168	0.607581	1.73783e-05	0.00338028	**
Palm	18483	-0.612742	0.00084184	0.0243215	*
Slc1a4	55963	-0.665054	3.76e-05	0.00399301	**
Ndrg4	234593	-0.672236	0.00041445	0.01568	*
Sh3gl2	20404	-0.706353	0.000243418	0.0115428	*
Gstp2	14869	-0.713044	1.4295e-05	0.00324497	**
Ndufa12	66414	-0.774709	0.000804992	0.0236876	*
Atp6v1e2	74915	-0.836262	6.70805e-05	0.00532955	**
Eif4a1	13681	-0.855621	3.91263e-05	0.00399301	**
Atp5j2	57423	-0.889307	0.000888628	0.0247724	*
Acot10	64833	-0.897756	0.00207108	0.0411369	*
Eci3	69123	-0.986246	0.000210437	0.0113709	*
Fkbp1a	14225	-1.0155	0.000641329	0.0205927	*
Tsnax	53424	-1.06996	0.000772191	0.0231512	*
Acta1	11459	-1.12744	4.40019e-06	0.00116532	**
Npm1	18148	-1.13075	8.39964e-07	0.000333676	***
Eif3b	27979	-1.20677	0.00183479	0.0373779	*
Cops6	26893	-1.219	0.00151613	0.0321217	*
Snx4	69150	-1.35011	0.000647975	0.0205927	*
Entpd2	12496	-1.43217	7.37697e-05	0.00558191	**
Mccc2	78038	-1.44191	0.000885987	0.0247724	*
Sccpdh	109232	-1.48641	2.7905e-06	0.000886821	***
Mff	75734	-1.61484	0.00128951	0.0292719	*
Rps10	67097	-1.66611	0.000199154	0.0113709	*
2410015M20Rik	224904	-1.67598	0.000457064	0.016583	*
Rpl7	19989	-1.67718	0.0013683	0.0301977	*
Pip4k2a	18718	-1.70258	1.0875e-09	1.72804e-06	***
Pam	18484	-1.72527	0.000271243	0.0116945	*
Mtch1	56462	-1.79597	6.61521e-05	0.00532955	**
Arf4	11843	-1.87131	0.00108271	0.0279802	*
Rab35	77407	-2.08884	2.50177e-05	0.00361392	**
Fth1	14319	-2.10434	0.000272308	0.0116945	*
Lypla2	26394	-2.15835	4.82348e-07	0.000255484	***
Acp1	11431	-2.23846	0.000547417	0.0193299	*
Psmb4	19172	-2.28823	0.00228531	0.0442848	*
Cox6a1	12861	-2.75978	1.91457e-05	0.00338028	**
Gcsh	68133	-2.86261	4.02065e-05	0.00399301	**
Hnrnpa1	15382	-2.91261	0.00218013	0.0427682	*
Atp6v0c	11984	-3.28565	0.000121602	0.00805105	**
Prnp	19122	-3.69513	1.71e-07	0.000135859	***
Ndufa13	67184	-3.97807	0.00115971	0.0287933	*

## Sheet: MFB - D7 vs D1
Differentially expressed proteins in MFB-SNLTD7 vs SNLTD1.
SYMBOL	ENTREZID	log2 FC	p-value	adjusted p-value	significance
Pde10a	23984	3.19826	2.19106e-06	0.00348159	**

## Sheet: Nacc - D1 vs SHAM
Differentially expressed proteins in Nacc-SNLTD1 vs SHAM.
SYMBOL	ENTREZID	log2 FC	p-value	adjusted p-value	significance
Dst	13518	6.95986	0.00124405	0.0395358	*
Prmt1	15469	1.83947	0.00132555	0.0412999	*
Adssl1	11565	1.61209	0.00167779	0.0472243	*
Kcnj10	16513	1.34274	0.000314063	0.0172085	*
Hsdl1	72552	1.28493	0.000127048	0.00917632	**
Isoc2a	664994	1.19532	0.000622641	0.0267399	*
Rab3gap1	226407	1.15999	0.000550183	0.0263569	*
Atp5c1	11949	1.13712	0.000168673	0.0103085	*
Gprin3	243385	1.13671	7.59977e-06	0.00177506	**
Asna1	56495	1.06405	0.00136656	0.0417589	*
Eif3e	16341	1.01977	0.00122675	0.0395358	*
Plp1	18823	0.985937	0.0018114	0.0487849	*
Abcd2	26874	0.974442	0.000778092	0.0317023	*
Sgsm1	52850	0.935008	0.00117424	0.0395358	*
Ttyh1	57776	0.78429	0.000587359	0.0263569	*
Apoo	68316	0.783479	0.00169401	0.0472243	*
Sv2b	64176	-0.585043	0.00151506	0.0454234	*
Snap25	20614	-0.589175	0.00123274	0.0395358	*
Myl9	98932	-0.594692	7.14617e-05	0.00696738	**
Gstp2	14869	-0.623003	9.23486e-05	0.0073371	**
Palm	18483	-0.633511	0.000596535	0.0263569	*
Naca	17938	-0.649759	0.000303409	0.0172085	*
Atp6v1g2	66237	-0.703737	0.00114508	0.0395358	*
Lancl1	14768	-0.710178	8.62529e-05	0.00721347	**
Hist1h2ba	319177	-0.714634	0.000374258	0.0198232	*
Gpm6b	14758	-0.77112	0.00026661	0.0156905	*
Atp6v1e2	74915	-0.785819	0.000147973	0.010223	*
Sh3gl2	20404	-0.813954	4.02422e-05	0.00491883	**
Park7	57320	-0.829999	0.000597136	0.0263569	*
Rap2b	74012	-0.832708	1.02739e-05	0.00181392	**
Npm1	18148	-0.839498	7.89257e-05	0.00696738	**
Sccpdh	109232	-0.942837	0.0010543	0.0385295	*
Eci3	69123	-1.19524	1.64791e-05	0.00261853	**
Pip4k2a	18718	-1.39499	7.10617e-08	3.7639e-05	***
Chmp6	208092	-1.40953	0.000534497	0.0263569	*
Gstz1	14874	-1.61786	0.00111808	0.0394806	*
Phactr4	100169	-1.64036	2.44829e-05	0.00353666	**
Lypla2	26394	-1.6758	2.81767e-05	0.00373107	**
Synpr	72003	-1.71327	5.73861e-05	0.00651332	**
Hist1h1e	50709	-1.97582	0.000812855	0.0322907	*
Mal2	105853	-2.26876	2.27069e-06	0.000721624	***
Arf4	11843	-2.29254	0.000112472	0.0085104	**
Sqstm1	18412	-2.42847	5.66599e-12	9.00325e-09	***
Ppp1ca	19045	-2.53721	0.00188709	0.0499764	*
Rpl7	19989	-2.53907	8.18811e-06	0.00177506	**
Blmh	104184	-2.59444	0.000506508	0.0259626	*
Smpd3	58994	-2.74189	0.00100364	0.037971	*
Ndufa7	66416	-2.851	7.69056e-05	0.00696738	**
Dtd1	66044	-3.4594	0.000162461	0.0103085	*
Prnp	19122	-4.34068	6.76776e-09	5.37699e-06	***

## Sheet: Nacc - D7 vs SHAM
Differentially expressed proteins in Nacc-SNLTD7 vs SHAM.
SYMBOL	ENTREZID	log2 FC	p-value	adjusted p-value	significance
Txn1	22166	4.90812	0.000125052	0.0070967	**
Mrps31	57312	2.16272	0.00346624	0.0491773	*
Prkcsh	19089	1.99653	0.00143205	0.0325075	*
Hist1h1t	107970	1.78544	0.00223423	0.0384466	*
Fkbp8	14232	1.69408	0.000107383	0.00631969	**
Eif3e	16341	1.4304	2.15437e-05	0.0023425	**
ND5	17721	1.42101	0.00109979	0.0305706	*
Hsdl1	72552	1.27616	0.000138302	0.00757798	**
Gprin3	243385	1.13592	7.68133e-06	0.0015257	**
Abcd2	26874	1.12701	0.000152474	0.00807602	**
Mthfd1l	270685	1.07448	0.000877838	0.0263186	*
Nt5dc3	103466	1.06741	0.00193232	0.0348915	*
Plp1	18823	1.05957	0.000910287	0.026786	*
Sfxn3	94280	1.05336	0.00141042	0.0324806	*
Asna1	56495	1.05312	0.00150607	0.0331038	*
Ndufaf2	75597	1.04575	4.92406e-05	0.00418945	**
Slc25a11	67863	1.02022	0.00221972	0.0384466	*
Slc25a12	78830	1.01393	0.00298108	0.0459732	*
Timm50	66525	0.960201	0.00165894	0.0334208	*
Necab1	69352	0.953397	0.000438655	0.0165958	*
Acot10	64833	0.949861	0.00122771	0.0308505	*
Prkra	23992	0.948463	0.000232093	0.011097	*
Atp5c1	11949	0.879992	0.00240142	0.0397486	*
Jam3	83964	0.868801	0.00122602	0.0308505	*
Slc4a1	20533	0.806513	0.00169574	0.0334208	*
Itpka	228550	0.782284	0.00189422	0.0345967	*
Lnpk	69605	0.778065	0.00128139	0.0308505	*
Apoo	68316	0.740488	0.00279165	0.0437899	*
Phb	18673	0.734396	0.00230859	0.0386142	*
Pgm2l1	70974	0.627668	7.26784e-05	0.00503783	**
Eif4a1	13681	-0.599262	0.00213835	0.038178	*
Slc6a8	102857	-0.617094	0.00175669	0.033631	*
Acadl	11363	-0.624759	0.00153535	0.0331038	*
Slc2a3	20527	-0.631626	0.000459262	0.0169713	*
Actr2	66713	-0.635158	0.000182861	0.00908018	**
Wars	22375	-0.647493	2.23763e-05	0.0023425	**
Gng2	14702	-0.664097	0.000312721	0.0131214	*
Hprt	15452	-0.682149	4.05256e-05	0.00378795	**
Gstp2	14869	-0.696338	2.02375e-05	0.0023425	**
Pcsk1n	30052	-0.70173	0.00113509	0.0305706	*
Gpm6b	14758	-0.710161	0.000658936	0.0223817	*
Atp6v1g2	66237	-0.738753	0.000703705	0.0227094	*
Sirpa	19261	-0.739359	0.00122501	0.0308505	*
Pcbp1	23983	-0.748982	1.70224e-05	0.0023425	**
Eci3	69123	-0.763518	0.00280672	0.0437899	*
Cplx2	12890	-0.766705	0.00184357	0.0340631	*
Snap25	20614	-0.77537	5.27307e-05	0.00418945	**
Sh3gl2	20404	-0.778662	7.29201e-05	0.00503783	**
Rap2b	74012	-0.787132	2.3568e-05	0.0023425	**
Acta1	11459	-0.844946	0.000237454	0.011097	*
Cisd1	52637	-0.855157	7.20028e-05	0.00503783	**
Park7	57320	-0.9239	0.000178058	0.00908018	**
Psmb7	19177	-0.947645	0.00110749	0.0305706	*
Atp6v1e2	74915	-0.95676	9.93238e-06	0.00159709	**
Qdpr	110391	-0.980047	0.000104027	0.00631969	**
Cplx1	12889	-0.980188	0.000936534	0.0270573	*
Chgb	12653	-1.02027	0.00164481	0.0334208	*
Pip4k2a	18718	-1.0494	1.00509e-05	0.00159709	**
Npm1	18148	-1.12286	9.49402e-07	0.000502866	***
Hspa1b	15511	-1.15175	0.00330922	0.0484551	*
Lypla2	26394	-1.16763	0.00181324	0.0340631	*
Rida	15473	-1.17808	0.00225018	0.0384466	*
Ehd1	13660	-1.21249	0.00141033	0.0324806	*
Nrn1	68404	-1.50503	0.00273072	0.0437899	*
Mccc2	78038	-1.57513	0.000346118	0.0134142	*
Gart	14450	-1.5864	0.00220956	0.0384466	*
Skp1a	21402	-2.03883	0.000338363	0.0134142	*
Mal2	105853	-2.20684	3.57805e-06	0.000947587	***
Sqstm1	18412	-2.21632	5.30649e-11	8.43201e-08	***
Ndufa7	66416	-2.38001	0.000638547	0.0223817	*
Psmc6	67089	-2.42592	0.00158332	0.0331038	*
Hnrnpm	76936	-2.45686	0.00112191	0.0305706	*
Gcsh	68133	-2.81102	5.14958e-05	0.00418945	**
Prnp	19122	-3.87897	6.7199e-08	5.33896e-05	***
Smpd3	58994	-4.14545	5.06475e-06	0.0011497	**

## Sheet: Nacc - D7 vs D1
Differentially expressed proteins in Nacc-SNLTD7 vs SNLTD1.
SYMBOL	ENTREZID	log2 FC	p-value	adjusted p-value	significance
Txn1	22166	4.50411	0.000345881	0.049964	*
Dtd1	66044	3.56705	0.000111194	0.0220859	*
Phactr4	100169	1.6094	3.20513e-05	0.0127324	*
Cpne8	66871	1.45051	0.000239809	0.0423397	*
Lancl1	14768	0.696882	0.000109753	0.0220859	*
Slc6a8	102857	-0.995893	4.57365e-06	0.00363376	**
Kcnj10	16513	-2.36312	4.71532e-08	7.49264e-05	***

[truncated: 6 more sheets: Thal - D1 vs SHAM, Thal - D7 vs SHAM, Thal - D7 vs D1, VM - D1 vs SHAM, VM - D7 vs SHAM, VM - D7 vs D1]
