# Supplementary material for: Analysis of the Neuroproteome Associated With Cell Therapy After Intranigral Grafting in a Mouse Model of Parkinson Disease
Source: Front Neurosci. 2021 Mar 11;15:621121. doi: 10.3389/fnins.2021.621121 (PMC7991918; doi:10.3389/fnins.2021.621121)
Supplement: Supplementary file 3 [file Table_3.XLSX]

## Sheet: Sheet1
Gene Ontology enrichment analysis for proteins commonly deregulated across tissues.
Category	GO.ID	Term	All counts	Annotated	Significant	Expected	Fold Enrichment	weighted-Fisher p-value	Proteins
BP	GO:0044255	cellular lipid metabolic process	910	104	4	0.47	8.51	0.019	Pip4k2a, Lypla2, Eci3, Sccpdh
