# Supplementary material for: Analysis of the Neuroproteome Associated With Cell Therapy After Intranigral Grafting in a Mouse Model of Parkinson Disease
Source: Front Neurosci. 2021 Mar 11;15:621121. doi: 10.3389/fnins.2021.621121 (PMC7991918; doi:10.3389/fnins.2021.621121)
Supplement: Supplementary file 4 [file Table_4.XLSX]

## Sheet: Summary
A table summarizing the number of deregulated GO terms per comparison.
		upregulated			Downregulated
Tissue	Comparison	BP	MF	CC	BP	MF	CC
CPU	D1 vs SHAM	0	0	0	10	2	2
	D7 vs SHAM	2	1	2	3	1	1
	D7 vs D1	0	0	0	0	0	0
MFB	D1 vs SHAM	0	0	0	2	0	0
	D7 vs SHAM	0	0	0	4	1	1
	D7 vs D1	0	0	0	0	0	0
Nacc	D1 vs SHAM	2	0	2	10	4	2
	D7 vs SHAM	3	0	2	6	6	5
	D7 vs D1	0	0	0	0	0	0
Thal	D1 vs SHAM	0	0	1	2	2	1
	D7 vs SHAM	0	0	0	13	4	5
	D7 vs D1	0	0	0	0	0	0
VM	D1 vs SHAM	2	2	3	1	4	1
	D7 vs SHAM	6	2	9	8	1	3
	D7 vs D1	0	0	0	0	0	0
BP: biological process; MF: molecular function; CC: cell component

## Sheet: CPU
Gene Ontology enrichment analysis for up- and downreguated proteins in CPU.
Comparison	Status	Category	GO.ID	Term	All counts	Annotated	Significant	Expected	Fold-Enrichment	weighted-Fisher p-value	Proteins
CPU: SNLTD1 vs SHAM	downregulated proteins	BP	GO:0043525	positive regulation of neuron apoptotic process	76	16	3	0.26	11.54	0.0018	Prnp, Mapk8, Ctsz
			GO:0071248	cellular response to metal ion	121	21	3	0.34	8.82	0.0116	Nrxn1, Prnp, Mapk8
			GO:0002181	cytoplasmic translation	98	26	3	0.42	7.14	0.0074	Rpl7, Rpl11, Eif5
			GO:0045861	negative regulation of proteolysis	346	41	4	0.66	6.06	0.0427	App, Hspa1b, Ctsz, Rpl11
			GO:0051402	neuron apoptotic process	275	55	4	0.88	4.55	0.0431	App, Prnp, Mapk8, Ctsz
			GO:0031345	negative regulation of cell projection organization	194	42	3	0.67	4.48	0.0119	Nrxn1, Prnp, Ctsz
			GO:0008285	negative regulation of cell proliferation	667	42	3	0.67	4.48	0.0275	App, Prnp, Mfn2
			GO:0023014	signal transduction by protein phosphorylation	790	76	4	1.22	3.28	0.0293	App, Nrxn1, Stk10, Mapk8
			GO:0006979	response to oxidative stress	385	70	3	1.12	2.68	0.0458	App, Prnp, Mapk8
			GO:0010628	positive regulation of gene expression	1857	118	5	1.89	2.65	0.0207	App, Hnrnpl, Nrxn1, Mapk8, Rpl11
		MF	GO:1901681	sulfur compound binding	237	25	3	0.41	7.32	0.0073	App, Gstp2, Eci3
			GO:0003735	structural constituent of ribosome	187	34	3	0.56	5.36	0.0172	Rpl7, Ndufa7, Rpl11
		CC	GO:0045121	membrane raft	350	69	4	1.18	3.39	0.028	App, Gpm6b, Prnp, Snap25
			GO:0009986	cell surface	997	73	4	1.25	3.2	0.033	App, Nrxn1, Prnp, Ctsz
CPU: SNLTD7 vs SHAM	upregulated proteins	BP	GO:0061178	regulation of insulin secretion involved in cellular response to glucose stimulus	69	12	3	0.15	20	0.00037	Dynll1, Ndufaf2, Sri
			GO:0030072	peptide hormone secretion	262	43	4	0.55	7.27	0.02222	Rab1a, Dynll1, Ndufaf2, Sri
		MF	GO:0046982	protein heterodimerization activity	569	59	3	0.75	4	0.037	Dynll1, Sri, Hip1
		CC	GO:0030659	cytoplasmic vesicle membrane	274	79	4	0.95	4.21	0.042	Rab5b, Th, Sri, Hip1
			GO:0098798	mitochondrial protein complex	262	87	3	1.05	2.86	0.013	Atp5j, Mrps31, Etfa
	downregulated proteins	BP	GO:0042255	ribosome assembly	72	13	3	0.31	9.68	0.003	Rps19, Rpl11, Rps10
			GO:0006364	rRNA processing	192	15	3	0.36	8.33	0.0046	Rpl7, Rps19, Rpl11
			GO:0000045	autophagosome assembly	92	20	3	0.47	6.38	0.0209	Pip4k2a, Gabarapl2, Mfn2
		MF	GO:0003735	structural constituent of ribosome	187	34	5	0.8	6.25	0.00094	Rpl7, Rps19, Ndufa7, Rpl11, Rps10
		CC	GO:0045121	membrane raft	350	69	5	1.66	3.01	0.025	Gpm6b, Prnp, Slc2a3, Snap25, Mal2

## Sheet: MFB
Gene Ontology enrichment analysis for up- and downreguated proteins in MFB.
Comparison	Status	Category	GO.ID	Term	All counts	Annotated	Significant	Expected	Fold-Enrichment	weighted-Fisher p-value	Proteins
MFB - SNLTD1 vs SHAM	downregulated proteins	BP	GO:0008285	negative regulation of cell proliferation	667	42	3	0.38	7.89	0.0263	Fth1, Npm1, Prnp
			GO:0051260	protein homooligomerization	349	69	3	0.62	4.84	0.0211	Entpd2, Npm1, Prnp
MFB - SNLTD7 vs SHAM	downregulated proteins	BP	GO:0032456	endocytic recycling	36	11	3	0.28	10.71	0.0022	Snx4, Rab35, Ndrg4
			GO:0006413	translational initiation	107	21	3	0.54	5.56	0.015	Eif4a1, Npm1, Eif3b
			GO:0008285	negative regulation of cell proliferation	667	42	4	1.07	3.74	0.0406	Fth1, Npm1, Prnp, Ndrg4
			GO:0050776	regulation of immune response	817	56	4	1.43	2.8	0.0242	Fkbp1a, Prnp, Psmb4, Snx4
		MF	GO:0016887	ATPase activity	449	80	5	1.99	2.51	0.032	Atp6v0c, Entpd2, Eif4a1, Atp5j2, Atp6v1e2
		CC	GO:0031253	cell projection membrane	282	60	5	1.52	3.29	0.024	Arf4, Entpd2, Palm, Rab35, Ndrg4

## Sheet: Nacc
Gene Ontology enrichment analysis for up- and downreguated proteins in Nacc.
Comparison	Status	Category	GO.ID	Term	All counts	Annotated	Significant	Expected	Fold-Enrichment	weighted-Fisher p-value	Proteins
Nacc - SNLTD1 vs SHAM	upregulated proteins	BP	GO:0010557	positive regulation of macromolecule biosynthetic process	1706	102	4	0.98	4.08	0.0162	Prmt1, Eif3e, Sgsm1, Rab3gap1
			GO:0010628	positive regulation of gene expression	1857	118	4	1.13	3.54	0.0437	Eif3e, Plp1, Sgsm1, Rab3gap1
		CC	GO:0098827	endoplasmic reticulum subcompartment	489	54	4	0.55	7.27	0.042	Dst, Ttyh1, Apoo, Rab3gap1
			GO:0005789	endoplasmic reticulum membrane	476	49	3	0.5	6	0.012	Dst, Ttyh1, Apoo
	downregulated proteins	BP	GO:0006334	nucleosome assembly	107	10	3	0.2	15	0.00085	Npm1, Hist1h1e, Hist1h2ba
			GO:0006749	glutathione metabolic process	54	18	3	0.37	8.11	0.00517	Gstp2, Gstz1, Park7
			GO:0015844	monoamine transport	94	19	3	0.39	7.69	0.03845	Gpm6b, Park7, Smpd3
			GO:0050730	regulation of peptidyl-tyrosine phosphorylation	245	21	3	0.43	6.98	0.01006	Prnp, Rap2b, Chmp6
			GO:2000377	regulation of reactive oxygen species metabolic process	182	26	3	0.53	5.66	0.01951	Arf4, Park7, Smpd3
			GO:0006469	negative regulation of protein kinase activity	221	27	3	0.55	5.45	0.01634	Npm1, Park7, Chmp6
			GO:0000122	negative regulation of transcription by RNA polymerase II	822	37	3	0.76	3.95	0.03779	Naca, Sqstm1, Hist1h1e
			GO:0045944	positive regulation of transcription by RNA polymerase II	1158	55	4	1.13	3.54	0.02372	Arf4, Naca, Npm1, Park7
			GO:0043086	negative regulation of catalytic activity	710	83	5	1.7	2.94	0.01803	Npm1, Palm, Prnp, Park7, Chmp6
			GO:0043066	negative regulation of apoptotic process	934	106	5	2.17	2.3	0.0463	Arf4, Naca, Npm1, Prnp, Park7
		MF	GO:0003713	transcription coactivator activity	262	15	3	0.31	9.68	0.003	Naca, Npm1, Park7
			GO:0047485	protein N-terminus binding	126	22	3	0.45	6.67	0.0091	Npm1, Snap25, Chmp6
			GO:1901681	sulfur compound binding	237	25	3	0.51	5.88	0.0131	Lancl1, Gstp2, Eci3
			GO:0003677	DNA binding	2070	69	6	1.41	4.26	0.0041	Naca, Npm1, Rpl7, Hist1h1e, Dtd1, Hist1h2ba
		CC	GO:0032993	protein-DNA complex	179	10	3	0.22	13.64	0.00099	Npm1, Hist1h1e, Hist1h2ba
			GO:0045121	membrane raft	350	69	6	1.49	4.03	0.00288	Gpm6b, Prnp, Snap25, Park7, Rap2b, Mal2
Nacc - SNLTD7 vs SHAM	upregulated proteins	BP	GO:0001501	skeletal system development	490	29	3	0.52	5.77	0.0138	Prkra, Lnpk, Mthfd1l
			GO:0006954	inflammatory response	656	34	3	0.61	4.92	0.0148	Phb, Plp1, Jam3
			GO:0022904	respiratory electron transport chain	80	43	3	0.77	3.9	0.0079	ND5, Ndufaf2, Slc25a12
		CC	GO:0005739	mitochondrion	1805	418	17	7.96	2.14	0.0183	Atp5c1, Fkbp8, ND5, Phb, Txn1, Abcd2, Mrps31, Acot10, Timm50, Slc25a11, Apoo, Hsdl1, Ndufaf2, Slc25a12, Sfxn3, Nt5dc3, Mthfd1l
			GO:0016021	integral component of membrane	5873	321	13	6.11	2.13	0.0019	Fkbp8, ND5, Phb, Plp1, Slc4a1, Abcd2, Timm50, Slc25a11, Apoo, Lnpk, Slc25a12, Jam3, Sfxn3
	downregulated proteins	BP	GO:1900182	positive regulation of protein localization to nucleus	80	19	3	0.53	5.66	0.0147	Npm1, Park7, Hnrnpm
			GO:0006469	negative regulation of protein kinase activity	221	27	3	0.76	3.95	0.038	Npm1, Wars, Park7
			GO:0009266	response to temperature stimulus	158	28	3	0.79	3.8	0.0044	Acadl, Hspa1b, Pcsk1n
			GO:0042133	neurotransmitter metabolic process	141	28	3	0.79	3.8	0.0418	Gart, Smpd3, Gcsh
			GO:1902115	regulation of organelle assembly	171	33	3	0.93	3.23	0.0487	Hspa1b, Npm1, Pip4k2a
			GO:0043604	amide biosynthetic process	790	120	7	3.38	2.07	0.0225	Eif4a1, Gart, Rida, Npm1, Wars, Smpd3, Ndufa7
		MF	GO:0017075	syntaxin-1 binding	24	15	3	0.42	7.14	0.0074	Cplx1, Cplx2, Snap25
			GO:1901681	sulfur compound binding	237	25	3	0.7	4.29	0.0308	Acadl, Gstp2, Eci3
			GO:0048306	calcium-dependent protein binding	71	26	3	0.73	4.11	0.0342	Cplx2, Snap25, Hnrnpm
			GO:0140098	catalytic activity, acting on RNA	360	31	3	0.87	3.45	0.0417	Eif4a1, Rida, Wars
			GO:0046914	transition metal ion binding	928	81	5	2.27	2.2	0.0105	Rida, Sqstm1, Prnp, Cisd1, Park7
			GO:0042803	protein homodimerization activity	898	141	8	3.96	2.02	0.0382	Hprt, Rida, Npm1, Sqstm1, Wars, Park7, Nrn1, Qdpr
		CC	GO:0016234	inclusion body	76	16	3	0.46	6.52	0.0094	Sqstm1, Prnp, Psmc6
			GO:0031201	SNARE complex	51	20	3	0.57	5.26	0.0177	Cplx1, Cplx2, Snap25
			GO:0005759	mitochondrial matrix	253	50	6	1.43	4.2	0.0024	Acadl, Rida, Hspa1b, Park7, Ndufa7, Mccc2
			GO:0016604	nuclear body	647	45	5	1.28	3.91	0.0238	Npm1, Sqstm1, Pcbp1, Park7, Hnrnpm
			GO:0045121	membrane raft	350	69	7	1.97	3.55	0.0018	Gpm6b, Prnp, Slc2a3, Snap25, Park7, Rap2b, Mal2

## Sheet: Thal
Gene Ontology enrichment analysis for up- and downreguated proteins in Thal.
Comparison	Status	Category	GO.ID	Term	All counts	Annotated	Significant	Expected	Fold-Enrichment	weighted-Fisher p-value	Proteins
Thal - SNLTD1 vs SHAM	upregulated proteins	CC	GO:0016021	integral component of membrane	5873	321	6	2.24	2.68	0.0364	Pld3, Slc2a1, Slc4a1, Abcd2, Agpat4, Mrs2
	downregulated proteins	BP	GO:0035690	cellular response to drug	347	39	3	0.52	5.77	0.0342	Prnp, Slc8a1, Park7
			GO:0001933	negative regulation of protein phosphorylation	413	54	3	0.73	4.11	0.0465	Prnp, Park7, Gpd1l
		MF	GO:0044325	ion channel binding	132	38	4	0.51	7.84	0.0013	Prnp, Slc8a1, Snap25, Gpd1l
			GO:0003735	structural constituent of ribosome	187	34	3	0.46	6.52	0.0095	Rpl7, Ndufa7, Rpl11
		CC	GO:1990204	oxidoreductase complex	106	59	4	0.79	5.06	0.039	Park7, Ndufa7, Gcsh, Gpd1l
Thal - SNLTD7 vs SHAM	downregulated proteins	BP	GO:0048747	muscle fiber development	70	10	3	0.44	6.82	0.0076	Acta1, Capzb, Slc8a1
			GO:0070509	calcium ion import	81	11	3	0.48	6.25	0.0101	Prnp, Slc8a1, Slc25a23
			GO:0051591	response to cAMP	61	12	3	0.52	5.77	0.0131	Hcn2, Itpr2, Slc8a1
			GO:0043433	negative regulation of DNA binding transcription factor activity	168	13	3	0.57	5.26	0.0165	Cat, Prnp, Rpl11
			GO:0018205	peptidyl-lysine modification	335	14	3	0.61	4.92	0.0203	Por, Park7, Gcsh
			GO:0098739	import across plasma membrane	74	14	3	0.61	4.92	0.0203	Hcn2, Prnp, Slc8a1
			GO:0006364	rRNA processing	192	15	3	0.65	4.62	0.0246	Npm1, Rpl7, Rpl11
			GO:0051282	regulation of sequestering of calcium ion	107	15	3	0.65	4.62	0.0426	Itpr2, Slc8a1, Slc25a23
			GO:0006413	translational initiation	107	21	4	0.91	4.4	0.0112	Eif4a1, Npm1, Eif3b, Ctif
			GO:0006749	glutathione metabolic process	54	18	3	0.78	3.85	0.0402	Gss, Park7, Gpx4
			GO:1900182	positive regulation of protein localization to nucleus	80	19	3	0.83	3.61	0.0463	Npm1, Park7, Hnrnpm
			GO:0051494	negative regulation of cytoskeleton organization	146	36	4	1.57	2.55	0.0431	Capzb, Npm1, Twf1, Rbm14
			GO:0006605	protein targeting	317	55	5	2.39	2.09	0.0243	Hgs, Prnp, Syngr1, Rpl11, Mfn2
		MF	GO:0016684	oxidoreductase activity, acting on peroxide as acceptor	47	13	3	0.56	5.36	0.042	Cat, Park7, Gpx4
			GO:0003713	transcription coactivator activity	262	15	3	0.65	4.62	0.024	Npm1, Rbm14, Park7
			GO:0015662	ATPase activity, coupled to transmembrane movement of ions, phosphorylative mechanism	43	18	3	0.78	3.85	0.04	Atp6v0c, Atp6v1g2, Atp6v1e2
			GO:0019843	rRNA binding	70	18	3	0.78	3.85	0.04	Npm1, Rpl7, Rpl11
		CC	GO:0015934	large ribosomal subunit	149	17	4	0.76	5.26	0.043	Npm1, Rpl7, Rpl11, Rpl13
			GO:0022625	cytosolic large ribosomal subunit	94	16	3	0.71	4.23	0.031	Rpl7, Rpl11, Rpl13
			GO:0001669	acrosomal vesicle	134	17	3	0.76	3.95	0.036	Capzb, Slc2a3, Atp6v1e2
			GO:0005747	mitochondrial respiratory chain complex I	48	33	5	1.47	3.4	0.013	Park7, Ndufa12, Ndufa7, Ndufb3, Ndufb11
			GO:0030672	synaptic vesicle membrane	87	36	4	1.6	2.5	0.048	Slc2a3, Syngr1, Sv2b, Atp6v1g2

## Sheet: VM
Gene Ontology enrichment analysis for up- and downreguated proteins in VM.
Comparison	Status	Category	GO.ID	Term	All counts	Annotated	Significant	Expected	Fold-Enrichment	weighted-Fisher p-value	Proteins
VM - SNLTD1 vs SHAM	upregulated proteins	BP	GO:0042775	mitochondrial ATP synthesis coupled electron transport	58	32	4	0.35	11.43	0.00067	CYTB, Snca, Uqcrq, Ndufs6
			GO:0043069	negative regulation of programmed cell death	949	110	4	1.2	3.33	0.03792	Nme2, Snca, Ybx1, Gpx4
		MF	GO:0033293	monocarboxylic acid binding	75	13	3	0.14	21.43	0.0192	Nme2, Psap, Snca
			GO:0005543	phospholipid binding	396	70	3	0.76	3.95	0.037	Psap, Snca, Carmil2
		CC	GO:0098803	respiratory chain complex	81	49	3	0.53	5.66	0.0111	CYTB, Uqcrq, Ndufs6
			GO:1990204	oxidoreductase complex	106	59	3	0.64	4.69	0.0283	CYTB, Uqcrq, Ndufs6
			GO:0005576	extracellular region	2598	130	4	1.4	2.86	0.0218	Psap, Snca, Ybx1, Nrcam
	downregulated proteins	BP	GO:0032956	regulation of actin cytoskeleton organization	334	73	3	1.03	2.91	0.017	Gpm6b, Pam, Tpm1
		MF	GO:0047485	protein N-terminus binding	126	22	3	0.29	10.34	0.0027	Snap25, Stx1a, Tpm1
			GO:0044325	ion channel binding	132	38	3	0.51	5.88	0.0129	Snap25, Stx1a, Ppp1r9b
			GO:0051015	actin filament binding	177	58	3	0.78	3.85	0.0398	Tagln, Tpm1, Ppp1r9b
			GO:0019904	protein domain specific binding	792	149	7	2	3.5	0.0202	Fkbp8, Snap25, Stx1a, Tpm1, Chmp2b, Rap2b, Hpcal4
		CC	GO:0045121	membrane raft	350	69	4	0.96	4.17	0.025	Gpm6b, Cavin1, Snap25, Rap2b
VM - SNLTD7 vs SHAM	upregulated proteins	BP	GO:0061458	reproductive system development	447	23	3	0.31	9.68	0.0123	Psap, Rab13, Ndufs6
			GO:0010506	regulation of autophagy	234	26	3	0.35	8.57	0.0054	Gnai3, Snca, Soga3
			GO:0007169	transmembrane receptor protein tyrosine kinase signaling pathway	550	45	4	0.6	6.67	0.0312	Snca, Ybx1, Hip1, Ppp2r5b
			GO:0006644	phospholipid metabolic process	332	40	3	0.54	5.56	0.0033	Cdc42, Pip5k1b, Snca
			GO:0045944	positive regulation of transcription by RNA polymerase II	1158	55	3	0.74	4.05	0.035	Nme2, Ybx1, Ppp2r5b
			GO:0031647	regulation of protein stability	249	62	3	0.83	3.61	0.0119	Cdc42, Snca, Hip1
		MF	GO:0033293	monocarboxylic acid binding	75	13	3	0.17	17.65	0.0243	Nme2, Psap, Snca
			GO:0005543	phospholipid binding	396	70	4	0.94	4.26	0.0057	Psap, Snca, Hip1, Carmil2
		CC	GO:0030667	secretory granule membrane	85	19	3	0.25	12	0.00172	Snca, Rab13, Scamp1
			GO:0030136	clathrin-coated vesicle	95	21	3	0.28	10.71	0.00315	Rab13, Scamp1, Hip1
			GO:0055037	recycling endosome	126	26	3	0.35	8.57	0.00436	Rab13, Lamp5, Scamp1
			GO:0043195	terminal bouton	120	49	4	0.65	6.15	0.00335	Dnajc5, Snca, Th, Scamp1
			GO:0030659	cytoplasmic vesicle membrane	274	79	6	1.05	5.71	0.00072	Snca, Th, Rab13, Lamp5, Scamp1, Hip1
			GO:0030027	lamellipodium	160	48	3	0.64	4.69	0.02399	Nme2, Rab13, Carmil2
			GO:0008021	synaptic vesicle	195	80	5	1.07	4.67	0.00201	Dnajc5, Snca, Th, Rab13, Scamp1
			GO:0030426	growth cone	192	55	3	0.73	4.11	0.03427	Snca, Myh14, Lamp5
			GO:0005938	cell cortex	290	81	3	1.08	2.78	0.03536	Cdc42, Snca, Hip1
	downregulated proteins	BP	GO:0018205	peptidyl-lysine modification	335	14	4	0.5	8	0.0011	Mecp2, Tollip, Park7, Gcsh
			GO:0006919	activation of cysteine-type endopeptidase activity involved in apoptotic process	76	12	3	0.43	6.98	0.0076	Mtch1, Rps27l, Fam162a
			GO:0042274	ribosomal small subunit biogenesis	77	12	3	0.43	6.98	0.0076	Rps17, Rps28, Rps27l
			GO:0042255	ribosome assembly	72	13	3	0.47	6.38	0.0097	Rps17, Rps28, Rps27l
			GO:0006749	glutathione metabolic process	54	18	3	0.64	4.69	0.0243	Gstp2, Gstz1, Park7
			GO:0042775	mitochondrial ATP synthesis coupled electron transport	58	32	5	1.15	4.35	0.0226	Cox6a1, Mecp2, Park7, Ndufa7, Ndufs2
			GO:1901606	alpha-amino acid catabolic process	77	20	3	0.72	4.17	0.0322	Gstz1, Gcsh, Blmh
			GO:0006914	autophagy	372	45	4	1.61	2.48	0.0231	Pip4k2a, Tollip, Park7, Rab35
		MF	GO:0003735	structural constituent of ribosome	187	34	4	1.19	3.36	0.029	Rps17, Rps28, Ndufa7, Rps27l
		CC	GO:0022627	cytosolic small ribosomal subunit	56	18	3	0.64	4.69	0.024	Rps17, Rps28, Rps27l
			GO:0010008	endosome membrane	186	34	4	1.21	3.31	0.044	Snx1, Scamp5, Rap2b, Rab35
			GO:0016604	nuclear body	647	45	4	1.6	2.5	0.045	Pcbp1, Tollip, Park7, Hnrnpm
