# Supplementary material for: Analysis of the Neuroproteome Associated With Cell Therapy After Intranigral Grafting in a Mouse Model of Parkinson Disease
Source: Front Neurosci. 2021 Mar 11;15:621121. doi: 10.3389/fnins.2021.621121 (PMC7991918; doi:10.3389/fnins.2021.621121)
Supplement: Supplementary file 5 [file Table_5.XLSX]

## Sheet: Feuil1
Supplementary Table 5. Table showing gene ontology (GO) biological processes (BP), molecular function (MF) and cell component (CC) terms enriched in red-module proteins.
Category	GO.ID	Term	all_counts	Annotated	Significant	Expected	Fold_Enrichment	weightFisher	Genes
BP	GO:0048194	Golgi vesicle budding	33	11	4	0.9	4.44	0.009	Cul3, Vapa, Tmed9, Pef1
	GO:0090092	regulation of transmembrane receptor protein serine/threonine kinase signaling pathway	217	11	4	0.9	4.44	0.009	Csnk2b, Fkbp1a, Snx1, Ube2o
	GO:0042274	ribosomal small subunit biogenesis	77	12	4	0.98	4.08	0.0127	Npm1, Rps17, Rps28, Rps27l
	GO:0051303	establishment of chromosome localization	78	12	4	0.98	4.08	0.0127	Kpnb1, Cul3, Actr2, Kif2b
	GO:1990090	cellular response to nerve growth factor stimulus	34	12	4	0.98	4.08	0.0127	Ehd1, Sh3gl2, Rab35, Rap1a
	GO:0042255	ribosome assembly	72	13	4	1.06	3.77	0.0171	Rps17, Rpl3, Rps28, Rps27l
	GO:0006821	chloride transport	102	10	3	0.82	3.66	0.042	Prnp, Clic4, Pcyox1
	GO:0010948	negative regulation of cell cycle process	219	10	3	0.82	3.66	0.042	Calr, Npm1, Rps27l
	GO:0071616	acyl-CoA biosynthetic process	20	10	3	0.82	3.66	0.042	Dld, Pdhx, Pdhb
	GO:0006120	mitochondrial electron transport, NADH to ubiquinone	18	14	4	1.15	3.48	0.0225	Dld, Ndufv1, Park7, Ndufa7
	GO:0010499	proteasomal ubiquitin-independent protein catabolic process	26	14	4	1.15	3.48	0.0225	Psmb1, Psmb4, Psmb7, Psma1
	GO:0018205	peptidyl-lysine modification	335	14	4	1.15	3.48	0.0225	Por, Tollip, Park7, Gcsh
	GO:0006364	rRNA processing	192	15	4	1.23	3.25	0.0288	Npm1, Rpl7, Rps17, Rps28
	GO:0006096	glycolytic process	70	19	5	1.56	3.21	0.0155	Aldoa, Gapdhs, Pfkm, Pgk2, Mpi
	GO:0046496	nicotinamide nucleotide metabolic process	135	47	12	3.85	3.12	0.0129	Aldoa, Dld, Gapdhs, Kcnab2, Pfkm, Pgk2, Taldo1, Pdhx, Idh3a, Pdhb, Mpi, Gpd1l
	GO:0065004	protein-DNA complex assembly	178	16	4	1.31	3.05	0.0089	Npm1, Psmc1, Psmc5, Psmc6
	GO:0009755	hormone-mediated signaling pathway	189	16	4	1.31	3.05	0.0186	Calr, Csnk2b, Ptpn11, Park7
	GO:0006281	DNA repair	438	20	5	1.64	3.05	0.0194	Npm1, Pnp, Nono, Park7, Ube2v1
	GO:0006888	ER to Golgi vesicle-mediated transport	115	20	5	1.64	3.05	0.0194	Cul3, Vapa, Tmed9, Pef1, Rab35
	GO:0006611	protein export from nucleus	128	21	5	1.72	2.91	0.0238	Calr, Npm1, Ptpn11, Ywhae, Park7
	GO:0031398	positive regulation of protein ubiquitination	100	17	4	1.39	2.88	0.0442	Fkbp1a, Npm1, Cul3, Pef1
	GO:0051489	regulation of filopodium assembly	46	17	4	1.39	2.88	0.0442	Capzb, Palm, Dnm3, Rab5a
	GO:0030336	negative regulation of cell migration	244	31	7	2.54	2.76	0.0104	Calr, Csnk2b, Pfn2, Clic4, Rap2b, Rap2a, Ndrg4
	GO:0019318	hexose metabolic process	216	24	5	1.97	2.54	0.0065	Aldoa, Gapdhs, Pfkm, Pdhb, Mpi
	GO:0031623	receptor internalization	100	29	6	2.37	2.53	0.0094	Dnm1, Sh3gl2, Snap25, Snx1, Dnm3, Rab5a
	GO:0016567	protein ubiquitination	597	46	9	3.77	2.39	0.0269	Fkbp1a, Npm1, Skp1a, Cul3, Park7, Ube2v1, Pef1, Cul5, Ube2o
	GO:1901379	regulation of potassium ion transmembrane transport	73	16	3	1.31	2.29	0.0358	Kcnab2, Prnp, Ywhae
	GO:0043161	proteasome-mediated ubiquitin-dependent protein catabolic process	375	58	10	4.75	2.11	0.0179	Psmb1, Psmb4, Psmb7, Psmc1, Psmc5, Skp1a, Psma1, Cul3, Park7, Psmc6
	GO:0034655	nucleobase-containing compound catabolic process	396	54	9	4.42	2.04	0.0342	Aldoa, Gapdhs, Elavl1, Npm1, Pfkm, Pgk2, Pnp, Mpi, Exog
	GO:0045944	positive regulation of transcription by RNA polymerase II	1158	55	9	4.5	2	0.0311	Arf4, Npm1, Pfkm, Psmc1, Psmc5, Pcbp1, Park7, Psmc6, Elob
MF	GO:0061630	ubiquitin protein ligase activity	233	10	5	0.83	6.02	0.00065	Skp1a, Cul3, Ube2v1, Cul5, Ube2o
	GO:0051539	4 iron, 4 sulfur cluster binding	38	10	3	0.83	3.61	0.04337	Ndufv1, Sdhb, Ndufs7
	GO:0004298	threonine-type endopeptidase activity	21	14	4	1.16	3.45	0.02346	Psmb1, Psmb4, Psmb7, Psma1
	GO:0048029	monosaccharide binding	80	14	4	1.16	3.45	0.02346	Aldoa, Pfkm, Slc2a3, Taldo1
	GO:0050661	NADP binding	43	15	4	1.24	3.23	0.02998	Gapdhs, Por, Cbr3, Qdpr
	GO:0016620	oxidoreductase activity, acting on the aldehyde or oxo group of donors, NAD or NADP as acceptor	44	20	5	1.66	3.01	0.02035	Aldh3a1, Dld, Gapdhs, Pdhx, Pdhb
	GO:0016616	oxidoreductase activity, acting on the CH-OH group of donors, NAD or NADP as acceptor	135	34	7	2.82	2.48	0.01847	Aldh3a1, Cbr1, Kcnab2, Akr1a1, Idh3a, Cbr3, Gpd1l
	GO:0016651	oxidoreductase activity, acting on NAD(P)H	86	34	7	2.82	2.48	0.04163	Cbr1, Dld, Ndufv1, Por, Gmpr, Ndufa7, Ndufs7
	GO:0051287	NAD binding	64	30	6	2.49	2.41	0.03267	Dld, Gapdhs, Ndufv1, Idh3a, Qdpr, Gpd1l
	GO:0009055	electron transfer activity	72	32	6	2.65	2.26	0.04351	Cox5a, Cycs, Dld, Por, Uqcrfs1, Sdhb
	GO:0044325	ion channel binding	132	38	7	3.15	2.22	0.03281	Epn1, Fkbp1a, Kcnab2, Prnp, Snap25, Ywhae, Gpd1l
CC	GO:0031461	cullin-RING ubiquitin ligase complex	199	11	4	0.92	4.35	0.0098	Skp1a, Cul3, Pef1, Cul5
	GO:0016363	nuclear matrix	87	15	5	1.26	3.97	0.0058	Csnk2b, Npm1, Clic4, Nono, Hnrnpm
	GO:0036126	sperm flagellum	112	15	5	1.26	3.97	0.0058	Aldoa, Gapdhs, Pfkm, Pgk2, Cul3
	GO:0001669	acrosomal vesicle	134	17	5	1.42	3.52	0.0104	Calr, Capzb, Dld, Slc2a3, Atp6v1e2
	GO:0005839	proteasome core complex	23	15	4	1.26	3.17	0.031	Psmb1, Psmb4, Psmb7, Psma1
	GO:1990204	oxidoreductase complex	106	59	13	4.94	2.63	0.0036	Dld, Ndufv1, Pdhx, Park7, Ndufa7, Ndufb3, Uqcrfs1, Sdhb, Gcsh, Pdhb, Ndufs7, Ndufb6, Gpd1l
