# Supplementary material for: Analysis of the Neuroproteome Associated With Cell Therapy After Intranigral Grafting in a Mouse Model of Parkinson Disease
Source: Front Neurosci. 2021 Mar 11;15:621121. doi: 10.3389/fnins.2021.621121 (PMC7991918; doi:10.3389/fnins.2021.621121)
Supplement: Supplementary file 6 [file Table_6.XLSX]

## Sheet: Sheet1
Supplementary Table 6. Module membership (MM) and gene significance (GS) for red module proteins.
Symbol	Red Module membership (MM)	MM p-value	Gene significance (GS): Sham vs SNLTD1/7	GS p-value
Acat2	0.494396	0.0006	0.557894	0.0001
Acta1	0.896911	<0.0001	0.793927	<0.0001
Actbl2	0.375272	0.0111	0.260165	0.0843
Actg1	0.844267	<0.0001	0.687452	<0.0001
Actr2	0.70296	<0.0001	0.517762	0.0003
Akr1a1	0.628252	<0.0001	0.528488	0.0002
Aldh3a1	0.536674	0.0001	0.426362	0.0035
Aldoa	0.548423	0.0001	0.38808	0.0084
Arf4	0.504981	0.0004	0.443843	0.0023
Arpc3	0.605127	<0.0001	0.479489	0.0009
Atp5k	0.40541	0.0057	0.324399	0.0297
Atp6v0c	0.561323	0.0001	0.423026	0.0038
Atp6v1d	0.559988	0.0001	0.461292	0.0014
Atp6v1e2	0.864156	<0.0001	0.792507	<0.0001
Atp6v1g2	0.784278	<0.0001	0.600638	<0.0001
Blmh	0.628689	<0.0001	0.596245	<0.0001
Calr	0.45739	0.0016	0.488219	0.0007
Capzb	0.711055	<0.0001	0.582435	<0.0001
Cbr1	0.662519	<0.0001	0.598215	<0.0001
Cbr3	0.280048	0.0624	0.277579	0.0649
Cisd1	0.789112	<0.0001	0.598011	<0.0001
Clic4	0.443729	0.0023	0.395704	0.0071
Cndp2	0.49369	0.0006	0.52528	0.0002
Cnrip1	0.43228	0.003	0.41027	0.0051
Cox5a	0.69884	<0.0001	0.701234	<0.0001
Csnk2b	0.475303	0.001	0.425147	0.0036
Cul3	0.582174	<0.0001	0.518694	0.0003
Cul5	0.602842	<0.0001	0.607034	<0.0001
Cyb5b	0.604018	<0.0001	0.468746	0.0012
Cycs	0.539965	0.0001	0.482355	0.0008
Dctn2	0.449082	0.002	0.551447	0.0001
Dld	0.603016	<0.0001	0.561549	0.0001
Dnm1	0.469023	0.0012	0.415952	0.0045
Dnm3	0.601798	<0.0001	0.719089	<0.0001
Eci3	0.791836	<0.0001	0.81796	<0.0001
Ehd1	0.500572	0.0005	0.522672	0.0002
Eif3b	0.422186	0.0039	0.468932	0.0012
Eif4a1	0.788315	<0.0001	0.753315	<0.0001
Eif4a2	0.49042	0.0006	0.627097	<0.0001
Elavl1	0.426953	0.0034	0.425611	0.0036
Elob	0.670292	<0.0001	0.577259	<0.0001
Epn1	0.663502	<0.0001	0.550381	0.0001
Exog	0.426656	0.0035	0.394622	0.0073
Fkbp1a	0.591798	<0.0001	0.450461	0.0019
Fkbp2	0.461396	0.0014	0.440523	0.0025
Gapdhs	0.862575	<0.0001	0.890528	<0.0001
Gart	0.53451	0.0002	0.525808	0.0002
Gcsh	0.799651	<0.0001	0.751869	<0.0001
Glod4	0.766537	<0.0001	0.757188	<0.0001
Gmpr	0.153113	0.3153	0.128683	0.3995
Gpd1l	0.563593	0.0001	0.453155	0.0018
Gstp2	0.848924	<0.0001	0.819049	<0.0001
Hgs	0.502414	0.0004	0.401818	0.0062
Hnrnpa1	0.672181	<0.0001	0.713631	<0.0001
Hnrnpm	0.782631	<0.0001	0.706369	<0.0001
Idh3a	0.870224	<0.0001	0.796252	<0.0001
Kcnab2	0.554385	0.0001	0.548435	0.0001
Kif2b	0.61687	<0.0001	0.675431	<0.0001
Kpnb1	0.394447	0.0073	0.398546	0.0067
Lmnb2	0.393555	0.0075	0.294727	0.0494
Lypla2	0.753516	<0.0001	0.781217	<0.0001
Mccc2	0.81203	<0.0001	0.744956	<0.0001
Mpi	0.566896	<0.0001	0.538687	0.0001
Myl9	0.608887	<0.0001	0.597873	<0.0001
Ncald	0.300955	0.0445	0.188885	0.214
Ndrg4	0.633449	<0.0001	0.629847	<0.0001
Ndufa7	0.652752	<0.0001	0.590912	<0.0001
Ndufb3	0.466901	0.0012	0.400922	0.0063
Ndufb6	0.431876	0.0031	0.289156	0.054
Ndufs7	0.297996	0.0468	0.175018	0.2502
Ndufv1	0.533737	0.0002	0.423533	0.0037
Nebl	0.547913	0.0001	0.433046	0.003
Nono	0.446999	0.0021	0.433153	0.003
Npm1	0.737657	<0.0001	0.699265	<0.0001
Palm	0.602455	<0.0001	0.445913	0.0021
Park7	0.761354	<0.0001	0.74271	<0.0001
Pcbp1	0.912524	<0.0001	0.82401	<0.0001
Pcyox1	0.395867	0.0071	0.413469	0.0048
Pdhb	0.759453	<0.0001	0.739663	<0.0001
Pdhx	0.517593	0.0003	0.380429	0.0099
Pef1	0.559019	0.0001	0.450227	0.0019
Pfkm	0.468383	0.0012	0.390226	0.008
Pfn2	0.491868	0.0006	0.324347	0.0297
Pgk2	0.548641	0.0001	0.432678	0.003
Pgrmc2	0.407571	0.0055	0.363755	0.014
Pip4k2a	0.815529	<0.0001	0.935446	<0.0001
Pnp	0.642527	<0.0001	0.575488	<0.0001
Por	0.44913	0.002	0.525063	0.0002
Ppa1	0.690016	<0.0001	0.576591	<0.0001
Praf2	0.576971	<0.0001	0.506451	0.0004
Prnp	0.85282	<0.0001	0.848429	<0.0001
Psd3	0.50551	0.0004	0.390116	0.0081
Psma1	0.188438	0.2151	0.093185	0.5426
Psmb1	0.469896	0.0011	0.401831	0.0062
Psmb4	0.525021	0.0002	0.544725	0.0001
Psmb7	0.768101	<0.0001	0.6376	<0.0001
Psmc1	0.494317	0.0006	0.454711	0.0017
Psmc5	0.523244	0.0002	0.382824	0.0094
Psmc6	0.767394	<0.0001	0.657059	<0.0001
Ptpn11	0.354262	0.017	0.343035	0.0211
Qdpr	0.654634	<0.0001	0.645055	<0.0001
Rab35	0.61448	<0.0001	0.54399	0.0001
Rab5a	0.43515	0.0028	0.300375	0.045
Rap1a	0.460096	0.0015	0.429932	0.0032
Rap2a	0.537286	0.0001	0.410298	0.0051
Rap2b	0.678279	<0.0001	0.574757	<0.0001
Rpl3	0.501659	0.0004	0.419019	0.0042
Rpl7	0.713839	<0.0001	0.761428	<0.0001
Rps17	0.590047	<0.0001	0.530822	0.0002
Rps27l	0.596333	<0.0001	0.621868	<0.0001
Rps28	0.595962	<0.0001	0.472269	0.0011
Sccpdh	0.617097	<0.0001	0.716483	<0.0001
Sdhb	0.792206	<0.0001	0.777414	<0.0001
Sh3gl2	0.665553	<0.0001	0.561688	0.0001
Skp1a	0.48455	0.0007	0.503187	0.0004
Slc2a3	0.750266	<0.0001	0.614194	<0.0001
Snap25	0.781514	<0.0001	0.709266	<0.0001
Snx1	0.644198	<0.0001	0.585145	<0.0001
Taldo1	0.420152	0.0041	0.403815	0.0059
Tmed9	0.735602	<0.0001	0.725913	<0.0001
Tollip	0.409144	0.0053	0.270492	0.0723
Tomm22	0.719761	<0.0001	0.614832	<0.0001
Tpd52	0.646758	<0.0001	0.582855	<0.0001
Tsnax	0.537117	0.0001	0.561375	0.0001
Tspan7	0.741615	<0.0001	0.576898	<0.0001
Tubb3	0.381196	0.0098	0.420634	0.004
Tubb4b	0.615911	<0.0001	0.601017	<0.0001
Ube2o	0.395989	0.0071	0.384111	0.0092
Ube2v1	0.630353	<0.0001	0.509429	0.0004
Uqcrfs1	0.38038	0.01	0.450581	0.0019
Vapa	0.595659	<0.0001	0.491505	0.0006
Ywhae	0.693039	<0.0001	0.508362	0.0004
