# Supplementary material for: Analysis of the Neuroproteome Associated With Cell Therapy After Intranigral Grafting in a Mouse Model of Parkinson Disease
Source: Front Neurosci. 2021 Mar 11;15:621121. doi: 10.3389/fnins.2021.621121 (PMC7991918; doi:10.3389/fnins.2021.621121)
Supplement: Supplementary file 7 [file Table_7.XLSX]

## Sheet: Sheet1
Biological Process	Proteins Involved
Axon cargo transport	SNAP25, TUBB3, FKBP1A, PRNP, YWHAE, KCNAB2, COX5A, DCTN2, DNM1, Dopamine receptor
Dopaminergic system	PARK7, Dopamine receptor
Striatal dopaminergic pathways	Dopamine receptor
Neurotransmission	SNAP25, PARK7, PSD3, PRNP, VAPA, SH3GL2, RAB5A, DNM1
Neurogenesis	PRNP, PTPN11, ELAVL1, DNM1, YWHAE, SNAP25,TUBB3
Axonogenesis	DNM1, SNAP25, PRNP, KPNB1, ACTR2
Axon guidance	YWHAE, TUBB3, KPNB1, ACTR2, RAP1A
Neuron development	SNAP25
Nerve cell differentiation	PRNP, TUBB3, CALR, FKBP1A, RAP1A, ACTR2, NDRG4, PTPN11, ELAV1, NCAM, PPA1, DNM1
Nerve regeneration	FKBP1A, TSNAX, PTPN11, YWHAE
Nerve fiber regeneration	PTPN11, FKBP1A
Neuroprotection	PRNP, PARK7, CNRP1, PTPN11, FKBP1A, CYCS, CBR1, GSTP1, SLC2A3, RAB5A
